# Supplementary material for: Microfluidic Assessment of Drug Effects on Physical Properties of Androgen Sensitive and Non-Sensitive Prostate Cancer Cells
Source: Micromachines (Basel). 2021 May 7;12(5):532. doi: 10.3390/mi12050532 (PMC8151345; doi:10.3390/mi12050532)
Supplement: Supplementary file 1 [file micromachines-12-00532-s001.zip]

Archive with 4 entries (4 files):
- PC3-docetaxel-24h.xlsx
- PC3-enzalutamide-24h.xlsx
- LNCaP-docetaxel-24h.xlsx
- LNCaP-enzalutamide-24h.xlsx
