# Supplementary material for: Microfluidic Assessment of Drug Effects on Physical Properties of Androgen Sensitive and Non-Sensitive Prostate Cancer Cells
Source: Micromachines (Basel). 2021 May 7;12(5):532. doi: 10.3390/mi12050532 (PMC8151345; doi:10.3390/mi12050532)
Supplement: Supplementary file 1 [file micromachines-12-00532-s001.zip › PC3-docetaxel-24h.xlsx]

## Sheet: 0
Area（μm2）	467.67	Deformation	0.086839
	220.32		0.036463
	61.2		0.084978
	160.65		0.023662
	164.73		0.021252
	186.66		0.022804
	181.05		0.028711
	243.27		0.088006
	209.61		0.076074
	126.99		0.142942
	331.5		0.092942
	319.26		0.022045
	319.77		0.02077
	259.59		0.118782
	150.96		0.112722
	243.78		0.028162
	197.37		0.040852
	192.27		0.051963
	213.69		0.026694
	217.26		0.030461
	181.56		0.051881
	58.14		0.134622
	304.98		0.027812
	134.64		0.106582
	398.82		0.117903
	407.49		0.107966
	397.8		0.036349
	219.81		0.029447
	178.5		0.067771
	245.31		0.033703
	247.35		0.0303
	210.12		0.051775
	241.23		0.043976
	348.33		0.057261
	362.1		0.048961
	207.06		0.023801
	206.55		0.025021
	269.28		0.050801
	253.47		0.027874
	44.37		0.060373
	193.8		0.036447
	111.18		0.085568
	194.82		0.026747
	197.88		0.031747
	198.9		0.02709
	212.16		0.032553
	167.28		0.046524
	163.71		0.033223
	142.8		0.06628
	254.49		0.039328
	271.83		0.025959
	231.54		0.039507
	394.74		0.121315
	530.4		0.122989
	161.16		0.034927
	182.07		0.028382
	219.81		0.031331
	93.33		0.089987
	222.36		0.032315
	175.44		0.054755
	72.42		0.09907
	181.05		0.033595
	224.91		0.023381
	145.35		0.08018
	219.3		0.024057
	221.85		0.02992
	246.33		0.027544
	240.72		0.032713
	338.13		0.06279
	115.77		0.054714
	170.34		0.037673
	190.74		0.038622
	376.38		0.089679
	174.93		0.03398
	171.36		0.02942
	273.87		0.059187
	130.56		0.065912
	184.11		0.020128
	180.54		0.025653
	219.81		0.02065
	188.7		0.033903
	208.59		0.086485
	72.42		0.091227
	191.25		0.042201
	247.86		0.038504
	257.55		0.039228
	228.99		0.041283
	136.68		0.045852
	275.4		0.041577
	195.33		0.078165
	273.87		0.192667
	199.92		0.123992
	262.14		0.092257
	190.23		0.034245
	186.15		0.033852
	195.33		0.030032
	309.06		0.029487
	208.08		0.105496
	212.16		0.058113
	296.31		0.035465
	295.29		0.047178
	153.51		0.033622
	206.55		0.055546
	194.31		0.038668
	171.36		0.04288
	422.28		0.042693
	170.85		0.052328
	271.83		0.083451
	46.92		0.04488
	219.3		0.060679
	81.09		0.052621
	135.15		0.119918
	193.29		0.049798
	297.84		0.021427
	216.24		0.035013
	281.01		0.032182
	265.2		0.040547
	262.65		0.063174
	230.01		0.037012
	274.38		0.069271
	14.28		0.161537
	200.94		0.048549
	198.39		0.064918
	339.15		0.086553
	127.5		0.115865
	246.33		0.026896
	177.99		0.027954
	133.62		0.115361
	258.06		0.027593
	254.49		0.026503
	184.62		0.028851
	175.95		0.034722
	189.72		0.02397
	165.24		0.051605
	219.81		0.031429
	193.29		0.038377
	273.36		0.149905
	479.4		0.064411
	218.79		0.031003
	219.81		0.044764
	269.79		0.030836
	171.36		0.042272
	160.65		0.047163
	417.18		0.04802
	87.21		0.074916
	210.63		0.032912
	226.44		0.042958
	146.88		0.076515
	283.05		0.073519
	194.31		0.067518
	206.55		0.048145
	200.94		0.026359
	219.81		0.131348
	208.08		0.050096
	129.54		0.056955
	165.75		0.030424
	167.79		0.041231
	175.95		0.024919
	172.38		0.057245
	161.67		0.082989
	213.18		0.039778
	181.05		0.034097
	222.87		0.05629
	110.16		0.089178
	216.24		0.031954
	197.37		0.073609
	216.24		0.077556
	335.58		0.119048
	174.42		0.043054
	168.3		0.064576
	574.26		0.076436
	298.86		0.102211
	265.71		0.140546
	237.66		0.04995
	126.99		0.100518
	222.87		0.039014
	186.15		0.028298
	172.38		0.044218
	358.02		0.055302
	319.77		0.068491
	291.21		0.037348
	523.77		0.05669
	171.36		0.038001
	217.77		0.039609
	31.62		0.141403
	46.41		0.188285
	234.09		0.02651
	163.71		0.060202
	183.6		0.03594
	183.09		0.033956
	192.27		0.096906
	208.59		0.075432
	286.62		0.054718
	146.37		0.056741
	173.4		0.020386
	353.43		0.036521
	263.16		0.050957
	212.67		0.045536
	326.4		0.066296
	324.36		0.082848
	106.59		0.167923
	491.13		0.0941
	12.75		0.135384
	200.94		0.033996
	180.54		0.022908
	136.17		0.06533
	259.59		0.051684
	200.43		0.049925
	228.48		0.041024
	214.71		0.02596
	200.43		0.028472
	173.91		0.022938
	326.91		0.079656
	368.22		0.071189
	249.9		0.024662
	457.98		0.097867
	462.57		0.186867
	312.12		0.046608
	98.43		0.109058
	184.11		0.078038
	211.14		0.090898
	213.18		0.029854
	262.65		0.045253
	319.77		0.047864
	277.95		0.033047
	138.72		0.029602
	139.23		0.060579
	114.24		0.09949
	194.31		0.091596
	341.19		0.054259
	184.62		0.022901
	480.93		0.139394
	201.96		0.045338
	148.92		0.072935
	220.32		0.038031
	204		0.035796
	433.5		0.090162
	217.26		0.026599
	159.63		0.029861
	190.74		0.043326
	390.66		0.044117
	246.33		0.076888
	304.98		0.067377
	307.53		0.032817
	542.64		0.185294
	227.97		0.042623
	182.58		0.046939
	184.11		0.08879
	221.85		0.054939
	182.58		0.100879
	179.52		0.033237
	255		0.05834
	269.79		0.051373
	250.92		0.102463
	167.79		0.051551
	214.2		0.032886
	213.18		0.032319
	85.17		0.067999
	259.59		0.024763
	125.97		0.070512
	136.68		0.084786
	277.44		0.062923
	193.29		0.07053
	307.02		0.046953
	310.08		0.032463
	114.24		0.092231
	306		0.042796
	226.95		0.041439
	282.54		0.055165
	411.57		0.154981
	409.02		0.038665
	150.45		0.074747
	162.69		0.05997
	261.12		0.036459
	421.26		0.15535
	173.4		0.168563
	388.11		0.090699
	167.79		0.027245
	174.42		0.051993
	355.98		0.056478
	172.38		0.036571
	219.81		0.02065
	398.31		0.084308
	266.22		0.029458
	134.64		0.08601
	226.44		0.050617
	212.67		0.089783
	330.48		0.103327
	206.04		0.042602
	232.05		0.061522
	183.6		0.071097
	107.61		0.071497
	225.42		0.039758
	139.23		0.04606
	193.29		0.06967
	176.97		0.085794
	186.66		0.060034
	143.82		0.099565
	235.11		0.066183
	485.01		0.03828
	121.89		0.104263
	222.36		0.061306
	216.75		0.033862
	172.89		0.043166
	240.21		0.028521
	288.15		0.026002
	225.93		0.038678
	37.23		0.078246
	375.36		0.069408
	221.85		0.082378
	234.6		0.030344
	226.44		0.032396
	244.29		0.07991
	171.87		0.039501
	189.21		0.036799
	170.85		0.071207
	225.42		0.019619
	216.24		0.043889
	251.43		0.048705
	190.23		0.035633
	79.56		0.109541
	248.88		0.057248
	156.06		0.039049
	298.35		0.064904
	210.12		0.110093
	205.02		0.027002
	180.54		0.039499
	242.25		0.059456
	182.58		0.056787
	200.94		0.028728
	388.62		0.057056
	146.88		0.030838
	208.59		0.051856
	268.77		0.064968
	215.22		0.063333
	252.96		0.066569
	224.91		0.031161
	205.53		0.033806
	382.5		0.033262
	192.78		0.03903
	249.9		0.038908
	374.34		0.069314
	266.22		0.052034
	278.46		0.097103
	352.41		0.039995
	269.79		0.107586
	384.54		0.050219
	196.35		0.069265
	318.24		0.048237
	339.66		0.059755
	186.15		0.069218
	335.07		0.067544
	217.26		0.050125
	470.22		0.039508
	399.84		0.050228
	375.87		0.141662
	176.97		0.039367
	272.34		0.113166
	523.77		0.062691
	268.26		0.035776
	416.67		0.060512
	145.35		0.056097
	198.9		0.040758
	188.7		0.074568
	264.18		0.074355
	163.71		0.094291
	202.98		0.037781
	231.54		0.031511
	191.25		0.035729
	164.73		0.031993
	248.37		0.06257
	184.62		0.040031
	307.53		0.07116
	255.51		0.075814
	152.49		0.036301
	221.34		0.081636
	296.82		0.057953
	217.77		0.045753
	116.79		0.072407
	388.11		0.035108
	210.63		0.025413
	215.73		0.045378
	303.45		0.050236
	179.52		0.040951
	160.14		0.028998
	202.47		0.030388
	299.88		0.069595
	228.99		0.051421
	182.58		0.029504
	242.25		0.022844
	193.8		0.020792
	167.79		0.050487
	209.61		0.024561
	196.86		0.037069
	154.02		0.036319
	232.05		0.060593
	201.96		0.033893
	183.6		0.025832
	74.97		0.140822
	188.19		0.077933
	289.17		0.079976
	189.72		0.038141
	234.09		0.023794
	445.23		0.12688
	167.79		0.129473
	184.62		0.046697
	223.89		0.027033
	251.94		0.028055
	308.04		0.041753
	210.63		0.032064
	231.03		0.051973
	198.9		0.058981
	170.85		0.064408
	220.32		0.059555
	209.1		0.061612
	271.32		0.048266
	210.63		0.02651
	192.27		0.133716
	188.19		0.035632
	196.86		0.044221
	333.03		0.071936
	194.82		0.056221
	146.37		0.044797
	532.44		0.084332
	242.25		0.030455
	219.3		0.035556
	189.21		0.04112
	193.29		0.044171
	297.33		0.06378
	27.03		0.0844
	147.39		0.033156
	141.27		0.097793
	94.35		0.05457
	471.24		0.116445
	232.56		0.063127
	184.11		0.091407
	208.59		0.030919
	194.82		0.037075
	176.97		0.06388
	182.58		0.059273
	226.95		0.050339
	220.32		0.039065
	235.11		0.029724
	192.27		0.022736
	298.35		0.098924
	142.8		0.035027
	281.01		0.036343
	166.26		0.049165
	383.52		0.031311
	172.89		0.191605
	100.47		0.097238
	370.26		0.040709
	212.67		0.0695
	241.23		0.031675
	241.23		0.045646
	285.09		0.03688
	212.67		0.048273
	195.84		0.026304
	162.69		0.033373
	139.23		0.137355
	171.87		0.030081
	340.68		0.027105
	284.58		0.116642
	135.15		0.195735
	153.51		0.044814
	231.03		0.072144
	133.62		0.119626
	259.59		0.060083
	261.63		0.115936
	463.08		0.147501
	256.53		0.029918
	182.58		0.031244
	388.62		0.028453
	196.86		0.029389
	238.17		0.034316
	229.5		0.052742
	389.64		0.029727
	224.91		0.035116
	334.56		0.020355
	195.84		0.033596
	58.65		0.193322
	200.43		0.065995
	256.02		0.041709
	245.31		0.023316
	250.92		0.027368
	220.32		0.028841
	405.96		0.040268
	247.35		0.042294
	228.99		0.026704
	184.62		0.025822
	148.92		0.07395
	130.56		0.062538
	206.04		0.026965
	317.73		0.090912
	186.66		0.030312
	220.83		0.054979
	256.53		0.058081
	191.25		0.039787
	257.55		0.03808
	231.03		0.10297
	229.5		0.044407
	152.49		0.077716
	290.7		0.033874
	135.66		0.092846
	262.65		0.034614
	222.87		0.107796
	185.64		0.025228
	514.08		0.031265
	293.25		0.040714
	228.99		0.041783
	243.78		0.115722
	187.68		0.030896
	326.91		0.028554
	378.42		0.0673
	204.51		0.030132
	246.33		0.022623
	151.47		0.026748
	520.71		0.155639
	310.59		0.044868
	405.96		0.053647
	215.73		0.045644
	168.3		0.047753
	241.74		0.026253
	167.28		0.122231
	130.56		0.04027
	107.1		0.105815
	319.26		0.040061
	176.46		0.03284
	387.09		0.020804
	340.17		0.065358
	174.93		0.019239
	198.39		0.040418
	251.43		0.021868
	226.44		0.036944
	375.36		0.044813
	338.64		0.047411
	212.16		0.055004
	222.36		0.021131
	423.81		0.02944
	409.02		0.130158
	213.69		0.039893
	325.38		0.040733
	160.14		0.144642
	171.87		0.149834
	277.95		0.032845
	314.67		0.038992
	215.73		0.112668
	190.74		0.041655
	316.2		0.038839
	402.9		0.037641
	536.52		0.033863
	224.91		0.025606
	162.18		0.082486
	179.52		0.028537
	360.06		0.040009
	168.81		0.038077
	103.02		0.120722
	143.31		0.126097
	250.41		0.022441
	174.42		0.04188
	158.1		0.115803
	377.4		0.085192
	206.04		0.042313
	346.8		0.032344
	475.32		0.030165
	310.08		0.056947
	239.7		0.051534
	175.95		0.051117
	203.49		0.039357
	314.16		0.045507
	181.56		0.076026
	241.23		0.037152
	239.19		0.067959
	196.86		0.036738
	241.23		0.039548
	195.33		0.047836
	334.56		0.051978
	401.88		0.181707
	479.4		0.155296
	231.54		0.031818
	349.86		0.042936
	252.45		0.041246
	381.48		0.045984
	369.24		0.042948
	171.87		0.058481
	183.09		0.032015
	197.37		0.039823
	245.82		0.037538
	204.51		0.058565
	591.09		0.052025
	133.62		0.095309
	194.82		0.047219
	311.1		0.134655
	220.83		0.026724
	525.3		0.039275
	205.02		0.025788
	439.11		0.085791
	288.66		0.072926
	221.85		0.039357
	210.12		0.054753
	202.98		0.03207
	103.53		0.127024
	291.72		0.026582
	295.29		0.031118
	214.2		0.032098
	399.84		0.024679
	464.61		0.083364
	199.41		0.05328
	202.98		0.027085
	261.12		0.056233
	156.57		0.090165
	334.56		0.072272
	250.92		0.022526
	236.13		0.051089
	412.08		0.055829
	237.15		0.045913
	336.6		0.046723
	534.99		0.108313
	180.03		0.049426
	197.37		0.052303
	134.64		0.036588
	200.43		0.036196
	165.24		0.040868
	276.42		0.049904
	234.09		0.031265
	202.98		0.049194
	271.83		0.029851
	205.02		0.070669
	518.16		0.148595
	202.47		0.041881
	199.92		0.025618
	522.24		0.06247
	384.03		0.042881
	262.14		0.058626
	270.81		0.04542
	261.12		0.055603
	179.01		0.03175
	284.07		0.028807
	284.58		0.05334
	125.46		0.032325
	251.43		0.031401
	168.81		0.036873
	268.77		0.043479
	298.35		0.085935
	282.54		0.030245
	244.8		0.039619
	264.18		0.035931
	98.94		0.05385
	114.24		0.125883
	330.99		0.036147
	198.9		0.050554
	229.5		0.033844
	151.47		0.092916
	274.89		0.02729
	256.02		0.031887
	568.65		0.068229
	497.76		0.140983
	191.76		0.040911
	165.24		0.083472
	240.21		0.061955
	236.13		0.034541
	349.35		0.18672
	318.24		0.028447
	274.89		0.051579
	236.64		0.045794
	261.12		0.026075
	207.06		0.049976
	113.73		0.162807
	225.93		0.04035
	197.37		0.078718
	385.05		0.046391
	300.9		0.039724
	212.16		0.026476
	181.05		0.105365
	221.34		0.018875
	473.79		0.175586
	225.93		0.031471
	352.41		0.071558
	427.38		0.04328
	223.89		0.035866
	163.71		0.027313
	244.29		0.024559
	517.65		0.069007
	177.48		0.034141
	247.35		0.034091
	461.55		0.048766
	121.38		0.072492
	229.5		0.064345
	243.78		0.070548
	187.17		0.047431
	159.12		0.029783
	156.06		0.03829
	316.2		0.038222
	213.18		0.045588
	577.32		0.15405
	335.07		0.039043
	228.48		0.022621
	195.33		0.030032
	196.35		0.096451
	219.81		0.024207
	240.21		0.032184
	226.44		0.029431
	266.73		0.052447
	295.29		0.136757
	263.67		0.030243
	381.99		0.056295
	193.29		0.041384
	329.97		0.025145
	303.45		0.033882
	212.16		0.026476
	389.64		0.052413
	177.99		0.031861
	205.53		0.033806
	214.71		0.032242
	191.76		0.051353
	149.94		0.05693
	291.72		0.04576
	271.83		0.079943
	580.89		0.132658
	307.53		0.068696
	239.7		0.046574
	184.11		0.056714
	492.15		0.050143
	322.83		0.030356
	130.56		0.035358
	191.76		0.046901
	181.05		0.04058
	336.6		0.051058
	226.95		0.087305
	122.91		0.109773
	181.56		0.061598
	175.95		0.02704
	200.94		0.068732
	339.66		0.023557
	206.55		0.059215
	368.73		0.030322
	143.31		0.02967
	219.3		0.045809
	416.67		0.030175
	180.03		0.025397
	561.51		0.052893
	288.66		0.039014
	246.84		0.042438
	175.95		0.022723
	189.21		0.035341
	211.14		0.03322
	310.08		0.041797
	123.93		0.130059
	252.45		0.046847
	231.03		0.10028
	213.69		0.030588
	153.51		0.040832
	240.72		0.047204
	257.04		0.038866
	181.56		0.04104
	232.05		0.081153
	370.26		0.035063
	176.46		0.055618
	240.21		0.033979
	547.74		0.060394
	171.87		0.027757
	350.88		0.034403
	154.02		0.05161
	198.39		0.026725
	210.63		0.045502
	235.62		0.041809
	220.32		0.055561
	260.1		0.077586
	142.8		0.056329
	359.55		0.099979
	259.08		0.049002
	193.8		0.042117
	183.6		0.060013
	186.15		0.0297
	240.21		0.047291
	199.92		0.031845
	168.81		0.040308
	211.65		0.030491
	189.72		0.026758
	239.19		0.046779
	198.39		0.032101
	194.82		0.026964
	366.69		0.045495
	181.56		0.048113
	167.28		0.036444
	290.19		0.032402
	279.48		0.073552
	319.77		0.031227
	263.67		0.159961
	130.05		0.074508
	171.87		0.019415
	206.55		0.021026
	151.47		0.047256
	244.8		0.033162
	227.46		0.058119
	175.44		0.029554
	240.72		0.042156
	184.62		0.030584
	332.01		0.044046
	204.51		0.023417
	241.74		0.081502
	189.72		0.060675
	234.09		0.046565
	215.22		0.02137
	207.57		0.058779
	243.78		0.062999
	295.8		0.059331
	236.13		0.039894
	199.41		0.033519
	360.06		0.038108
	278.97		0.031435
	484.5		0.075464
	228.48		0.055539
	202.47		0.02234
	192.78		0.03005
	51.51		0.062347
	205.53		0.038038
	245.31		0.029788
	143.82		0.075809
	115.77		0.054714
	173.91		0.029174
	232.56		0.024958
	202.98		0.054839
	256.53		0.061466
	184.11		0.065725
	283.56		0.089473
	368.22		0.032375
	514.08		0.045466
	343.23		0.056537
	371.79		0.045778
	269.79		0.039849
	195.84		0.055302
	267.75		0.125231
	400.35		0.088009
	370.26		0.064109
	189.21		0.030924
	181.05		0.024149
	238.68		0.056855
	213.69		0.065298
	264.69		0.070558
	149.43		0.103198
	227.97		0.037292
	227.46		0.031068
	185.13		0.04083
	218.28		0.078824
	218.79		0.057632
	136.68		0.048015
	135.66		0.059334
	258.57		0.028595
	205.53		0.032071
	181.56		0.052199
	166.26		0.030561
	416.16		0.070714
	199.41		0.035485
	225.93		0.026879
	179.52		0.105232
	273.87		0.035619
	187.68		0.032996
	191.76		0.038924
	323.85		0.035586
	265.71		0.033867
	319.77		0.039952
	129.54		0.067763
	290.19		0.028796
	106.08		0.084655
	159.63		0.052174
	192.78		0.042949
	217.26		0.041558
	316.2		0.036755
	182.07		0.060182
	165.75		0.071965
	194.31		0.021143
	177.48		0.05167
	141.78		0.0367
	129.54		0.076317
	183.09		0.025556
	274.38		0.023205
	223.89		0.06105
	193.29		0.068492
	180.54		0.025984
	238.68		0.056737
	192.27		0.035495
	177.48		0.053421
	248.37		0.052402
	185.13		0.032345
	561.51		0.064833
	191.76		0.044225
	247.86		0.02593
	196.86		0.039099
	262.65		0.049988
	166.26		0.057222
	205.53		0.079361
	206.04		0.059395
	124.95		0.12112
	192.27		0.046442
	199.92		0.030049
	132.6		0.082381
	183.09		0.070948
	205.53		0.029921
	214.2		0.03181
	145.86		0.072057
	139.74		0.090278
	276.93		0.063202
	418.71		0.094237
	202.47		0.053432
	324.87		0.07764
	494.19		0.067845
	325.89		0.103365
	241.74		0.051058
	264.18		0.050348
	351.39		0.0262
	208.59		0.029001
	185.64		0.068303
	233.07		0.043573
	215.22		0.042936
	231.03		0.039957
	215.73		0.030203
	177.48		0.046971
	244.29		0.051307
	81.09		0.070387
	573.24		0.127276
	200.94		0.036016
	193.29		0.036127
	294.27		0.044173
	395.76		0.106199
	187.68		0.062416
	253.98		0.041228
	262.14		0.046537
	157.59		0.068711
	196.35		0.053082
	279.99		0.056264
	425.34		0.065506
	237.15		0.049101
	287.13		0.046676
	177.48		0.036223
	232.56		0.077039
	342.72		0.087223
	206.04		0.05955
	183.09		0.084
	205.02		0.03816
	195.33		0.056709
	87.72		0.101589
	269.79		0.027182
	511.02		0.05257
	318.24		0.053528
	364.65		0.030197
	192.27		0.124938
	187.17		0.044508
	183.09		0.038424
	262.14		0.067513
	288.15		0.023075
	254.49		0.038259
	442.17		0.049906
	123.93		0.102386
	228.48		0.078701
	384.03		0.0266
	190.23		0.026023
	383.01		0.028883
	409.02		0.041572
	224.4		0.024476
	473.79		0.190434
	241.23		0.042247
	260.61		0.04577
	274.38		0.0294
	287.64		0.033294
	272.34		0.067001
	199.92		0.086
	231.03		0.054364
	264.69		0.04718
	582.93		0.056141
	187.17		0.034738
	171.36		0.052007
	109.65		0.103606
	210.63		0.030434
	279.99		0.072391
	297.33		0.069678
	132.6		0.059579
	288.15		0.054209
	261.12		0.023344
	244.29		0.033729
	224.4		0.044103
	282.03		0.0406
	238.17		0.023709
	328.95		0.061347
	178.5		0.045657
	230.52		0.033815
	400.86		0.078144
	170.34		0.041274
	285.6		0.086273
	432.48		0.077133
	276.42		0.047016
	288.15		0.027841
	423.81		0.055494
	226.95		0.063482
	304.98		0.024095
	262.65		0.089775
	13.26		0.090872
	328.95		0.062145
	251.94		0.043709
	247.86		0.037027
	193.29		0.06148
	455.43		0.111768
	170.85		0.158377
	468.18		0.038395
	296.31		0.050187
	406.47		0.047771
	505.41		0.035547
	318.24		0.035752
	275.91		0.067146
	220.83		0.139672
	360.57		0.069233
	303.45		0.07719
	199.41		0.073508
	232.05		0.038683
	365.67		0.094699
	292.74		0.025249
	255.51		0.021471
	362.61		0.049193
	202.98		0.14848
	304.98		0.092218
	338.13		0.052447
	373.32		0.042233
	385.05		0.115717
	361.59		0.063373
	257.04		0.043588
	194.82		0.085177
	185.13		0.040321
	375.87		0.102042
	53.04		0.145883
	382.5		0.080357
	495.72		0.050153
	347.31		0.020084
	306.51		0.041623
	236.13		0.023621
	177.99		0.048121
	536.01		0.050397
	549.27		0.034904
	218.28		0.158648
	149.43		0.086274
	220.83		0.06318
	292.74		0.058312
	297.84		0.02448
	168.3		0.06684
	527.34		0.053291
	183.6		0.030038
	322.83		0.042322
	442.68		0.062651
	204		0.027535
	443.7		0.076871
	240.21		0.033979
	287.64		0.037293
	246.84		0.033108
	233.07		0.059656
	238.68		0.023214
	588.03		0.068711
	214.2		0.023375
	207.57		0.033731
	170.34		0.03898
	333.54		0.045976
	236.13		0.061427
	179.01		0.111736
	175.44		0.025941
	118.32		0.138636
	120.36		0.103321
	314.67		0.055513
	221.34		0.049274
	347.31		0.024863
	168.3		0.023229
	208.59		0.030289
	266.22		0.034725
	264.18		0.043955
	282.54		0.044255
	222.87		0.064232
	134.13		0.055497
	396.27		0.026552
	172.89		0.055787
	196.35		0.027487
	489.09		0.043236
	126.48		0.055343
	397.29		0.032987
	160.14		0.032568
	349.86		0.036596
	420.24		0.041921
	199.92		0.031845
	216.24		0.031636
	118.83		0.112518
	117.3		0.028175
	209.1		0.025778
	95.37		0.111551
	365.16		0.02201
	143.31		0.125374
	98.94		0.129934
	359.04		0.052765
	238.68		0.039212
	267.75		0.025092
	392.19		0.07297
	244.8		0.054456
	252.96		0.037659
	222.87		0.033391
	166.26		0.041438
	253.47		0.059748
	177.48		0.027249
	216.75		0.041609
	82.62		0.110991
	207.06		0.025759
	180.54		0.030224
	205.02		0.040368
	224.4		0.055537
	441.15		0.032888
	207.57		0.099014
	167.28		0.05496
	245.31		0.020969
	332.01		0.105248
	258.06		0.028272
	327.93		0.025783
	184.62		0.042159
	215.22		0.03457
	573.75		0.056546
	468.69		0.128297
	179.52		0.060857
	477.87		0.168166
	264.18		0.088871
	133.62		0.035189
	282.03		0.029063
	526.32		0.171747
	84.15		0.160211
	465.63		0.051371
	103.02		0.066567
	222.87		0.03095
	220.32		0.02689
	218.79		0.079332
	167.79		0.027479
	332.52		0.157846
	219.81		0.025806
	250.41		0.051974
	107.61		0.161515
	144.84		0.027582
	389.64		0.031516
	344.25		0.037465
	385.56		0.029458
	110.67		0.163459
	255.51		0.04085
	234.6		0.048667
	168.3		0.100291
	181.05		0.031873
	221.85		0.042143
	284.58		0.032905
	261.63		0.018095
	186.66		0.031468
	471.24		0.137162
	144.33		0.025713
	244.8		0.112022
	111.18		0.13779
	287.13		0.182333
	179.01		0.07091
	208.59		0.030937
	358.02		0.093859
	292.74		0.058267
	189.21		0.034199
	224.91		0.041599
	538.05		0.085301
	494.7		0.145985
	121.89		0.162973
	177.99		0.025309
	241.23		0.024683
	191.76		0.038098
	290.7		0.064651
	184.11		0.034031
	248.88		0.028092
	168.81		0.088174
	226.95		0.029405
	297.84		0.032469
	268.26		0.034168
	424.83		0.126771
	317.22		0.039289
	168.3		0.192102
	336.09		0.115151
	374.85		0.066245
	210.12		0.037154
	209.61		0.043688
	347.82		0.081985
	194.31		0.03485
	258.06		0.066175
	324.36		0.030323
	194.31		0.097956
	124.44		0.129374
	255		0.02972
	239.19		0.027452
	282.54		0.031632
	213.69		0.036055
	210.12		0.054415
	308.55		0.046237
	160.14		0.038259
	399.84		0.185293
	562.02		0.044857
	99.96		0.123963
	236.64		0.027868
	196.35		0.024966
	173.4		0.095915
	221.85		0.02362
	342.72		0.047698
	170.34		0.101544
	305.49		0.052442
	410.55		0.04186
	209.61		0.027309
	355.98		0.030268
	247.35		0.120308
	182.07		0.028913
	242.76		0.091103
	243.78		0.0318
	182.07		0.031808
	313.65		0.021926
	318.75		0.096842
	267.24		0.061036
	285.6		0.046772
	227.46		0.025601
	205.02		0.033093
	213.69		0.023271
	304.98		0.025003
	238.68		0.047279
	306		0.044473
	235.62		0.066074
	334.56		0.026214
	355.47		0.113975
	199.41		0.029716
	191.25		0.032479
	381.48		0.029964
	337.62		0.11545
	210.63		0.06678
	246.33		0.036157
	212.16		0.062235
	324.87		0.038665
	214.71		0.029128
	52.02		0.150661
	314.16		0.072203
	203.49		0.031459
	345.78		0.097106
	332.01		0.033341
	178.5		0.049164
	201.96		0.028794
	231.03		0.041046
	260.61		0.048671
	312.63		0.050603
	196.86		0.025641
	211.14		0.039438
	307.53		0.118644
	266.22		0.044658
	227.97		0.037889
	216.24		0.061226
	198.39		0.099997
	243.78		0.050485
	295.29		0.024612
	477.36		0.169133
	212.16		0.065931
	213.69		0.033572
	298.86		0.091491
	173.4		0.037267
	136.68		0.123748
	84.15		0.195444
	270.3		0.040855
	271.32		0.031338
	223.89		0.045479
	232.56		0.030975
	177.99		0.148959
	341.19		0.056091
	220.32		0.047091
	222.36		0.061727
	310.08		0.021795
	210.12		0.100623
	298.86		0.024392
	179.01		0.024895
	304.47		0.023651
	221.85		0.070555
	592.62		0.071772
	162.18		0.049575
	346.29		0.08735
	244.8		0.025493
	253.47		0.029474
	238.17		0.034516
	248.88		0.043369
	318.24		0.064835
	67.32		0.076658
	239.19		0.04767
	336.09		0.061971
	247.86		0.02623
	254.49		0.048546
	577.32		0.045717
	337.62		0.043272
	172.89		0.029202
	216.75		0.026935
	341.19		0.023953
	212.16		0.032889
	200.43		0.040158
	176.97		0.049447
	225.93		0.026879
	176.97		0.064388
	169.83		0.027312
	463.08		0.029809
	218.79		0.023288
	333.03		0.043554
	202.47		0.038257
	383.01		0.08424
	572.22		0.089352
	153		0.023458
	440.13		0.082262
	399.33		0.070718
	299.37		0.060048
	170.85		0.026685
	263.16		0.032243
	332.01		0.039563
	450.33		0.183686
	106.59		0.148301
	273.36		0.043018
	155.55		0.107579
	292.23		0.04947
	138.72		0.083291
	262.14		0.030684
	291.72		0.039571
	189.21		0.038402
	201.45		0.038325
	225.42		0.033699
	194.31		0.090357
	198.9		0.065313
	246.33		0.019075
	281.52		0.032475
	431.46		0.135627
	213.69		0.035532
	240.21		0.046002
	439.62		0.0626
	210.63		0.027413
	260.61		0.054764
	317.73		0.032936
	317.73		0.044021
	67.32		0.125599
	145.35		0.063314
	58.14		0.096037
	193.8		0.05354
	245.82		0.034758
	208.59		0.048221
	287.64		0.035517
	190.23		0.028993
	315.18		0.043224
	443.19		0.183363
	191.76		0.034352
	324.87		0.028637
	157.59		0.041893
	217.77		0.035805
	255.51		0.06014
	207.57		0.047294
	250.41		0.037214
	198.39		0.035222
	193.29		0.034751
	190.74		0.040178
	198.39		0.022658
	236.13		0.059483
	179.01		0.034286
	231.03		0.031704
	221.34		0.050455
	210.63		0.038734
	217.77		0.034329
	466.14		0.025386
	281.52		0.124143
	188.7		0.160295
	180.03		0.139835
	249.9		0.032319
	278.46		0.052317
	309.57		0.030423
	169.32		0.044625
	351.39		0.040113
	325.38		0.031169
	167.79		0.151314
	328.44		0.047792
	227.97		0.035297
	232.56		0.036805
	364.14		0.092537
	486.54		0.05005
	233.58		0.066491
	341.19		0.027234
	395.76		0.040242
	405.96		0.023667
	208.08		0.035945
	417.69		0.055006
	217.77		0.021462
	57.63		0.154437
	291.72		0.040796
	258.06		0.051783
	226.44		0.039977
	552.33		0.032995
	298.35		0.065345
	458.49		0.065577
	253.98		0.0691
	412.08		0.091686
	270.81		0.020095
	223.89		0.028967
	529.38		0.031743
	183.6		0.086256
	412.08		0.036221
	227.97		0.04005
	264.69		0.042233
	453.39		0.057688
	207.57		0.034055
	247.35		0.034387
	224.4		0.050502
	99.96		0.145837
	178.5		0.036663
	310.08		0.047695
	167.79		0.046107
	399.84		0.048457
	233.58		0.036271
	314.16		0.035301
	244.8		0.028304
	547.74		0.066617
	246.33		0.055653
	298.86		0.1287
	348.84		0.042636
	194.82		0.037407
	226.95		0.053962
	94.86		0.068975
	318.75		0.04629
	216.75		0.035448
	178.5		0.028523
	113.73		0.080143
	309.06		0.031905
	118.83		0.049777
	257.55		0.068347
	457.98		0.062517
	395.76		0.088167
	219.81		0.074879
	98.94		0.08741
	401.37		0.034539
	90.78		0.090825
	477.36		0.060242
	542.13		0.060997
	512.04		0.036112
	176.46		0.043037
	263.16		0.064108
	170.34		0.042237
	38.25		0.102387
	198.39		0.191264
	184.62		0.030584
	184.11		0.074197
	83.13		0.16889
	255.51		0.033748
	169.83		0.044188
	145.86		0.099875
	359.55		0.048356
	211.65		0.036517
	243.78		0.030567
	157.08		0.041855
	334.56		0.041376
	496.74		0.087272
	175.44		0.053865
	390.15		0.041784
	356.49		0.052154
	209.1		0.025778
	394.23		0.02076
	253.47		0.029769
	449.31		0.039118
	398.31		0.04461
	236.13		0.070919
	114.75		0.168651
	393.72		0.060193
	302.43		0.026147
	358.53		0.05602
	360.06		0.046221
	352.41		0.082868
	162.69		0.020367
	157.59		0.03145
	269.28		0.025786
	223.89		0.03831
	189.72		0.028681
	146.37		0.093691
	242.76		0.040292
	186.15		0.123638
	312.63		0.040738
	243.78		0.039284
	250.92		0.041067
	286.62		0.039328
	285.6		0.038334
	311.61		0.037416
	416.67		0.040137
	241.23		0.024396
	285.09		0.13526
	556.92		0.078956
	263.16		0.089581
	326.91		0.119227
	401.37		0.049528
	210.12		0.068018
	265.2		0.136706
	414.63		0.094346
	175.44		0.029554
	242.25		0.031692
	169.83		0.026326
	280.5		0.107526
	309.57		0.121436
	522.75		0.043543
	258.57		0.06921
	159.12		0.054382
	170.34		0.03898
	409.53		0.129413
	219.3		0.037328
	552.84		0.074682
	255		0.086877
	231.54		0.024719
	262.14		0.027963
	246.33		0.022623
	175.95		0.144638
	162.69		0.03495
	295.8		0.065975
	232.05		0.027533
	529.38		0.127437
	196.35		0.036733
	176.46		0.020559
	166.26		0.024795
	182.58		0.065236
	218.28		0.098449
	260.1		0.031701
	296.82		0.031851
	267.24		0.094561
	212.16		0.049448
	399.33		0.046975
	373.83		0.070681
	205.02		0.053955
	284.07		0.032486
	224.4		0.03695
	68.34		0.133177
	276.42		0.035554
	214.71		0.041022
	194.82		0.044593
	575.79		0.104183
	394.23		0.02344
	198.9		0.028216
	314.16		0.144827
	191.76		0.034352
	169.83		0.178516
	234.6		0.039911
	401.37		0.096024
	268.26		0.052423
	324.36		0.035495
	173.4		0.041518
	330.99		0.036056
	441.66		0.033461
	146.37		0.097811
	241.74		0.02936
	307.53		0.042924
	364.14		0.038872
	355.98		0.052983
	199.41		0.04939
	450.84		0.018766
	219.81		0.03122
	195.84		0.027757
	291.21		0.022932
	182.07		0.045179
	324.36		0.034263
	345.78		0.066206
	208.08		0.024632
	148.92		0.035299
	207.57		0.125335
	532.95		0.151688
	247.35		0.056273
	415.65		0.048232
	482.97		0.042285
	139.23		0.034251
	402.9		0.096273
	270.3		0.030789
	265.2		0.033576
	239.19		0.036294
	321.81		0.071558
	207.06		0.024111
	171.36		0.047692
	322.83		0.032794
	333.03		0.035071
	316.71		0.080846
	159.63		0.02696
	289.68		0.049631
	209.61		0.024561
	365.16		0.021668
	256.53		0.055011
	111.18		0.102825
	186.66		0.060465
	459		0.067678
	188.19		0.02617
	241.23		0.026958
	198.9		0.026541
	201.45		0.04338
	344.76		0.037852
	399.84		0.095483
	486.54		0.041908
	325.89		0.035672
	202.47		0.023496
	421.77		0.131988
	250.41		0.044709
	208.08		0.05139
	221.34		0.030517
	483.99		0.044599
	316.71		0.047864
	489.6		0.196388
	207.06		0.029413
	216.75		0.074151
	259.08		0.029686
	284.58		0.032131
	355.47		0.033531
	247.86		0.132985
	466.65		0.056066
	205.53		0.032576
	237.15		0.021305
	395.76		0.101703
	209.61		0.060831
	154.53		0.092027
	238.17		0.048638
	186.66		0.080364
	132.09		0.086399
	264.69		0.087739
	300.39		0.026823
	471.24		0.068475
	205.53		0.048189
	130.56		0.051369
	226.95		0.037724
	584.97		0.092009
	199.41		0.048128
	411.06		0.068486
	171.36		0.064396
	319.26		0.060887
	576.3		0.03816
	321.3		0.047863
	266.73		0.140089
	446.25		0.037997
	357.51		0.026637
	320.79		0.049419
	345.78		0.038623
	215.22		0.176623
	255		0.04761
	259.59		0.053045
	214.71		0.04011
	195.33		0.027092
	285.6		0.025693
	175.44		0.105999
	251.94		0.037357
	538.05		0.114073
	299.37		0.055313
	284.07		0.06484
	370.77		0.070449
	322.83		0.091397
	490.62		0.041412
	292.74		0.116318
	270.81		0.050119
	244.29		0.049257
	265.71		0.075881
	191.76		0.032457
	222.87		0.039422
	597.72		0.18935
	265.2		0.029696
	84.66		0.091249
	114.75		0.07051
	294.78		0.039511
	297.84		0.042915
	381.99		0.037414
	484.5		0.174532
	293.25		0.029988
	344.25		0.071639
	456.96		0.03928
	273.36		0.03718
	322.32		0.041389
	250.92		0.052496
	464.1		0.031893
	374.85		0.044712
	387.09		0.10699
	312.12		0.040931
	514.08		0.05596
	232.56		0.051166
	188.7		0.022632
	179.52		0.032772
	210.12		0.019487
	196.86		0.032172
	216.75		0.066418
	358.02		0.029161
	220.83		0.03982
	253.98		0.092752
	184.62		0.03207
	192.27		0.067238
	304.47		0.074575
	191.25		0.032479
	146.88		0.043439
	189.21		0.026224
	257.04		0.056937
	153.51		0.029498
	277.95		0.049217
	213.18		0.057125
	193.8		0.037988
	237.66		0.071697
	271.32		0.076904
	206.04		0.039505
	269.79		0.059693
	186.66		0.045794
	195.33		0.03977
	237.15		0.046285
	193.8		0.115474
	171.36		0.029778
	244.29		0.042374
	132.6		0.089169
	394.23		0.045186
	227.46		0.038954
	277.44		0.027867
	181.05		0.030475
	33.15		0.1524
	221.85		0.043122
	233.58		0.040438
	117.81		0.082038
	340.17		0.135828
	232.05		0.032992
	251.43		0.041895
	145.35		0.045601
	274.89		0.032138
	226.95		0.025134
	110.16		0.125006
	179.01		0.060765
	229.5		0.046669
	188.19		0.039069
	217.77		0.035805
	189.72		0.038477
	216.75		0.05395
	126.48		0.038548
	220.83		0.031932
	168.3		0.021759
	183.09		0.025208
	221.85		0.025778
	163.71		0.042357
	175.44		0.029798
	201.96		0.045438
	371.28		0.04837
	196.35		0.026103
	232.56		0.014252
	186.66		0.031126
	273.36		0.080683
	295.29		0.052817
	239.7		0.05143
	177.48		0.05376
	257.55		0.057383
	292.23		0.066719
	159.12		0.031996
	395.25		0.051888
	162.69		0.039246
	231.03		0.04139
	208.59		0.027368
	268.77		0.071824
	162.69		0.038342
	293.25		0.071052
	226.95		0.023003
	282.03		0.02034
	214.2		0.030808
	152.49		0.054262
	190.74		0.024614
	268.26		0.030897
	395.76		0.065171
	210.12		0.03685
	325.89		0.037198
	250.41		0.048495
	56.61		0.164013
	179.01		0.045234
	234.09		0.04093
	199.92		0.072007
	254.49		0.044981
	243.27		0.028827
	211.65		0.023444
	207.06		0.023801
	198.9		0.038306
	207.57		0.079953
	181.56		0.04983
	108.63		0.140506
	196.86		0.025324
	219.81		0.02065
	105.57		0.058338
	381.99		0.058064
	317.73		0.053703
	241.23		0.056112
	243.78		0.055736
	188.19		0.095745
	210.12		0.035837
	220.83		0.026122
	189.21		0.043481
	347.82		0.032951
	325.89		0.05
	416.16		0.113645
	349.86		0.093625
	150.45		0.11953
	199.92		0.027279
	263.16		0.028869
	304.47		0.075983
	166.77		0.042762
	127.5		0.152659
	264.18		0.030303
	270.3		0.049986
	227.97		0.030102
	126.48		0.039383
	144.33		0.048074
	168.81		0.031942
	208.08		0.064745
	497.25		0.115582
	255.51		0.03365
	366.18		0.103244
	236.13		0.077024
	361.08		0.071542
	190.74		0.027173
	156.06		0.054177
	206.55		0.032633
	88.74		0.09232
	168.81		0.032533
	237.15		0.068144
	181.05		0.034353
	316.71		0.042655
	221.85		0.033723
	336.6		0.088876
	346.29		0.067578
	198.39		0.020967
	234.6		0.022031
	198.9		0.0299
	301.92		0.046739
	257.04		0.021378
	255		0.024476
	274.38		0.072631
	314.16		0.04158
	390.66		0.048451
	258.57		0.051725
	170.85		0.037835
	192.27		0.03142
	252.45		0.043658
	385.05		0.068515
	302.43		0.097204
	292.74		0.028585
	254.49		0.081874
	297.84		0.050855
	177.99		0.057378
	192.27		0.03142
	278.97		0.027022
	216.75		0.07312
	142.29		0.139619
	342.21		0.054674
	238.17		0.091403
	215.22		0.017742
	212.67		0.153599
	198.9		0.028634
	164.22		0.135553
	190.23		0.023026
	200.94		0.040509
	196.86		0.037069
	223.89		0.032759
	358.53		0.095756
	362.61		0.077481
	261.63		0.042807
	154.53		0.029905
	222.36		0.059268
	154.02		0.037243
	270.81		0.048048
	200.43		0.03022
	237.15		0.038063
	257.55		0.039701
	196.86		0.039099
	171.87		0.034616
	267.24		0.042516
	324.36		0.022955
	404.43		0.041834
	276.42		0.076322
	278.97		0.036877
	172.89		0.025418
	133.62		0.078143
	232.56		0.038668
	224.91		0.035241
	191.25		0.070692
	228.99		0.092558
	572.73		0.14011
	160.65		0.025273
	168.81		0.033745
	286.62		0.060445
	233.07		0.043318
	232.05		0.024722
	171.36		0.086826
	208.08		0.043302
	248.88		0.032241
	139.23		0.078012
	188.7		0.034355
	245.31		0.069178
	191.25		0.064535
	195.33		0.044906
	180.03		0.061268
	159.12		0.029783
	232.56		0.094049
	231.03		0.029808
	257.04		0.033904
	155.04		0.082511
	240.72		0.025666
	162.69		0.028927
	337.11		0.072555
	180.54		0.024206
	197.88		0.041725
	283.05		0.05161
	193.8		0.03911
	224.4		0.040673
	163.2		0.022711
	183.09		0.043951
	237.15		0.028393
	166.26		0.024306
	167.28		0.045403
	202.98		0.033534
	185.13		0.036597
	192.78		0.040728
	251.43		0.026815
	211.14		0.026148
	208.59		0.028773
	179.01		0.030919
	245.31		0.073378
	191.25		0.030462
	195.33		0.031378
	261.63		0.055149
	153.51		0.021565
	175.44		0.036277
	188.7		0.038113
	88.74		0.071238
	238.17		0.019982
	163.2		0.023627
	270.3		0.033496
	192.27		0.030586
	267.75		0.03222
	294.27		0.035946
	225.42		0.030697
	220.32		0.035593
	167.28		0.035557
	392.7		0.055599
	264.69		0.025298
	211.65		0.027669
	240.21		0.057286
	187.17		0.032234
	166.26		0.030561
	345.27		0.091772
	339.66		0.047038
	190.23		0.031537
	184.11		0.04444
	171.36		0.064444
	170.34		0.055529
	313.65		0.050821
	433.5		0.109748
	244.29		0.042296
	234.09		0.024302
	159.63		0.106879
	180.03		0.074005
	221.34		0.08158
	215.22		0.04871
	174.42		0.041531
	194.82		0.037075
	252.45		0.086882
	150.45		0.037893
	474.81		0.06257
	289.17		0.04564
	386.07		0.056609
	218.79		0.019074
	185.64		0.04841
	57.12		0.169728
	243.78		0.022981
	204		0.028348
	264.18		0.063351
	151.47		0.037232
	206.04		0.031364
	253.98		0.038407
	172.89		0.034644
	197.88		0.048978
	191.25		0.031088
	188.7		0.128545
	488.07		0.089441
	216.75		0.064056
	18.87		0.131249
	244.29		0.073993
	184.62		0.028851
	210.63		0.027718
	172.38		0.036571
	277.95		0.083651
	181.56		0.039406
	94.35		0.116776
	551.31		0.186722
	409.02		0.11896
	214.71		0.035311
	170.34		0.057639
	128.01		0.07104
	412.08		0.1077
	306		0.053486
	280.5		0.049719
	569.16		0.162185
	182.58		0.026461
	178.5		0.048322
	216.75		0.05395
	199.41		0.05296
	255.51		0.044277
	108.63		0.068586
	196.86		0.0517
	236.64		0.02727
	244.29		0.036204
	269.79		0.038531
	318.24		0.130156
	212.16		0.040249
	207.06		0.026422
	240.72		0.027536
	140.76		0.031841
[truncated: 4,822 more rows]

## Sheet: 1nM
Area（μm2）	562.02	Deformation	0.084393
	227.97		0.066602
	161.67		0.07761
	181.05		0.028396
	189.72		0.066764
	257.04		0.093317
	89.76		0.103751
	182.07		0.059681
	192.78		0.023851
	222.36		0.029871
	189.72		0.087911
	308.55		0.026911
	304.98		0.193869
	154.53		0.029905
	188.7		0.063351
	219.3		0.021786
	69.36		0.158083
	250.41		0.064928
	144.33		0.044043
	146.88		0.037425
	226.95		0.025232
	181.56		0.028653
	209.61		0.052286
	159.63		0.031576
	200.94		0.046265
	183.09		0.052745
	77.52		0.124299
	213.18		0.023426
	212.67		0.040955
	391.68		0.042847
	287.64		0.033439
	213.69		0.084258
	260.61		0.061825
	362.1		0.031369
	119.34		0.027671
	149.43		0.046648
	109.65		0.075975
	126.48		0.062677
	289.17		0.027675
	201.45		0.026738
	74.46		0.140984
	174.42		0.103201
	239.19		0.096079
	141.27		0.112687
	204.51		0.064636
	176.46		0.035466
	224.91		0.022284
	237.15		0.074938
	211.65		0.052033
	224.91		0.042261
	225.42		0.104177
	209.1		0.039139
	288.66		0.065054
	243.78		0.036614
	173.4		0.047483
	366.18		0.198074
	139.23		0.064495
	179.01		0.078018
	269.79		0.028821
	200.43		0.109423
	221.85		0.04817
	322.83		0.018399
	185.13		0.044922
	142.29		0.041273
	196.86		0.07243
	241.74		0.071156
	145.86		0.041841
	417.18		0.086327
	210.63		0.066797
	201.96		0.038196
	150.45		0.056078
	223.89		0.064499
	536.52		0.078788
	195.33		0.021851
	202.47		0.157243
	512.55		0.069841
	518.67		0.178164
	253.47		0.141086
	240.72		0.022131
	142.8		0.054563
	464.61		0.125188
	372.3		0.165633
	237.15		0.06994
	278.97		0.058193
	214.2		0.051534
	155.04		0.047518
	359.55		0.067124
	203.49		0.150985
	292.74		0.024026
	248.37		0.035463
	270.81		0.032508
	86.7		0.044199
	292.74		0.070803
	93.33		0.17209
	321.81		0.054456
	233.07		0.030445
	226.95		0.030582
	213.69		0.043709
	427.89		0.019186
	26.01		0.085085
	307.53		0.07555
	105.06		0.066792
	230.52		0.031618
	165.24		0.057619
	205.53		0.054724
	227.46		0.031068
	199.41		0.021721
	112.2		0.099411
	248.37		0.050433
	223.38		0.03916
	214.2		0.026604
	193.8		0.030572
	211.65		0.045554
	218.79		0.02359
	170.34		0.043727
	313.65		0.024361
	174.42		0.038509
	168.81		0.025448
	185.13		0.036968
	204		0.028677
	170.34		0.030564
	533.97		0.171399
	217.77		0.031016
	507.45		0.060389
	214.2		0.099333
	248.88		0.032241
	256.53		0.040022
	166.26		0.070208
	207.06		0.100452
	199.41		0.033959
	184.11		0.054246
	223.89		0.062635
	225.93		0.037918
	209.1		0.031651
	335.07		0.09465
	194.82		0.031376
	321.81		0.052906
	163.71		0.052786
	179.01		0.033257
	206.04		0.033967
	288.66		0.038381
	92.31		0.049589
	163.2		0.093614
	294.27		0.022528
	357		0.023202
	162.69		0.033373
	188.7		0.052234
	175.95		0.03863
	319.77		0.036027
	160.65		0.029772
	311.61		0.019286
	161.16		0.035797
	238.17		0.040403
	212.16		0.084147
	156.57		0.108348
	179.52		0.024273
	177.99		0.026182
	179.01		0.055683
	262.14		0.039645
	322.32		0.172123
	208.08		0.038049
	218.28		0.044619
	181.56		0.085716
	153.51		0.029498
	166.26		0.090716
	240.72		0.02385
	161.67		0.047841
	243.27		0.048576
	343.23		0.145627
	181.05		0.105005
	173.4		0.02619
	166.26		0.072352
	231.03		0.035829
	244.8		0.179058
	534.48		0.046406
	238.17		0.043188
	196.35		0.022888
	316.71		0.020337
	167.79		0.043889
	265.71		0.02788
	261.63		0.02576
	245.31		0.049427
	171.36		0.025762
	192.27		0.025613
	217.77		0.030494
	206.04		0.06264
	178.5		0.050352
	238.68		0.032122
	272.34		0.027288
	288.66		0.042528
	159.12		0.029783
	470.73		0.196215
	192.78		0.060935
	214.2		0.065869
	191.25		0.037793
	208.08		0.017331
	248.37		0.07507
	176.97		0.091225
	234.09		0.031648
	184.11		0.034481
	239.7		0.021035
	275.91		0.061226
	126.48		0.024854
	176.97		0.058128
	270.81		0.081179
	159.63		0.041872
	118.32		0.098772
	171.36		0.108596
	474.3		0.049382
	294.27		0.034857
	518.16		0.119546
	297.33		0.025926
	390.66		0.164605
	195.84		0.04305
	14.28		0.160013
	164.73		0.040758
	236.64		0.049559
	336.6		0.04557
	205.02		0.038958
	157.59		0.045184
	274.89		0.03684
	167.28		0.034515
	166.77		0.027538
	159.63		0.031576
	209.1		0.079403
	168.81		0.044597
	58.65		0.098159
	130.05		0.116783
	209.61		0.030133
	155.55		0.095782
	140.76		0.034186
	214.71		0.119777
	161.16		0.065729
	360.06		0.058598
	426.36		0.062814
	178.5		0.042911
	105.57		0.157408
	172.89		0.185446
	239.19		0.050347
	307.53		0.030763
	261.12		0.113672
	225.93		0.034939
	243.27		0.062327
	205.02		0.041858
	151.98		0.020171
	207.06		0.036257
	329.97		0.036155
	158.61		0.170212
	261.12		0.033393
	227.46		0.03136
	261.63		0.025399
	446.76		0.019183
	132.09		0.034932
	124.95		0.096057
	160.65		0.073587
	203.49		0.092967
	224.91		0.054731
	171.36		0.068625
	204.51		0.043102
	73.44		0.053972
	154.02		0.028126
	397.8		0.024262
	172.38		0.028441
	287.13		0.054338
	234.09		0.116253
	65.28		0.152436
	188.7		0.031406
	230.01		0.042756
	486.03		0.072017
	226.95		0.042193
	201.96		0.051303
	71.91		0.154585
	100.47		0.073545
	153		0.034562
	556.92		0.055712
	310.59		0.09867
	382.5		0.034756
	253.47		0.049479
	175.95		0.02704
	203.49		0.044884
	175.44		0.049027
	156.06		0.033175
	236.13		0.023621
	191.25		0.059827
	173.4		0.116668
	205.02		0.15176
	202.47		0.044602
	99.45		0.099368
	177.48		0.06237
	68.85		0.168132
	340.17		0.07787
	183.09		0.02977
	209.1		0.025778
	250.41		0.041093
	211.65		0.020694
	262.65		0.073446
	250.92		0.027531
	207.57		0.028182
	339.66		0.036894
	273.87		0.020421
	226.44		0.033568
	230.52		0.028507
	173.4		0.051139
	461.55		0.053204
	173.4		0.02619
	173.4		0.02646
	196.35		0.02912
	236.13		0.033977
	162.69		0.028927
	218.79		0.032107
	199.92		0.037795
	52.02		0.1345
	393.21		0.05287
	214.2		0.03726
	434.01		0.067162
	155.04		0.022595
	182.58		0.059365
	109.65		0.085933
	176.97		0.033057
	131.07		0.092569
	158.61		0.080048
	230.01		0.042803
	164.73		0.045096
	281.52		0.029067
	173.91		0.024958
	175.44		0.029908
	259.08		0.036211
	147.39		0.028482
	183.6		0.025259
	259.08		0.030256
	210.12		0.026085
	273.36		0.028533
	88.74		0.105356
	133.11		0.041898
	221.34		0.034929
	206.55		0.027369
	231.03		0.03686
	272.34		0.04479
	363.63		0.081767
	445.23		0.136506
	168.81		0.036763
	134.64		0.038968
	193.8		0.180396
	132.6		0.067152
	246.33		0.023706
	141.27		0.10688
	226.44		0.060727
	210.12		0.026927
	439.62		0.07307
	253.47		0.030046
	230.01		0.018915
	190.74		0.090437
	287.13		0.022064
	168.81		0.030386
	176.97		0.033057
	198.9		0.056598
	196.35		0.037849
	232.56		0.094984
	166.26		0.086665
	165.75		0.029082
	248.88		0.075545
	255.51		0.04827
	176.97		0.037409
	120.87		0.102274
	90.78		0.165145
	185.13		0.041168
	206.04		0.040399
	184.62		0.034747
	162.69		0.028322
	296.31		0.04381
	171.36		0.027569
	183.09		0.031507
	174.93		0.035394
	197.88		0.038626
	199.92		0.026051
	357		0.141345
	293.76		0.053549
	214.2		0.038328
	187.17		0.026441
	216.24		0.069132
	221.85		0.039667
	371.79		0.17859
	338.13		0.064101
	190.74		0.030147
	266.73		0.029093
	493.17		0.039099
	221.85		0.020965
	336.6		0.027187
	149.43		0.037957
	241.23		0.033525
	197.88		0.020274
	174.42		0.050269
	197.88		0.039167
	195.33		0.034083
	144.33		0.041177
	216.24		0.035013
	206.04		0.043919
	144.33		0.02329
	32.64		0.092363
	225.42		0.027449
	173.91		0.024958
	210.12		0.049477
	149.94		0.046101
	154.53		0.046564
	209.61		0.025662
	212.16		0.033317
	268.77		0.035235
	160.65		0.03038
	218.79		0.028735
	204		0.023016
	193.8		0.0381
	178.5		0.050012
	284.58		0.057001
	295.8		0.045819
	230.52		0.160988
	220.83		0.023152
	129.54		0.037984
	384.03		0.049242
	217.26		0.030461
	350.37		0.061159
	247.35		0.046954
	357		0.104284
	216.75		0.071059
	184.62		0.036445
	394.23		0.036429
	294.78		0.023939
	456.96		0.033108
	353.43		0.046144
	177.48		0.036223
	224.4		0.062945
	333.03		0.02273
	183.09		0.051734
	182.07		0.050454
	361.08		0.171976
	283.56		0.044385
	398.31		0.076109
	217.77		0.110118
	155.04		0.027927
	158.1		0.020537
	149.94		0.043996
	282.54		0.054836
	327.93		0.043572
	275.4		0.027485
	334.56		0.052424
	317.22		0.045253
	136.68		0.074964
	86.19		0.051556
	160.14		0.028081
	164.73		0.063503
	204		0.046323
	210.12		0.031345
	211.65		0.050981
	236.13		0.139617
	294.27		0.029464
	193.8		0.052036
	270.81		0.14605
	426.36		0.04764
	328.95		0.082117
	274.38		0.170776
	164.22		0.038985
	210.12		0.038332
	235.62		0.02682
	94.35		0.103859
	144.84		0.03269
	252.96		0.059232
	208.59		0.044208
	194.82		0.104725
	194.31		0.033104
	299.88		0.077419
	354.45		0.051058
	461.04		0.036116
	314.16		0.104811
	160.14		0.029573
	173.4		0.054239
	223.38		0.021127
	202.47		0.029174
	320.28		0.019516
	318.75		0.025782
	136.68		0.096772
	196.35		0.032708
	168.3		0.096367
	281.52		0.052525
	267.24		0.051785
	307.02		0.126027
	141.78		0.146627
	532.95		0.039822
	192.27		0.024951
	196.86		0.115931
	154.53		0.115147
	245.82		0.032723
	209.61		0.130104
	200.43		0.046821
	170.34		0.047973
	131.07		0.039985
	184.11		0.024364
	165.24		0.027097
	193.29		0.033517
	142.8		0.054584
	197.88		0.167903
	180.03		0.106366
	187.68		0.093935
	179.01		0.033938
	200.43		0.053502
	332.52		0.113795
	75.48		0.127759
	256.53		0.048296
	83.64		0.159746
	10.71		0.175485
	328.44		0.036256
	134.64		0.023279
	492.15		0.06653
	240.21		0.082291
	224.4		0.043797
	119.34		0.027671
	112.2		0.063235
	191.76		0.054841
	294.27		0.077334
	373.32		0.024227
	175.44		0.048462
	221.85		0.044452
	231.54		0.051855
	445.74		0.185238
	188.19		0.060737
	273.87		0.018801
	234.6		0.050437
	259.08		0.027385
	206.55		0.022684
	207.57		0.028182
	73.95		0.179404
	261.63		0.050878
	371.28		0.040151
	158.1		0.036002
	151.98		0.031726
	176.46		0.061382
	160.65		0.036195
	130.56		0.067574
	174.42		0.034969
	196.86		0.036738
	350.37		0.061743
	200.94		0.119793
	325.89		0.038175
	181.05		0.094816
	198.39		0.124495
	165.24		0.030414
	171.87		0.025953
	418.2		0.079089
	423.3		0.112746
	207.06		0.029721
	191.25		0.072584
	224.91		0.096359
	92.82		0.051215
	208.59		0.029308
	254.49		0.030707
	212.67		0.027118
	254.49		0.06399
	131.07		0.105289
	130.56		0.129518
	209.1		0.048718
	175.44		0.034183
	260.1		0.040127
	214.2		0.059307
	71.4		0.049023
	222.87		0.061807
	204		0.031562
	259.08		0.043802
	281.01		0.028428
	169.32		0.032101
	386.58		0.163707
	333.54		0.058468
	316.71		0.123436
	324.87		0.037139
	188.19		0.039406
	251.94		0.033809
	234.09		0.028813
	246.33		0.046236
	186.15		0.033967
	162.18		0.035453
	160.65		0.04074
	263.16		0.101868
	315.18		0.16667
	183.6		0.165049
	348.33		0.026328
	265.2		0.055431
	298.86		0.064965
	87.21		0.171675
	280.5		0.048517
	206.04		0.024302
	300.9		0.049411
	246.84		0.037426
	228.48		0.028742
	231.03		0.023193
	281.01		0.061457
	183.09		0.033631
	150.96		0.103951
	293.25		0.031869
	210.12		0.021025
	224.4		0.03131
	358.02		0.110643
	529.89		0.041087
	308.04		0.094688
	166.77		0.04156
	492.15		0.17371
	144.33		0.044043
	250.41		0.027068
	244.8		0.063876
	226.95		0.089051
	199.92		0.044186
	215.73		0.038408
	184.11		0.040334
	184.11		0.140091
	261.63		0.033882
	241.23		0.035548
	191.25		0.09344
	282.54		0.077151
	244.29		0.142947
	180.54		0.04674
	72.93		0.169537
	267.75		0.077673
	201.45		0.044786
	209.1		0.057123
	178.5		0.028523
	197.37		0.038932
	164.22		0.038434
	284.07		0.044908
	247.86		0.064051
	290.7		0.110034
	129.54		0.066582
	374.34		0.112985
	180.03		0.041842
	218.28		0.035481
	190.23		0.035119
	237.66		0.068997
	172.38		0.050684
	175.44		0.068685
	395.25		0.058379
	195.33		0.178386
	219.81		0.042609
	185.64		0.040567
	175.95		0.059031
	115.77		0.074247
	152.49		0.028066
	196.86		0.022694
	254.49		0.0327
	200.43		0.028226
	264.69		0.082711
	150.45		0.051052
	483.99		0.146007
	233.58		0.027323
	281.52		0.100416
	375.87		0.146599
	229.5		0.121098
	251.94		0.024865
	170.34		0.026504
	291.21		0.030664
	370.26		0.025645
	140.76		0.038925
	307.53		0.02624
	598.23		0.166959
	196.86		0.087546
	228.48		0.075797
	160.65		0.062357
	167.79		0.029067
	191.25		0.081984
	239.7		0.068026
	173.91		0.024958
	341.19		0.03803
	233.58		0.112873
	296.82		0.028566
	204.51		0.029068
	80.58		0.158597
	185.13		0.024937
	202.98		0.021444
	264.69		0.04365
	489.6		0.141706
	220.83		0.03846
	265.2		0.071839
	272.34		0.029608
	180.03		0.038599
	336.09		0.022299
	252.96		0.107585
	290.19		0.046157
	283.56		0.083731
	200.43		0.049622
	218.28		0.158519
	198.39		0.089429
	163.71		0.037987
	174.93		0.029342
	274.89		0.042716
	303.96		0.15556
	187.17		0.023108
	183.6		0.040889
	367.71		0.023257
	346.29		0.066426
	236.64		0.032385
	373.32		0.033908
	304.98		0.048364
	361.08		0.118793
	273.87		0.064758
	186.15		0.049374
	137.19		0.041702
	217.26		0.038537
	498.78		0.189997
	384.03		0.103872
	237.15		0.029709
	85.68		0.152024
	201.96		0.034433
	138.72		0.052323
	45.9		0.145258
	311.1		0.037892
	180.03		0.039539
	178.5		0.051303
	324.36		0.03294
	311.1		0.065873
	172.89		0.064852
	211.14		0.02421
	185.13		0.020366
	270.81		0.052417
	138.21		0.037243
	107.1		0.050705
	322.83		0.04616
	269.28		0.072519
	255		0.113924
	387.09		0.023915
	283.56		0.144607
	206.04		0.033165
	233.58		0.040438
	195.84		0.033958
	234.6		0.048016
	186.15		0.043254
	227.97		0.022429
	169.32		0.027735
	395.25		0.022833
	213.18		0.027344
	194.31		0.046741
	151.47		0.038206
	217.26		0.051392
	182.07		0.028913
	169.32		0.042522
	312.12		0.02124
	151.47		0.03137
	160.65		0.043225
	281.01		0.038555
	150.45		0.022081
	180.54		0.031508
	418.71		0.028425
	225.93		0.049424
	161.16		0.034927
	172.38		0.041308
	234.09		0.045087
	196.35		0.028107
	214.71		0.045973
	145.35		0.02594
	415.65		0.18984
	219.3		0.029509
	321.3		0.043707
	145.35		0.035703
	189.72		0.045746
	199.41		0.025782
	370.77		0.032221
	195.33		0.036942
	133.62		0.016252
	175.44		0.041684
	202.98		0.063178
	283.05		0.048337
	308.55		0.164063
	197.37		0.043252
	234.6		0.042812
	170.34		0.02065
	170.85		0.072588
	183.09		0.103358
	201.45		0.0606
	166.26		0.027047
	194.31		0.032173
	161.16		0.049323
	175.44		0.034183
	200.43		0.073017
	260.61		0.024754
	333.03		0.084574
	145.86		0.095367
	238.68		0.029955
	259.08		0.039084
	352.41		0.168108
	124.95		0.054032
	172.89		0.028549
	217.26		0.025099
	227.97		0.067806
	206.55		0.048898
	161.67		0.037263
	537.03		0.041916
	133.11		0.11306
	167.79		0.124514
	248.88		0.026865
	283.56		0.033713
	162.69		0.042655
	308.55		0.042413
	358.02		0.023867
	192.78		0.142558
	326.91		0.036025
	338.64		0.054297
	275.4		0.039589
	166.77		0.027538
	228.99		0.02671
	195.33		0.036511
	271.83		0.069468
	154.53		0.111574
	380.46		0.082503
	487.05		0.056015
	448.8		0.043632
	167.79		0.031336
	246.84		0.032351
	222.87		0.044299
	178.5		0.032091
	186.66		0.021375
	145.35		0.041929
	215.73		0.031279
	237.66		0.069033
	160.65		0.091739
	193.29		0.054348
	186.15		0.033852
	287.64		0.020837
	325.38		0.026065
	195.33		0.021851
	276.42		0.047016
	247.86		0.043228
	116.28		0.050493
	260.1		0.023612
	205.02		0.070251
	194.31		0.029485
	201.45		0.035383
	288.66		0.029053
	203.49		0.049188
	226.44		0.041441
	163.71		0.037987
	217.26		0.032521
	164.22		0.031872
	134.64		0.027824
	227.97		0.091493
	233.58		0.022241
	246.84		0.056164
	114.24		0.051364
	347.31		0.195175
	258.06		0.042771
	560.49		0.050577
	151.98		0.101159
	172.38		0.121864
	273.36		0.083399
	194.31		0.021143
	200.94		0.060147
	221.85		0.028654
	320.28		0.03096
	200.94		0.028884
	185.13		0.029131
	216.75		0.045962
	286.62		0.03294
	212.67		0.032131
	178.5		0.044177
	302.94		0.062022
	502.86		0.169671
	426.87		0.058099
	247.86		0.022289
	220.83		0.041164
	248.37		0.02165
	210.12		0.025791
	599.25		0.149696
	268.77		0.030182
	338.64		0.083061
	148.41		0.101592
	177.48		0.027249
	160.14		0.023563
	302.94		0.03902
	234.09		0.017975
	245.31		0.136045
	43.35		0.179407
	211.14		0.138351
	196.86		0.03373
	238.68		0.028734
	218.79		0.026271
	163.2		0.033478
	266.73		0.098104
	148.92		0.069122
	259.59		0.036543
	249.39		0.036459
	191.25		0.0222
	229.5		0.054975
	205.02		0.03928
	215.22		0.035739
	302.43		0.023286
	214.2		0.035956
	265.71		0.047576
	183.6		0.112568
	120.87		0.10482
	190.74		0.030147
	164.73		0.035057
	44.88		0.096236
	144.84		0.034483
	289.17		0.034593
	245.82		0.058076
	228.99		0.085551
	192.27		0.040881
	161.16		0.028617
	159.12		0.034272
	156.57		0.063341
	151.47		0.036463
	388.62		0.062463
	217.26		0.045772
	241.23		0.029978
	179.52		0.028654
	114.75		0.093552
	330.48		0.014668
	337.11		0.035987
	314.67		0.124314
	245.31		0.041331
	326.91		0.025438
	243.27		0.043553
	189.72		0.038581
	195.84		0.022529
	202.98		0.034068
	215.73		0.033111
	146.88		0.040478
	370.26		0.167518
	264.18		0.075155
	292.23		0.031497
	291.21		0.029093
	230.52		0.026945
	100.98		0.034804
	401.88		0.047955
	222.36		0.056458
	204		0.056911
	266.73		0.116998
	278.97		0.064713
	324.36		0.031417
	213.18		0.069206
	335.58		0.065771
	161.67		0.05052
	177.99		0.031861
	209.61		0.039836
	183.09		0.031161
	183.6		0.07153
	230.01		0.045895
	222.87		0.036191
	253.98		0.042663
	178.5		0.035027
	68.34		0.163278
	187.68		0.037223
	202.98		0.025008
	295.29		0.050223
	181.56		0.101702
	270.3		0.048582
	148.41		0.123576
	141.78		0.10875
	194.31		0.042216
	238.68		0.038772
	290.19		0.026197
	208.59		0.040651
	261.12		0.043666
	202.47		0.075974
	181.05		0.042298
	202.47		0.042679
	261.12		0.021538
	194.82		0.052609
	137.19		0.025232
	169.83		0.031054
	211.65		0.024643
	216.24		0.038156
	183.09		0.036497
	69.36		0.140664
	191.25		0.12283
	262.14		0.053608
	555.39		0.122804
	221.85		0.028556
	288.66		0.040008
	224.91		0.027812
	213.69		0.031668
	153		0.052132
	204		0.028677
	293.25		0.054795
	149.94		0.066586
	177.48		0.040105
	207.57		0.150121
	175.44		0.036277
	167.79		0.035698
	207.57		0.031737
	130.05		0.021688
	360.57		0.038101
	187.68		0.027915
	170.85		0.03317
	210.63		0.04635
	252.96		0.028328
	181.05		0.053775
	135.66		0.08227
	198.39		0.036218
	218.79		0.027896
	211.65		0.027669
	289.68		0.031394
	227.46		0.027296
	243.27		0.025352
	124.95		0.025493
	154.53		0.03863
	172.89		0.030677
	179.01		0.028293
	160.65		0.037099
	257.55		0.040884
	182.07		0.07448
	143.31		0.036716
	201.96		0.026001
	225.93		0.038388
	170.85		0.023007
	218.28		0.052195
	182.58		0.029504
	183.09		0.032998
	205.53		0.039126
	258.06		0.049312
	133.11		0.039304
	151.98		0.084286
	235.11		0.042809
	237.66		0.026699
	217.77		0.089824
	251.43		0.034269
	173.91		0.033701
	140.25		0.027551
	195.33		0.041737
	208.59		0.10157
	454.92		0.030483
	359.55		0.059756
	115.77		0.134378
	564.06		0.031855
	264.69		0.037196
	208.08		0.028898
	226.44		0.042958
	252.45		0.02686
	317.22		0.196269
	141.27		0.029659
	216.75		0.038105
	139.74		0.041184
	408		0.066875
	219.81		0.033788
	302.43		0.032718
	114.75		0.06151
	154.53		0.140999
	223.89		0.052562
	199.92		0.026947
	300.39		0.026075
	164.22		0.031872
	162.18		0.030063
	187.68		0.025013
	271.83		0.026396
	460.53		0.086026
	427.38		0.184385
	167.28		0.027688
	115.77		0.096122
	220.83		0.03135
	91.29		0.168568
	198.9		0.022478
	103.02		0.090925
	163.71		0.030408
	273.36		0.072278
	195.33		0.025954
	201.96		0.031123
	293.25		0.026829
	213.18		0.074239
	246.84		0.039056
	392.19		0.032063
	186.66		0.051609
	181.56		0.081418
	297.84		0.021152
	176.97		0.053219
	150.96		0.031378
	320.28		0.021683
	70.89		0.078112
	188.7		0.0382
	279.48		0.021861
	231.03		0.021939
	241.23		0.020525
	302.43		0.04718
	183.6		0.135428
	225.42		0.043152
	191.25		0.057508
	266.22		0.030925
	195.84		0.022529
	363.63		0.05387
	180.03		0.063137
	254.49		0.036409
	220.32		0.049357
	234.09		0.023794
	144.33		0.029859
	417.18		0.166094
	181.56		0.071558
	392.7		0.036375
	222.36		0.078411
	144.33		0.132451
	158.61		0.035691
	155.55		0.034514
	164.22		0.041865
	220.83		0.043574
	294.78		0.043981
	265.2		0.106724
	355.98		0.049169
	301.92		0.048263
	160.14		0.08563
	179.01		0.034286
	132.6		0.074173
	177.99		0.034692
	351.39		0.037839
	369.24		0.024024
	185.64		0.04317
	218.28		0.057425
	213.18		0.023132
	185.13		0.055025
	223.89		0.046707
	327.42		0.036642
	377.91		0.182028
	317.73		0.034103
	224.91		0.027683
	235.62		0.089776
	71.91		0.106538
	370.26		0.030805
	213.69		0.131956
	270.81		0.102926
	196.86		0.071412
	168.81		0.040308
	171.36		0.019212
	366.69		0.049907
	426.87		0.078268
	220.83		0.02076
	167.28		0.038243
	182.07		0.033116
	239.19		0.037589
	253.98		0.047115
	152.49		0.108009
	256.53		0.041207
	260.1		0.036545
	214.2		0.114256
	155.55		0.036736
	268.77		0.051342
	264.69		0.033761
	156.06		0.029061
	169.83		0.069438
	225.93		0.058816
	149.43		0.082882
	236.64		0.035509
	237.66		0.037367
	117.81		0.088421
	212.67		0.030812
	192.78		0.043051
	309.57		0.060423
	185.13		0.039467
	183.09		0.03684
	184.62		0.036786
	183.6		0.107103
	240.72		0.122575
	312.63		0.045058
	195.84		0.0374
	259.08		0.029182
	160.14		0.080448
	243.78		0.06239
	156.06		0.033175
	322.83		0.022045
	227.97		0.021913
	145.86		0.022946
	289.68		0.045037
	155.04		0.037278
	286.11		0.037964
	238.68		0.025568
	263.67		0.026639
	211.14		0.101488
	401.37		0.034398
	276.42		0.048651
	161.16		0.028267
	279.99		0.108486
	240.21		0.049044
	255.51		0.032665
	160.14		0.037348
	160.65		0.021785
	138.72		0.031973
	135.66		0.044298
	304.47		0.065031
	265.2		0.045647
	270.81		0.129118
	359.04		0.187884
	269.79		0.060335
	173.4		0.082252
	410.55		0.113684
	215.73		0.023751
	242.76		0.024515
	248.88		0.041255
	371.79		0.02912
	196.35		0.028323
	151.98		0.035554
	213.69		0.023222
	476.85		0.178427
	436.56		0.034028
	218.28		0.028597
	536.01		0.039828
	224.4		0.050363
	228.48		0.053304
	384.54		0.062285
	213.18		0.065038
	460.02		0.063743
	213.69		0.144171
	60.18		0.166709
	206.04		0.040798
	260.1		0.091381
	68.85		0.058485
	234.6		0.030016
	92.82		0.156169
	144.33		0.04247
	154.02		0.034085
	276.93		0.03571
	385.05		0.089005
	202.98		0.04614
	453.39		0.026393
	325.38		0.066839
	208.08		0.041926
	367.71		0.045833
	204		0.080058
	212.67		0.059181
	166.26		0.034836
	468.69		0.06549
	470.73		0.162269
	363.63		0.057255
	164.22		0.041986
	290.19		0.052085
	276.42		0.090411
	334.05		0.066767
	172.89		0.022518
	189.72		0.071169
	190.74		0.028054
	300.39		0.065912
	276.42		0.042706
	149.43		0.089157
	199.92		0.027273
	208.08		0.050816
	283.05		0.033231
	200.94		0.04553
	219.3		0.045164
	155.55		0.028086
	146.37		0.032201
	211.65		0.029765
	191.25		0.04948
	335.58		0.02972
	113.22		0.066997
	153		0.026761
	257.04		0.043404
	386.58		0.181094
	157.08		0.069371
	276.93		0.130424
	252.96		0.129525
	192.78		0.03903
	125.46		0.140783
	219.81		0.092749
	325.89		0.019035
	226.44		0.111912
	130.56		0.03778
	378.42		0.035603
	211.65		0.024643
	121.89		0.11617
	160.65		0.05761
	134.64		0.036588
	181.56		0.033069
	194.82		0.035424
	160.14		0.032568
	146.88		0.03356
	180.03		0.029647
	319.77		0.039537
	193.8		0.054635
	190.23		0.028993
	243.27		0.038758
	99.96		0.10901
	97.41		0.05349
	162.69		0.031535
	220.32		0.028841
	212.16		0.070424
	196.35		0.040732
	95.88		0.082965
	192.27		0.052372
	216.24		0.023676
	240.21		0.050849
	393.21		0.064972
	207.57		0.044519
	179.01		0.035145
	210.63		0.098534
	128.52		0.075352
	328.95		0.084247
	210.12		0.024987
	162.18		0.037352
	154.53		0.088804
	136.17		0.041734
	271.83		0.036593
	223.89		0.033335
	261.12		0.037883
	355.47		0.060159
	221.34		0.035071
	145.86		0.067742
	115.26		0.158276
	261.63		0.028021
	281.52		0.121112
	566.1		0.067457
	164.73		0.027912
	347.31		0.157326
	177.48		0.033607
	112.71		0.064581
	479.4		0.093233
	110.16		0.074834
	167.28		0.036036
	111.69		0.092909
	247.35		0.13295
	401.37		0.177742
	198.9		0.031123
	260.1		0.021318
	167.79		0.033676
	216.75		0.023047
	163.71		0.037392
	181.56		0.027334
	483.48		0.151092
	168.3		0.045772
	255.51		0.066589
	216.75		0.116624
	308.55		0.054882
	503.88		0.198393
	117.81		0.091361
	191.25		0.031804
	196.86		0.035095
	124.44		0.037087
	225.93		0.118418
	205.02		0.116598
	215.22		0.024387
	141.78		0.045638
	256.02		0.032855
	223.38		0.020303
	210.12		0.028618
	274.89		0.032833
	194.82		0.045403
	174.42		0.069566
	202.98		0.054839
	191.25		0.070252
	187.68		0.04488
	162.18		0.042088
	182.58		0.026461
	218.79		0.080349
	168.81		0.035403
	204.51		0.024534
	214.2		0.022397
	195.33		0.025954
	157.08		0.057226
	201.45		0.022703
	229.5		0.032908
	167.79		0.034444
	194.31		0.112373
	128.01		0.169219
	267.24		0.037756
	374.34		0.028217
	200.43		0.03022
	114.75		0.055882
	209.1		0.03723
	114.75		0.023446
	181.05		0.058732
	270.81		0.025149
	257.04		0.032805
	248.37		0.027075
	251.43		0.023298
	530.91		0.132096
	318.24		0.031755
	223.38		0.112202
	338.64		0.03026
	238.17		0.061539
	225.42		0.074242
	247.86		0.034638
	164.22		0.035569
	289.17		0.037278
	196.35		0.062971
	187.17		0.030261
	159.63		0.03249
	223.38		0.025625
	191.25		0.022524
	163.2		0.024991
	205.53		0.032467
	280.5		0.046926
	13.77		0.141244
	158.61		0.026107
	226.95		0.048519
	165.24		0.028001
	273.87		0.020332
	184.62		0.030584
	160.14		0.023189
	215.22		0.023603
	239.19		0.024385
	120.87		0.108983
	213.69		0.030588
	130.05		0.042187
	165.24		0.028602
	176.46		0.07406
	197.88		0.031747
	128.01		0.028947
	95.37		0.094036
	67.32		0.181498
	185.13		0.018959
	254.49		0.043539
	161.16		0.160561
	135.15		0.031892
	180.03		0.028783
	252.96		0.031011
	371.28		0.036881
	160.14		0.024825
	142.29		0.031845
	249.9		0.064617
	175.44		0.036277
	221.34		0.02925
	238.17		0.031599
	270.81		0.024876
	151.47		0.034211
	175.44		0.046449
	202.47		0.025952
	383.01		0.122856
	193.29		0.037357
	240.21		0.048779
	182.07		0.159885
	413.61		0.044251
	176.97		0.079061
	224.4		0.0272
	163.2		0.07801
	211.65		0.061773
	206.55		0.038498
	162.69		0.050993
	183.6		0.070028
	193.8		0.050094
	171.87		0.060817
	190.23		0.052597
	174.42		0.03486
	217.26		0.065011
	111.18		0.051732
	430.44		0.131448
	148.92		0.022107
	103.53		0.115134
	132.6		0.037698
	326.91		0.054334
	288.66		0.046478
	195.33		0.047356
	181.56		0.026504
	199.41		0.057834
	180.54		0.047457
	169.32		0.025022
	458.49		0.077513
	123.93		0.049539
	285.6		0.05285
	170.85		0.04341
	168.81		0.029836
	225.42		0.056099
	221.34		0.042971
	521.73		0.149737
	177.99		0.045128
	135.66		0.074638
	343.74		0.085476
	192.78		0.067062
	262.14		0.026291
	234.09		0.024103
	521.73		0.126505
	175.44		0.044043
	208.08		0.032525
	218.28		0.035481
	173.91		0.030484
	518.67		0.177982
	191.76		0.090874
	256.53		0.025045
	156.06		0.03256
	166.26		0.180871
	541.62		0.02893
	134.64		0.041548
	433.5		0.122019
	231.03		0.078522
	223.38		0.040607
	177.99		0.027602
	177.48		0.033277
	265.71		0.04143
	214.2		0.023699
	190.23		0.037639
	319.77		0.084113
	170.34		0.029747
	163.2		0.035842
	341.7		0.032801
	352.41		0.031035
	374.85		0.048282
	227.97		0.026225
	232.56		0.024958
	158.1		0.044548
	165.75		0.024158
	199.92		0.030081
	194.31		0.056254
	171.87		0.025953
	213.18		0.029854
	186.66		0.030312
	259.08		0.025247
	202.47		0.087289
	217.26		0.038537
	166.77		0.026829
	311.1		0.044146
	270.3		0.035152
	169.83		0.036212
	408.51		0.041313
	352.92		0.058133
	194.82		0.080233
	134.64		0.038968
	212.67		0.027118
	205.02		0.030547
	418.2		0.059351
	328.95		0.032004
	88.23		0.080263
	293.25		0.021177
	242.76		0.059862
	255.51		0.10027
	247.35		0.041798
	307.02		0.023067
	208.08		0.075509
	229.5		0.045622
	146.37		0.097886
	225.93		0.024798
	132.6		0.030767
	210.63		0.041068
	227.97		0.060956
	204		0.029888
	394.74		0.057588
	119.85		0.155645
	211.14		0.02421
	226.95		0.032433
	159.63		0.032824
	230.01		0.065148
	386.58		0.039191
	262.65		0.057861
	205.02		0.026899
	274.38		0.041204
	166.77		0.061664
	259.08		0.026555
	284.58		0.024403
	214.2		0.0307
	348.84		0.066756
	163.2		0.028102
	188.19		0.03623
	189.72		0.035333
	123.93		0.049272
	288.15		0.068991
	262.65		0.030677
	274.89		0.02516
	235.62		0.056123
	184.11		0.034481
	345.27		0.08964
	449.82		0.040355
	215.22		0.023059
	302.94		0.066362
	216.24		0.031954
	228.48		0.070213
	208.59		0.060967
	195.84		0.074964
	206.55		0.050987
	221.85		0.030235
	208.59		0.051856
	180.03		0.03147
	196.86		0.031047
	256.53		0.047929
	279.99		0.101386
	113.22		0.097637
	327.42		0.026114
	198.39		0.027303
	238.17		0.044518
	171.87		0.048281
	267.75		0.032619
	277.95		0.028754
	182.58		0.038737
	158.1		0.025105
	166.77		0.04156
	184.11		0.03031
	152.49		0.032664
	167.79		0.032228
	151.47		0.049115
	173.91		0.021818
	172.38		0.025218
	193.8		0.065036
	323.85		0.053873
	202.47		0.113753
	177.48		0.111589
	198.39		0.079749
	357		0.023659
	393.72		0.044567
	190.74		0.035423
	148.41		0.028018
	234.6		0.057305
	209.61		0.087187
	199.41		0.098528
	230.52		0.053009
	399.33		0.095902
	234.6		0.025484
	316.71		0.110742
	314.67		0.023881
	196.35		0.030615
	296.82		0.040655
	106.08		0.042195
	349.35		0.03382
	316.2		0.027476
	198.9		0.042168
	158.1		0.028104
	210.63		0.047509
	150.45		0.022081
	170.85		0.044209
	452.88		0.075842
	252.96		0.05968
	176.97		0.030543
	222.87		0.036301
	173.4		0.045414
	201.96		0.035994
	266.73		0.059365
	174.42		0.023372
	159.63		0.034342
	161.67		0.068276
	184.11		0.039994
	208.08		0.03053
	372.3		0.12734
	321.81		0.037839
	147.9		0.024108
	233.07		0.060952
	164.22		0.054498
	244.8		0.032426
	118.32		0.072771
	365.16		0.167265
	253.98		0.106984
	214.71		0.034993
	242.76		0.029477
	197.37		0.040426
	250.41		0.048495
	174.93		0.085226
	189.72		0.060675
	219.3		0.036368
	170.85		0.05439
	208.59		0.025358
	106.08		0.077801
	234.09		0.090199
	182.07		0.028382
	270.81		0.081211
	221.34		0.027404
	170.85		0.07862
	182.07		0.058556
	160.14		0.03405
	202.98		0.044224
	153.51		0.047176
	273.36		0.049119
	175.95		0.042734
	185.64		0.033574
	153.51		0.032327
	195.84		0.022209
	183.6		0.041108
	155.04		0.059571
	126.48		0.087924
	174.93		0.046267
	215.73		0.078213
	170.34		0.076672
	56.1		0.084046
	235.62		0.032058
	189.72		0.036174
	171.36		0.049949
	376.89		0.141274
	330.99		0.035029
	150.96		0.035975
	281.52		0.087756
	184.62		0.04091
	157.08		0.049377
	155.04		0.034484
	180.54		0.049478
	192.27		0.046553
	160.65		0.028172
	177.48		0.042493
	240.21		0.030648
	151.98		0.032305
	207.06		0.042178
	200.94		0.036016
	123.42		0.049955
	149.94		0.033323
	213.69		0.032759
	155.55		0.098423
	212.67		0.07429
	165.75		0.045305
	186.66		0.035823
	225.93		0.035231
	223.89		0.046474
	169.32		0.052244
	210.12		0.045349
	266.22		0.064574
	346.29		0.071295
	70.38		0.098242
	197.88		0.073277
	121.38		0.041276
	292.23		0.052366
	168.81		0.039724
	337.11		0.036416
	170.34		0.031223
	184.62		0.08324
	341.19		0.048114
	208.59		0.137721
	415.65		0.03717
	232.05		0.027429
	321.3		0.135224
	196.35		0.040732
	122.4		0.03322
	182.58		0.08829
	287.13		0.02175
	156.57		0.028183
	184.11		0.032021
	167.79		0.104159
	204.51		0.064636
	311.61		0.049558
	377.91		0.036126
	246.84		0.03842
	295.29		0.029036
	198.39		0.024727
	177.48		0.018628
	173.4		0.036964
	257.04		0.029386
	171.87		0.029962
	231.54		0.022486
	254.49		0.032333
	179.52		0.025145
	167.79		0.047448
	98.43		0.106676
	220.83		0.061393
	207.06		0.034959
	163.2		0.040668
	311.1		0.062435
	154.53		0.029905
	361.08		0.022696
	197.37		0.026
	280.5		0.052153
	181.05		0.024149
	156.57		0.037225
	433.5		0.073428
	227.97		0.026329
	263.16		0.041038
	374.34		0.05561
	200.94		0.023358
	228.99		0.029426
	206.04		0.024632
	224.4		0.02974
	189.21		0.020546
	84.66		0.081758
	163.71		0.038329
	220.32		0.049548
	204.51		0.106897
	164.73		0.031394
	201.45		0.047821
	268.26		0.022021
	166.77		0.025814
	264.69		0.163691
	226.44		0.028653
	192.27		0.081097
	272.85		0.036854
	233.58		0.032675
	131.58		0.044491
	333.54		0.115985
	210.12		0.042189
	154.02		0.029877
	237.15		0.050312
	266.22		0.123887
	132.09		0.088613
	172.89		0.028549
	67.32		0.134585
	178.5		0.052554
	191.76		0.065904
	402.9		0.160436
	162.18		0.127758
	492.15		0.063322
	262.14		0.018901
	266.73		0.022073
	594.66		0.11092
	188.7		0.029779
	153.51		0.031752
	324.36		0.044873
	156.57		0.045918
	229.5		0.038141
	210.63		0.023779
	65.79		0.124278
	214.71		0.01859
	170.85		0.114209
	175.44		0.029444
	103.53		0.117412
	215.22		0.052459
	151.98		0.024833
	208.08		0.124368
	173.4		0.054239
	416.16		0.088967
	168.81		0.095714
	262.14		0.036083
	277.95		0.026783
	270.3		0.024786
	200.43		0.087412
	167.79		0.038022
	481.44		0.050516
	144.84		0.045701
	352.41		0.164832
	297.33		0.048056
	176.46		0.05781
	212.16		0.030914
	142.8		0.059142
	341.19		0.063111
	209.61		0.021403
	170.85		0.063955
	165.24		0.047319
	179.52		0.030809
	68.85		0.150254
	301.41		0.02676
	200.94		0.030487
	72.93		0.192441
	272.34		0.043488
	191.25		0.030782
	215.22		0.026406
	180.54		0.03475
	78.03		0.113749
	196.35		0.024966
	153		0.02948
	169.83		0.057986
	173.91		0.030484
	166.26		0.030561
	218.28		0.022029
	266.73		0.032377
	138.21		0.115289
	183.6		0.034217
	124.44		0.040192
	193.8		0.034771
	162.18		0.028082
	235.11		0.040406
	337.62		0.029763
	163.71		0.044566
	220.32		0.03424
	239.7		0.040432
	151.98		0.031369
	132.6		0.064648
	226.95		0.042852
	132.6		0.074173
	174.42		0.030687
	439.11		0.088477
	245.31		0.039293
	226.44		0.040903
	198.39		0.03425
	190.23		0.044908
	220.83		0.027418
	223.38		0.03916
	278.97		0.03482
	221.85		0.051115
	355.47		0.057763
	159.63		0.034342
	201.96		0.031123
	226.95		0.037218
	153.51		0.025253
	376.38		0.060486
	334.56		0.07518
	226.95		0.03558
	219.3		0.043325
	194.82		0.047714
	35.19		0.117339
	477.36		0.058427
	326.4		0.026549
	251.94		0.036663
	108.12		0.12089
	107.1		0.133354
	344.76		0.025581
	210.12		0.028924
	194.82		0.038409
	173.4		0.045414
	185.64		0.030575
	234.6		0.056223
	156.06		0.041446
	169.83		0.028247
	256.02		0.027019
	190.74		0.035263
	131.58		0.042104
	185.13		0.029131
	249.39		0.025932
	205.02		0.027485
	282.03		0.033469
	476.34		0.045962
	259.59		0.061056
	378.42		0.198576
	209.61		0.030133
	162.18		0.026617
	420.24		0.020381
	176.97		0.049105
	455.94		0.167844
	494.7		0.043495
	270.81		0.056099
	212.16		0.059276
	188.7		0.029779
	212.67		0.053295
	218.79		0.074144
	192.78		0.059427
	397.29		0.071059
	180.03		0.105271
	39.78		0.074263
	155.04		0.038999
	297.84		0.021427
	296.82		0.034419
	311.1		0.037892
	334.05		0.064042
	310.59		0.051559
	141.27		0.043097
	154.53		0.08605
	173.4		0.025959
	393.21		0.028337
	165.75		0.034819
	235.11		0.028764
	139.74		0.04589
	294.78		0.142777
	270.3		0.027294
	238.17		0.029732
	212.67		0.049528
	151.47		0.029968
	128.52		0.028225
	180.03		0.037211
	180.54		0.048229
	144.33		0.030455
	256.02		0.04917
	319.77		0.029183
	250.41		0.038668
	146.37		0.029553
	210.63		0.031438
	157.59		0.039509
	191.25		0.055895
	229.5		0.056711
	243.27		0.020879
	267.24		0.0365
	262.14		0.049518
	198.9		0.05025
	173.91		0.037638
	241.74		0.034054
	412.08		0.038179
	273.87		0.083709
	337.11		0.082954
	584.97		0.070994
	241.74		0.049884
	184.62		0.025822
	220.32		0.038031
	217.77		0.023647
	405.96		0.057127
	272.85		0.036701
	192.27		0.035798
	83.64		0.046524
	168.81		0.026345
	146.37		0.061914
	200.94		0.040083
	206.55		0.048145
	293.76		0.024336
	155.55		0.035435
	201.45		0.057862
	167.79		0.029179
	186.66		0.036163
	228.48		0.053796
	220.83		0.018389
	129.54		0.094484
	212.16		0.059276
	216.24		0.038835
	276.42		0.104502
	193.8		0.04413
	216.75		0.023047
	184.11		0.042019
	122.91		0.02358
	388.62		0.044557
	145.86		0.028204
	381.99		0.063014
	243.27		0.039525
	155.55		0.046247
	198.39		0.046807
	210.12		0.039914
	151.98		0.031369
	69.87		0.121513
	182.58		0.031753
	197.88		0.032079
	198.39		0.032432
	173.4		0.095324
	197.37		0.063016
	110.67		0.14218
	161.16		0.032177
	183.6		0.040401
	297.84		0.079221
	239.7		0.040432
	244.8		0.068249
	217.77		0.03768
	84.15		0.163093
	263.67		0.071982
	153.51		0.037571
	165.75		0.034819
	361.59		0.048166
	13.26		0.155224
	239.7		0.031339
	232.56		0.032897
	102		0.12003
	377.91		0.035152
	197.88		0.19567
	380.46		0.050923
	43.35		0.081974
	76.5		0.104841
	160.14		0.041778
	146.88		0.043566
	500.82		0.045887
	139.23		0.074052
	112.71		0.034389
	341.7		0.043519
	96.9		0.088676
[truncated: 3,955 more rows]

## Sheet: 10nM
Area（μm2）	120.36	Deformation	0.068658
	93.33		0.119085
	244.29		0.129522
	324.36		0.030963
	291.72		0.074631
	189.21		0.130881
	543.15		0.085109
	340.68		0.048256
	312.12		0.045322
	210.12		0.043463
	269.28		0.193917
	172.89		0.022878
	267.75		0.038164
	175.44		0.041041
	188.19		0.021991
	207.57		0.035911
	404.43		0.065838
	209.1		0.052227
	212.16		0.030914
	336.6		0.024645
	106.08		0.031279
	231.03		0.030183
	284.07		0.0279
	213.18		0.030157
	121.89		0.03364
	197.88		0.025493
	233.58		0.032675
	363.12		0.057048
	247.35		0.023876
	353.43		0.023364
	117.81		0.138429
	193.8		0.076644
	187.17		0.018433
	289.68		0.047111
	239.7		0.024295
	140.25		0.100479
	173.4		0.020386
	162.69		0.03562
	222.36		0.036044
	149.43		0.033933
	149.94		0.02364
	117.3		0.031077
	264.69		0.02148
	227.97		0.063492
	199.92		0.026155
	178.5		0.030684
	88.23		0.041299
	393.21		0.030384
	113.73		0.149519
	183.6		0.034217
	162.69		0.041833
	162.69		0.033931
	264.69		0.042535
	134.64		0.038569
	239.19		0.020567
	87.21		0.034983
	433.5		0.150734
	283.56		0.027045
	18.36		0.147051
	78.54		0.083251
	357		0.024625
	156.57		0.033978
	139.74		0.031018
	99.45		0.064214
	283.05		0.037512
	247.86		0.081533
	486.54		0.065881
	314.16		0.077059
	283.56		0.079648
	174.93		0.025385
	364.14		0.038425
	118.83		0.183397
	275.4		0.034542
	367.71		0.027906
	403.41		0.062903
	275.4		0.027918
	370.77		0.116925
	273.36		0.03028
	119.34		0.121938
	269.28		0.032953
	222.36		0.085787
	362.61		0.038187
	379.44		0.029425
	550.29		0.159439
	147.39		0.054685
	187.17		0.034486
	150.96		0.090482
	260.1		0.031047
	269.79		0.019209
	322.83		0.031662
	180.03		0.0616
	205.02		0.027002
	199.92		0.032661
	303.45		0.055972
	157.08		0.031394
	186.66		0.081934
	272.85		0.026211
	349.86		0.028541
	183.09		0.029443
	353.43		0.030003
	237.66		0.086884
	383.52		0.026253
	293.76		0.031734
	105.06		0.05035
	535.5		0.040072
	156.06		0.039049
	132.09		0.044292
	144.84		0.029779
	120.87		0.044219
	349.35		0.05085
	186.15		0.031183
	245.82		0.062383
	350.88		0.05015
	208.08		0.066189
	176.46		0.026929
	124.44		0.039511
	219.81		0.044351
	246.84		0.030613
	191.25		0.036558
	183.09		0.027906
	359.55		0.046218
	195.33		0.033948
	130.56		0.030409
	498.27		0.103948
	373.83		0.063275
	240.72		0.031017
	327.42		0.175818
	422.79		0.03334
	418.71		0.047797
	153.51		0.036308
	120.87		0.058817
	188.19		0.034062
	337.62		0.034663
	280.5		0.028548
	136.17		0.052191
	202.98		0.084481
	298.86		0.030659
	144.33		0.039016
	99.45		0.064214
	280.5		0.020239
	444.21		0.047364
	358.53		0.048197
	302.43		0.024054
	209.1		0.020161
	320.28		0.042686
	303.96		0.034203
	319.26		0.049108
	284.58		0.037085
	360.06		0.033023
	182.07		0.032154
	309.57		0.033724
	325.38		0.051221
	268.26		0.03752
	218.79		0.021679
	265.71		0.021833
	138.21		0.034577
	187.17		0.062408
	305.49		0.022101
	294.27		0.031827
	270.3		0.023341
	326.91		0.023838
	291.21		0.022899
	354.96		0.080311
	261.63		0.030671
	155.55		0.030903
	194.82		0.038629
	133.11		0.154346
	187.17		0.086258
	308.55		0.02647
	270.3		0.056114
	299.88		0.029383
	255.51		0.018791
	426.87		0.040108
	221.85		0.101786
	104.04		0.046563
	287.13		0.022694
	399.33		0.038834
	284.07		0.033565
	455.43		0.032286
	246.84		0.061812
	359.04		0.038645
	279.48		0.020787
	252.45		0.025033
	289.17		0.025567
	308.55		0.099529
	206.55		0.030529
	315.18		0.028924
	324.36		0.030775
	140.76		0.080458
	118.32		0.035982
	204		0.045972
	132.6		0.119287
	278.46		0.043418
	314.16		0.033411
	271.32		0.116996
	390.15		0.025477
	528.36		0.034053
	386.58		0.040904
	184.62		0.045007
	124.44		0.101792
	137.19		0.088663
	228.48		0.06139
	108.63		0.020274
	245.31		0.022913
	342.72		0.038287
	528.87		0.150289
	198.39		0.067501
	262.65		0.042901
	301.92		0.050312
	173.91		0.030484
	195.84		0.145515
	325.38		0.027052
	437.58		0.035717
	315.18		0.032096
	353.43		0.041469
	113.73		0.160573
	409.02		0.027664
	361.08		0.058711
	289.17		0.026023
	158.61		0.029709
	417.18		0.057935
	431.46		0.027404
	251.94		0.031635
	296.82		0.034354
	184.11		0.034374
	307.53		0.083996
	183.09		0.03983
	444.72		0.035895
	301.41		0.070682
	339.15		0.027693
	266.73		0.024148
	166.26		0.111818
	247.86		0.061191
	127.5		0.09045
	71.4		0.039211
	505.41		0.036507
	309.57		0.023172
	221.34		0.078426
	468.69		0.034423
	265.71		0.020279
	285.09		0.026263
	324.87		0.05815
	233.58		0.061501
	289.17		0.024122
	18.36		0.123507
	439.62		0.041095
	285.09		0.051012
	576.3		0.109046
	204.51		0.033034
	265.71		0.039708
	276.42		0.047314
	291.72		0.025027
	233.58		0.036271
	237.15		0.035747
	302.43		0.037536
	450.33		0.108596
	275.91		0.060214
	485.01		0.043136
	493.68		0.036051
	254.49		0.029947
	287.64		0.036183
	102		0.109762
	440.64		0.028776
	346.29		0.098679
	229.5		0.030869
	588.03		0.045266
	247.35		0.092532
	472.77		0.054368
	471.75		0.030269
	284.07		0.028544
	282.03		0.031614
	256.02		0.041709
	79.05		0.131923
	276.42		0.045291
	451.35		0.030333
	191.25		0.032141
	396.27		0.054097
	342.21		0.029038
	528.36		0.032272
	412.59		0.043312
	231.03		0.024848
	171.36		0.0478
	459		0.031168
	308.04		0.019821
	575.79		0.029935
	151.47		0.040365
	164.73		0.036873
	355.47		0.030499
	193.8		0.156298
	378.93		0.033502
	445.74		0.030828
	338.64		0.044235
	352.92		0.04115
	403.92		0.048654
	282.03		0.097714
	473.79		0.056935
	555.9		0.043518
	306		0.04149
	392.19		0.03276
	231.54		0.031402
	185.64		0.036867
	300.9		0.027829
	272.85		0.04119
	124.95		0.142576
	269.28		0.056966
	350.37		0.029746
	308.04		0.04751
	189.72		0.055092
	265.71		0.071305
	341.19		0.043198
	273.36		0.024918
	331.5		0.086447
	184.62		0.032595
	354.45		0.027761
	219.3		0.128836
	205.53		0.019669
	355.47		0.05162
	470.22		0.031879
	340.68		0.064783
	539.58		0.051697
	472.77		0.04021
	488.58		0.033373
	528.87		0.073842
	200.43		0.162984
	498.78		0.046486
	365.67		0.105838
	512.04		0.029273
	187.17		0.154064
	265.2		0.103063
	238.68		0.045789
	441.15		0.037737
	262.65		0.025529
	282.54		0.042808
	192.27		0.056724
	128.01		0.047203
	400.86		0.049192
	246.33		0.046458
	304.98		0.03935
	255		0.025474
	286.11		0.120685
	319.26		0.046988
	548.76		0.105474
	333.54		0.039665
	478.38		0.034174
	199.92		0.111622
	277.95		0.028472
	66.3		0.033647
	203.49		0.035113
	322.32		0.075996
	467.67		0.027399
	512.04		0.138184
	332.52		0.057724
	539.07		0.036128
	314.16		0.04292
	222.36		0.039315
	304.98		0.03008
	287.64		0.049675
	479.4		0.038476
	170.34		0.03887
	249.9		0.089655
	28.56		0.126
	417.69		0.040206
	143.82		0.074226
	287.13		0.11241
	306		0.04558
	270.81		0.041448
	136.17		0.039301
	274.38		0.037031
	378.42		0.035665
	315.18		0.02568
	240.72		0.026692
	369.75		0.033001
	375.87		0.049748
	283.05		0.029862
	65.79		0.172063
	447.27		0.0346
	191.25		0.034554
	356.49		0.031618
	276.93		0.025223
	504.39		0.027919
	378.42		0.03437
	183.09		0.035575
	287.13		0.129115
	353.94		0.115101
	249.9		0.036018
	230.52		0.04016
	579.87		0.045018
	158.1		0.025105
	362.61		0.062615
	199.92		0.102633
	441.15		0.051174
	197.37		0.044119
	252.96		0.063639
	174.93		0.186455
	544.68		0.084982
	491.64		0.043626
	258.57		0.05327
	460.02		0.099059
	286.62		0.059129
	332.52		0.034205
	164.73		0.045572
	306.51		0.029663
	137.19		0.029111
	324.36		0.031655
	109.65		0.116739
	129.54		0.037984
	172.38		0.079095
	87.72		0.045569
	192.78		0.083307
	162.69		0.102888
	249.9		0.020172
	252.96		0.018226
	261.12		0.022995
	274.38		0.026662
	134.13		0.033073
	241.23		0.030338
	265.71		0.060425
	224.4		0.082987
	220.83		0.066436
	192.27		0.12764
	137.7		0.036737
	234.6		0.030744
	173.91		0.024958
	307.53		0.034136
	388.62		0.057939
	293.25		0.021177
	343.74		0.070987
	312.63		0.02519
	334.05		0.026956
	146.37		0.125413
	64.77		0.114308
	358.02		0.033895
	27.54		0.121897
	303.45		0.027589
	240.21		0.033979
	320.28		0.045549
	97.41		0.135176
	145.35		0.111563
	352.92		0.097145
	202.98		0.146928
	233.58		0.022534
	434.01		0.119328
	238.68		0.017938
	339.15		0.027062
	296.82		0.023141
	268.77		0.05606
	210.12		0.089285
	102		0.051831
	329.46		0.070264
	294.27		0.018254
	215.22		0.03084
	417.18		0.065705
	197.88		0.026045
	105.57		0.037539
	353.43		0.041257
	276.42		0.075453
	287.13		0.030771
	575.28		0.027871
	90.27		0.173753
	269.79		0.036489
	388.11		0.025451
	450.33		0.032511
	187.68		0.027591
	458.49		0.168726
	460.53		0.039059
	260.61		0.022915
	375.87		0.043569
	530.4		0.035387
	578.85		0.156662
	313.65		0.056976
	444.72		0.060778
	205.02		0.04144
	205.02		0.04426
	399.33		0.05457
	330.99		0.151842
	90.27		0.089236
	262.14		0.039645
	295.29		0.02127
	257.55		0.029968
	351.39		0.044901
	234.09		0.027839
	183.09		0.036006
	207.06		0.092827
	368.73		0.047359
	167.79		0.037902
	193.8		0.04895
	381.99		0.030906
	508.47		0.110833
	224.91		0.029611
	176.97		0.032039
	303.96		0.027803
	195.84		0.080859
	327.42		0.023401
	149.43		0.047615
	172.38		0.034795
	481.44		0.027769
	341.19		0.026645
	549.27		0.095131
	161.67		0.030986
	252.45		0.029623
	276.93		0.021036
	245.31		0.042057
	491.13		0.035787
	202.47		0.023182
	157.59		0.108098
	81.6		0.12885
	98.94		0.030253
	130.56		0.042673
	334.05		0.048626
	199.92		0.051205
	150.45		0.152881
	174.93		0.151724
	272.85		0.029634
	527.85		0.03162
	520.2		0.031369
	266.22		0.131774
	492.66		0.03623
	254.49		0.038702
	310.59		0.024646
	366.18		0.032398
	246.33		0.047627
	202.98		0.047623
	126.99		0.113735
	177.48		0.088952
	207.57		0.030124
	168.81		0.051474
	359.55		0.05768
	153.51		0.029855
	397.8		0.032605
	291.21		0.07147
	307.53		0.116407
	418.71		0.028003
	176.46		0.198497
	269.79		0.031105
	245.82		0.025626
	166.26		0.033617
	275.91		0.021113
	391.68		0.022519
	403.41		0.05011
	141.27		0.03683
	131.07		0.052045
	207.57		0.036472
	343.74		0.037627
	304.47		0.030392
	285.6		0.023527
	206.04		0.029713
	303.45		0.134593
	355.47		0.024502
	283.05		0.029862
	139.23		0.039016
	215.73		0.061713
	451.86		0.034596
	287.64		0.028874
	266.73		0.020629
	113.22		0.050214
	211.14		0.081271
	321.3		0.029718
	322.32		0.026528
	328.95		0.037179
	180.54		0.092606
	329.46		0.025081
	397.29		0.025071
	416.67		0.081621
	293.25		0.025127
	301.92		0.023011
	432.48		0.025551
	243.78		0.024099
	403.92		0.033717
	177.99		0.095318
	215.73		0.041343
	341.19		0.036002
	583.44		0.042182
	161.67		0.198187
	377.91		0.034938
	429.42		0.072668
	384.03		0.026542
	248.37		0.056158
	427.89		0.064956
	231.54		0.055339
	385.56		0.074072
	263.16		0.054075
	322.32		0.039666
	313.14		0.037981
	269.79		0.027643
	543.15		0.022352
	202.47		0.026386
	249.39		0.062009
	200.43		0.020799
	294.27		0.039667
	119.85		0.14639
	533.97		0.027205
	294.78		0.037795
	313.65		0.026585
	329.46		0.026346
	279.99		0.025486
	342.72		0.087459
	88.74		0.106078
	302.94		0.030796
	541.11		0.078244
	231.54		0.035625
	339.66		0.029693
	295.29		0.068152
	299.37		0.038837
	540.6		0.044584
	280.5		0.027805
	332.52		0.023325
	362.61		0.035185
	169.83		0.136547
	203.49		0.027474
	240.72		0.026192
	123.42		0.112683
	525.3		0.061961
	349.86		0.040996
	246.33		0.02426
	261.63		0.033579
	134.64		0.060349
	157.08		0.075346
	348.33		0.035081
	333.03		0.034112
	289.68		0.027339
	233.07		0.034458
	550.8		0.030935
	371.79		0.022738
	341.7		0.022893
	230.01		0.027372
	412.59		0.053026
	256.53		0.031094
	595.68		0.081907
	144.84		0.075961
	551.31		0.07319
	566.61		0.093306
	172.38		0.021781
	515.1		0.026339
	322.83		0.030283
	284.58		0.046731
	151.98		0.028057
	530.4		0.107672
	207.06		0.04958
	437.07		0.035224
	318.75		0.050332
	168.81		0.073575
	317.73		0.023808
	208.08		0.03849
	542.64		0.075498
	281.01		0.058535
	488.07		0.027296
	527.85		0.025898
	143.31		0.155659
	180.03		0.063754
	468.69		0.071936
	229.5		0.096002
	268.26		0.03767
	308.55		0.039024
	530.91		0.030652
	287.64		0.037931
	428.4		0.029067
	530.91		0.055339
	532.95		0.122258
	592.62		0.04992
	568.65		0.059008
	295.8		0.044527
	340.17		0.079072
	451.86		0.043342
	291.21		0.024183
	424.32		0.036059
	147.39		0.127399
	149.43		0.0612
	51.51		0.193587
	94.86		0.160755
	541.62		0.103234
	360.06		0.12293
	202.47		0.087759
	352.41		0.03461
	265.71		0.033301
	269.79		0.043544
	394.74		0.058465
	476.85		0.066827
	278.97		0.026783
	298.86		0.052712
	293.25		0.048558
	301.92		0.03397
	283.56		0.147924
	361.59		0.102425
	459.51		0.063454
	171.87		0.123356
	282.03		0.025612
	284.07		0.033565
	242.76		0.042216
	543.66		0.03948
	167.28		0.056611
	266.73		0.028806
	166.26		0.101794
	237.66		0.063997
	137.19		0.03988
	216.75		0.083839
	264.69		0.037481
	253.98		0.03569
	214.2		0.040854
	275.4		0.042155
	191.76		0.071342
	250.92		0.068536
	177.99		0.062346
	135.15		0.099969
	231.54		0.055749
	302.43		0.038643
	322.83		0.19159
	285.09		0.020156
	301.92		0.053171
	264.18		0.04795
	316.2		0.044905
	81.09		0.14959
	240.21		0.028427
	257.55		0.026731
	285.09		0.040473
	339.15		0.024137
	474.3		0.041528
	319.77		0.031818
	201.45		0.043272
	58.14		0.180425
	100.98		0.114378
	87.72		0.128117
	246.84		0.026613
	115.77		0.040351
	337.11		0.040293
	397.8		0.019614
	122.4		0.035729
	158.1		0.034998
	232.56		0.024648
	157.59		0.039509
	369.75		0.027326
	240.72		0.029056
	495.21		0.052844
	341.7		0.032299
	353.94		0.032367
	193.29		0.051854
	239.7		0.03447
	307.02		0.041318
	126.99		0.024527
	334.05		0.152625
	140.76		0.050225
	287.64		0.049758
	186.66		0.030312
	80.58		0.13636
	55.59		0.1059
	226.44		0.062343
	114.24		0.036826
	299.37		0.03681
	310.08		0.051471
	290.19		0.074714
	130.56		0.063345
	122.91		0.023983
	125.46		0.141809
	351.39		0.061092
	197.37		0.04401
	67.83		0.094553
	108.63		0.046864
	133.11		0.02518
	245.82		0.051697
	234.6		0.028355
	202.47		0.033455
	211.14		0.120855
	234.6		0.027319
	346.8		0.032107
	175.44		0.054463
	317.22		0.032882
	117.81		0.033929
	247.35		0.038957
	379.44		0.030014
	282.03		0.019421
	216.24		0.027772
	169.32		0.054274
	226.44		0.031348
	205.02		0.09667
	231.54		0.025486
	507.45		0.032022
	387.09		0.035203
	149.94		0.076733
	116.79		0.152108
	242.25		0.062285
	263.16		0.027203
	288.15		0.050979
	376.38		0.021121
	363.12		0.030705
	231.03		0.108312
	451.35		0.030533
	143.31		0.041031
	106.08		0.108841
	252.45		0.091835
	196.35		0.034652
	226.44		0.028653
	348.33		0.033896
	294.27		0.018891
	218.79		0.043197
	158.1		0.043992
	121.89		0.037571
	431.97		0.055321
	304.98		0.093982
	502.35		0.145834
	175.44		0.03843
	244.29		0.039718
	208.59		0.048044
	310.59		0.033305
	378.42		0.044757
	170.85		0.138184
	39.27		0.152981
	260.61		0.040966
	245.31		0.034601
	366.69		0.031923
	143.31		0.140533
	196.86		0.024883
	209.61		0.037931
	209.1		0.02972
	275.4		0.038391
	271.83		0.033811
	148.92		0.028737
	363.63		0.019226
	333.03		0.02149
	219.81		0.045685
	281.52		0.029346
	251.94		0.026286
	120.87		0.100928
	325.89		0.021403
	237.15		0.040896
	453.9		0.059331
	128.01		0.040976
	193.29		0.037417
	241.23		0.026209
	473.79		0.062108
	268.77		0.027322
	232.56		0.025032
	303.96		0.032763
	256.02		0.072521
	278.46		0.018353
	86.7		0.17155
	228.99		0.041126
	245.31		0.023137
	258.57		0.025742
	270.3		0.024786
	409.53		0.036239
	369.75		0.025035
	265.71		0.036266
	396.27		0.068107
	324.36		0.021818
	126.48		0.044058
	98.43		0.114375
	364.65		0.033082
	434.52		0.037989
	364.14		0.053775
	187.68		0.039125
	233.58		0.046482
	237.15		0.100787
	299.37		0.034831
	273.36		0.022992
	245.31		0.063024
	199.92		0.11758
	584.46		0.036592
	465.63		0.142164
	267.75		0.024543
	314.16		0.024308
	212.16		0.104044
	354.96		0.020857
	115.26		0.044337
	508.47		0.035973
	385.05		0.030486
	243.78		0.022981
	152.49		0.040488
	506.43		0.053184
	161.67		0.08054
	369.24		0.03386
	224.4		0.048266
	234.6		0.074871
	122.4		0.085816
	245.31		0.028072
	94.35		0.051082
	311.61		0.02235
	97.92		0.042431
	209.1		0.033638
	408.51		0.024175
	320.28		0.03013
	191.76		0.036865
	216.24		0.026484
	296.82		0.069807
	276.93		0.029338
	309.06		0.023906
	434.52		0.03297
	103.53		0.121201
	349.86		0.023652
	280.5		0.026394
	359.04		0.041839
	406.98		0.071375
	283.56		0.026843
	428.91		0.050415
	286.11		0.078615
	291.72		0.041906
	41.31		0.169455
	273.36		0.025405
	361.08		0.079234
	507.96		0.148375
	296.31		0.061774
	207.57		0.03208
	166.77		0.045866
	119.85		0.076704
	214.71		0.032242
	173.91		0.044149
	286.11		0.035911
	338.64		0.042706
	248.88		0.027872
	292.23		0.045154
	399.33		0.044718
	177.99		0.037614
	246.33		0.038369
	136.68		0.032289
	143.31		0.032966
	154.53		0.040845
	507.96		0.046007
	223.89		0.028526
	326.91		0.029208
	155.55		0.181071
	186.66		0.025575
	546.21		0.162885
	235.62		0.043301
	291.21		0.026341
	151.98		0.126723
	338.13		0.033895
	183.6		0.096499
	331.5		0.030607
	309.06		0.045804
	245.31		0.038297
	123.93		0.040586
	389.13		0.051202
	311.61		0.036112
	435.54		0.076062
	459.51		0.060832
	572.73		0.04737
	212.16		0.040186
	217.26		0.087549
	319.26		0.05715
	267.24		0.067055
	265.2		0.063242
	321.81		0.068068
	114.24		0.038289
	345.78		0.032916
	411.57		0.087411
	278.97		0.030891
	285.09		0.032352
	214.71		0.076897
	198.39		0.029225
	273.87		0.026221
	591.6		0.055489
	254.49		0.036991
	155.55		0.145533
	230.01		0.042231
	459.51		0.031084
	180.54		0.057739
	181.05		0.056867
	280.5		0.03976
	42.84		0.101263
	144.84		0.051806
	179.52		0.031803
	289.68		0.029647
	199.41		0.033959
	329.46		0.025
	428.91		0.060712
	156.57		0.03272
	233.58		0.075038
	260.1		0.023889
	317.73		0.065173
	235.11		0.040406
	333.03		0.046752
	131.58		0.044568
	134.13		0.036814
	223.89		0.038375
	211.65		0.024643
	85.17		0.031562
	354.45		0.026045
	372.81		0.039158
	158.61		0.054132
	162.69		0.058109
	167.28		0.05079
	167.79		0.02556
	153.51		0.056526
	215.73		0.030629
	229.5		0.032236
	341.7		0.061553
	197.37		0.139594
	390.66		0.066749
	321.81		0.024075
	257.04		0.025829
	263.67		0.081789
	521.73		0.041772
	250.92		0.034985
	267.24		0.0297
	166.77		0.11752
	90.27		0.115194
	161.67		0.055931
	207.06		0.022588
	171.87		0.050878
	94.86		0.047175
	239.7		0.045065
	323.34		0.034611
	236.64		0.023339
	179.01		0.063563
	246.33		0.02426
	342.72		0.033237
	227.97		0.140557
	393.21		0.02716
	429.42		0.022858
	406.98		0.038972
	302.94		0.021415
	219.3		0.026446
	242.76		0.045507
	396.78		0.033664
	232.05		0.066043
	83.64		0.080759
	160.65		0.058249
	277.95		0.026984
	313.14		0.061874
	308.55		0.034709
	88.74		0.180849
	290.19		0.024332
	120.87		0.107768
	77.52		0.183161
	355.98		0.035437
	135.66		0.037141
	67.32		0.068382
	190.23		0.139726
	326.91		0.029675
	213.69		0.11613
	140.76		0.029016
	291.21		0.112879
	314.16		0.026669
	251.94		0.03773
	237.66		0.026538
	113.73		0.042658
	513.57		0.02699
	357.51		0.032766
	223.38		0.101591
	283.56		0.040808
	375.87		0.041618
	314.67		0.032316
	381.48		0.017443
	274.89		0.027105
	389.64		0.038484
	15.81		0.175037
	262.65		0.026892
	274.38		0.019258
	145.86		0.027869
	242.25		0.055637
	122.91		0.14692
	210.63		0.047509
	118.83		0.064359
	225.42		0.043473
	197.88		0.033199
	340.17		0.043561
	332.01		0.034003
	477.87		0.03856
	326.91		0.110391
	301.92		0.04266
	192.27		0.046442
	303.45		0.027673
	354.96		0.042546
	175.95		0.07763
	251.43		0.06428
	234.09		0.085085
	219.3		0.064971
	82.62		0.127363
	219.81		0.054205
	112.2		0.043032
	115.26		0.138037
	169.32		0.024693
	298.86		0.039113
	233.07		0.115913
	118.32		0.108075
	306.51		0.028764
	433.5		0.044821
	487.05		0.02059
	412.59		0.138288
	232.05		0.060354
	545.19		0.047026
	443.7		0.069657
	352.92		0.059647
	283.56		0.024771
	318.24		0.030453
	274.38		0.02549
	336.6		0.040095
	163.71		0.186234
	472.26		0.02741
	237.66		0.095398
	139.23		0.04723
	507.45		0.041537
	132.09		0.034932
	332.52		0.055718
	323.85		0.018784
	261.12		0.032391
	247.86		0.039168
	304.98		0.066537
	291.72		0.034156
	460.02		0.032635
	234.09		0.032679
	175.44		0.084402
	369.75		0.053934
	558.96		0.160362
	453.39		0.033954
	326.91		0.02022
	213.69		0.02778
	254.49		0.047466
	337.11		0.026625
	147.9		0.140381
	259.59		0.02977
	286.11		0.098488
	385.05		0.114727
	515.61		0.037871
	551.82		0.060265
	367.2		0.036672
	245.82		0.033621
	344.25		0.030721
	350.37		0.029441
	279.48		0.068413
	479.91		0.021224
	326.4		0.063271
	337.11		0.032056
	496.74		0.043939
	193.29		0.11471
	149.94		0.029355
	145.86		0.06439
	195.33		0.035754
	544.68		0.055788
	272.34		0.060812
	289.68		0.074943
	279.99		0.02491
	326.91		0.030305
	353.94		0.027564
	353.94		0.028485
	420.24		0.036498
	222.87		0.034445
	211.65		0.049984
	123.93		0.03888
	332.52		0.025211
	108.12		0.084538
	366.18		0.102659
	160.65		0.054184
	354.45		0.036056
	346.8		0.067268
	258.06		0.078982
	454.92		0.06796
	332.52		0.024872
	410.55		0.098483
	352.41		0.040947
	403.92		0.034501
	185.13		0.155068
	481.95		0.025409
	399.33		0.095162
	297.33		0.060792
	366.69		0.032601
	251.43		0.019757
	116.79		0.031896
	144.33		0.056848
	367.2		0.040298
	301.41		0.065676
	253.47		0.054908
	292.74		0.04613
	417.69		0.062917
	535.5		0.029748
	146.37		0.030531
	273.87		0.101908
	232.56		0.020326
	505.41		0.028225
	67.32		0.072397
	424.32		0.033328
	363.63		0.067174
	307.53		0.067027
	218.28		0.062434
	207.57		0.064395
	506.94		0.075695
	366.69		0.051705
	425.85		0.04488
	477.87		0.033109
	146.88		0.194611
	245.31		0.02645
	497.25		0.028142
	500.82		0.019364
	431.46		0.049762
	303.45		0.081901
	554.37		0.032241
	252.45		0.035752
	165.24		0.057619
	153		0.048099
	354.45		0.068823
	317.73		0.05558
	499.29		0.053582
	242.76		0.028182
	153		0.029986
	431.46		0.083562
	222.87		0.109299
	329.97		0.035936
	292.74		0.032825
	244.8		0.046559
	236.64		0.159267
	227.46		0.037691
	454.41		0.029662
	132.09		0.032388
	346.8		0.060622
	114.24		0.064208
	262.65		0.028146
	363.12		0.04807
	212.67		0.079604
	500.31		0.05948
	272.85		0.030801
	217.77		0.042755
	382.5		0.034346
	331.5		0.029874
	242.25		0.043182
	277.95		0.068948
	360.06		0.043218
	118.83		0.028141
	145.86		0.037207
	227.46		0.029412
	408.51		0.089124
	491.13		0.022084
	266.22		0.043301
	525.81		0.062756
	354.45		0.034328
	264.69		0.11205
	58.65		0.081982
	377.4		0.03159
	245.31		0.091478
	141.78		0.040919
	280.5		0.05737
	160.14		0.060221
	450.84		0.038282
	200.94		0.066394
	140.25		0.029542
	217.26		0.032521
	172.38		0.051029
	317.73		0.01892
	265.71		0.104731
	166.77		0.036712
	431.97		0.040004
	314.67		0.04506
	200.43		0.064873
	212.67		0.054044
	327.42		0.021384
	113.22		0.042197
	210.12		0.032433
	163.2		0.028435
	249.39		0.027263
	214.2		0.019659
	165.24		0.067646
	129.54		0.037984
	56.61		0.11139
	455.94		0.032221
	213.18		0.026255
	242.76		0.0487
	245.31		0.027064
	319.77		0.029753
	357		0.025919
	377.91		0.050139
	230.52		0.033511
	339.66		0.05189
	294.78		0.035242
	324.87		0.108125
	269.28		0.039256
	438.6		0.032611
	165.24		0.192871
	161.67		0.153116
	273.87		0.068403
	346.29		0.027193
	318.24		0.054189
	194.31		0.039427
	234.09		0.046126
	153.51		0.040832
	101.49		0.051103
	229.5		0.038244
	275.91		0.045964
	261.12		0.026075
	285.09		0.021922
	153		0.040482
	20.91		0.121314
	246.84		0.027131
	346.29		0.043253
	158.61		0.047831
	454.92		0.039005
	346.8		0.055559
	159.63		0.024395
	255.51		0.035124
	249.9		0.037042
	272.85		0.040154
	237.66		0.037795
	236.13		0.028376
	16.32		0.093495
	242.25		0.080997
	78.03		0.145745
	207.06		0.036822
	133.11		0.042673
	219.81		0.037586
	194.82		0.031376
	270.3		0.039501
	156.57		0.031763
	181.05		0.032403
	325.89		0.055061
	219.81		0.084845
	176.97		0.061885
	236.13		0.032072
	252.45		0.029137
	112.71		0.042405
	424.83		0.145134
	364.65		0.023731
	374.85		0.052151
	41.82		0.084381
	235.11		0.020821
	347.31		0.044228
	171.36		0.096882
	279.48		0.026991
	301.92		0.040593
	131.07		0.049253
	244.29		0.028692
	121.38		0.071671
	274.38		0.033405
	402.9		0.03412
	309.57		0.05061
	424.83		0.031965
	271.83		0.038537
	250.92		0.037026
	570.69		0.035385
	276.42		0.052784
	226.95		0.028628
	442.17		0.034843
	309.57		0.019726
	229.5		0.025013
	343.23		0.052601
	226.44		0.036454
	291.72		0.040892
	543.66		0.136855
	157.59		0.169142
	296.82		0.040721
	173.4		0.030286
	367.2		0.02981
	378.42		0.037418
	42.84		0.137317
	296.82		0.043398
	296.31		0.038893
	167.28		0.056666
	293.76		0.049371
	90.78		0.083611
	232.56		0.09551
	333.03		0.041885
	126.48		0.074617
	282.03		0.06381
	200.43		0.040158
	183.09		0.035682
	222.87		0.029078
	370.77		0.063959
	328.95		0.057207
	338.13		0.050232
	236.13		0.027343
	290.7		0.05103
	195.84		0.043945
	131.07		0.035081
	215.73		0.021233
	180.54		0.067435
	65.79		0.135076
	278.97		0.035661
	279.48		0.137046
	122.91		0.07661
	273.87		0.077237
	178.5		0.154094
	217.26		0.08239
	278.97		0.020367
	362.1		0.054221
	75.99		0.126145
	251.43		0.079594
	97.92		0.050777
	337.11		0.031527
	292.23		0.035486
	79.56		0.078916
	136.17		0.05726
	210.63		0.055659
	192.27		0.027319
	135.15		0.0506
	111.18		0.088869
	114.24		0.086049
	401.88		0.076945
	299.88		0.039951
	267.24		0.040301
	248.37		0.114167
	321.81		0.030498
	421.77		0.110113
	121.89		0.031683
	96.9		0.165106
	230.52		0.03901
	290.19		0.067004
	298.35		0.040376
	94.86		0.033956
	114.75		0.054332
	350.37		0.043028
	147.9		0.048212
	209.61		0.034473
	317.22		0.055435
	120.87		0.09683
	196.86		0.079193
	153.51		0.14566
	109.14		0.048837
	198.39		0.057979
	88.74		0.054597
	154.53		0.123596
	201.45		0.137319
	200.94		0.046326
	325.38		0.081142
	138.72		0.03441
	287.13		0.064552
	153		0.027722
	259.08		0.053388
	237.15		0.03037
	338.13		0.020213
	256.53		0.039049
	172.38		0.034461
	351.9		0.031143
	111.18		0.046503
	114.75		0.041481
	209.1		0.026085
	176.46		0.055421
	147.39		0.041971
	225.93		0.070054
	241.23		0.030895
	278.46		0.040468
	172.38		0.028475
	470.22		0.037092
	417.18		0.024799
	324.36		0.069569
	594.15		0.049379
	374.34		0.030149
	290.19		0.04099
	253.47		0.070906
	244.29		0.030199
	253.98		0.055621
	342.72		0.034653
	151.98		0.03595
	142.8		0.045804
	268.77		0.067573
	221.34		0.035028
	190.23		0.042822
	193.8		0.049595
	225.93		0.12225
	320.28		0.032631
	228.99		0.040255
	351.39		0.035291
	72.93		0.192441
	119.85		0.04149
	516.63		0.094986
	300.39		0.05381
	193.29		0.030378
	159.63		0.029861
	260.1		0.02536
	220.32		0.032566
	505.92		0.065347
	146.37		0.089728
	252.96		0.01842
	268.26		0.048372
	49.47		0.10232
	355.98		0.031696
	337.62		0.062127
	218.79		0.06327
	297.33		0.04317
	246.84		0.019148
	365.67		0.038583
	328.44		0.050593
	248.88		0.022965
	321.81		0.021236
	461.04		0.035945
	168.81		0.027909
	205.02		0.07926
	255		0.045286
	85.17		0.114478
	200.43		0.131322
	390.66		0.066752
	82.11		0.196818
	231.54		0.086571
	82.11		0.047668
	427.38		0.038707
	169.32		0.129581
	167.79		0.028704
	454.41		0.044828
	298.35		0.027058
	269.79		0.035446
	324.87		0.02014
	453.9		0.030493
	146.88		0.033212
	266.22		0.029643
	127.5		0.036736
	266.73		0.050037
	316.2		0.072977
	190.23		0.053323
	147.9		0.038441
	168.81		0.028505
	107.61		0.163686
	297.33		0.024889
	123.93		0.033448
	162.69		0.037788
	362.61		0.024919
	213.18		0.027052
	381.48		0.053402
	336.09		0.032942
	578.85		0.055846
	201.45		0.020341
	518.67		0.042655
	247.86		0.028858
	333.54		0.038504
	344.25		0.055332
	229.5		0.025954
	183.6		0.133301
	395.25		0.028752
	204		0.052767
	132.09		0.121348
	363.12		0.039719
	251.43		0.025889
	256.53		0.025241
	186.66		0.029424
	200.43		0.091218
	357		0.07414
	541.62		0.075233
	584.46		0.042411
	318.24		0.099736
	400.35		0.105513
	184.62		0.030909
	281.01		0.030875
	277.44		0.041854
	527.34		0.087108
	108.12		0.061744
	203.49		0.059903
	255.51		0.037897
	361.08		0.029121
	426.36		0.038752
	244.8		0.03426
	498.78		0.050345
	196.35		0.036402
	257.04		0.095381
	323.85		0.032636
	312.12		0.045955
	391.17		0.05552
	208.08		0.048388
	102		0.055627
	322.83		0.034002
	167.79		0.038379
	243.27		0.018729
	177.99		0.053948
	82.62		0.053822
	431.97		0.032564
	199.41		0.053787
	167.28		0.072496
	143.31		0.037307
	175.95		0.059031
	109.14		0.10519
	109.14		0.058717
	276.93		0.062853
	95.37		0.047784
	174.93		0.040085
	32.13		0.129171
	254.49		0.031914
	239.19		0.047507
	232.05		0.049904
	373.83		0.052997
	325.89		0.031967
	421.77		0.067466
	151.47		0.027693
	186.15		0.0297
	233.58		0.027522
	468.69		0.053787
	283.56		0.056997
	294.78		0.060762
	184.62		0.065052
	21.93		0.115639
	308.04		0.02317
	133.11		0.022518
	71.91		0.064848
	151.47		0.028846
	165.75		0.05068
	202.98		0.085349
	46.92		0.101546
	186.66		0.042965
	100.47		0.186179
	216.24		0.028091
	188.7		0.037577
	23.46		0.072933
	229.5		0.03732
	314.67		0.027964
	142.8		0.059142
	252.96		0.028711
	281.01		0.027129
	243.78		0.03106
	358.53		0.04291
	111.69		0.067282
	263.67		0.023833
	250.41		0.020099
	130.05		0.025692
	173.91		0.04223
	302.94		0.039039
	264.18		0.02498
	61.71		0.055512
	157.08		0.043804
	126.48		0.044442
	144.33		0.026438
	313.65		0.05116
	196.86		0.025324
	112.2		0.041432
	357		0.022965
	398.31		0.046009
	198.39		0.022105
	187.17		0.044612
	292.23		0.044076
	127.5		0.055517
	393.21		0.054257
	242.76		0.027069
	176.46		0.057026
	263.16		0.169124
	480.93		0.048256
	443.7		0.059191
	369.75		0.028925
	101.49		0.064139
	177.99		0.061699
	225.93		0.072334
	257.55		0.09616
	102		0.101226
	105.06		0.168549
	103.02		0.048264
	280.5		0.018107
	123.42		0.049955
	162.18		0.121948
	361.08		0.049564
	165.75		0.03259
	11.73		0.173962
	267.75		0.027098
	168.3		0.04316
	189.21		0.054019
	297.33		0.033175
	263.16		0.065789
	228.48		0.048561
	292.23		0.097828
	234.09		0.107877
	389.13		0.027931
	151.47		0.059475
	195.84		0.0719
	440.64		0.02374
	378.42		0.038395
	336.09		0.124921
	331.5		0.03752
	277.44		0.037839
	551.31		0.064761
	351.9		0.041725
	351.9		0.030677
	355.47		0.051833
	370.77		0.045932
	245.31		0.096911
	93.84		0.037945
	57.63		0.14355
	393.72		0.039384
	453.39		0.034067
	353.94		0.067747
	217.77		0.135888
	106.08		0.070352
	481.44		0.069777
	426.36		0.050066
	516.63		0.024741
	309.57		0.039043
	518.16		0.044397
	369.24		0.035939
	117.81		0.051587
	416.16		0.097823
	202.47		0.050748
	225.42		0.038212
	545.19		0.042924
	204.51		0.049467
	334.56		0.059032
	400.35		0.051033
	297.84		0.038341
	506.43		0.030493
	261.63		0.030468
	299.88		0.027856
	193.8		0.073118
	479.91		0.110267
	203.49		0.027584
	218.28		0.031824
	171.36		0.028422
	42.84		0.093473
	330.99		0.050388
	167.28		0.057074
	123.42		0.030857
	163.2		0.042263
	195.33		0.034699
	339.15		0.129716
	51		0.055032
	147.39		0.0443
	317.22		0.045888
	135.15		0.030028
	268.77		0.023358
	316.71		0.119435
	403.92		0.056895
	289.68		0.046556
	317.22		0.022239
	279.99		0.038361
	358.53		0.019923
	209.61		0.025662
	279.48		0.023102
	331.5		0.017961
	193.8		0.054468
	354.45		0.034774
	506.43		0.063784
	90.78		0.175955
	87.72		0.056114
	80.58		0.178635
	346.8		0.045768
	144.84		0.031092
	196.86		0.022069
	252.96		0.027435
	279.48		0.026991
	213.69		0.066367
	261.12		0.032115
	300.39		0.036003
	172.38		0.051029
	181.56		0.052415
	337.62		0.031042
	325.89		0.066483
	400.35		0.063394
	378.42		0.031841
	258.06		0.06103
	216.24		0.041186
	197.88		0.027707
	236.13		0.082876
	150.96		0.10427
	335.58		0.041621
	313.14		0.049761
	243.27		0.07095
	393.21		0.041307
	324.36		0.078172
	171.36		0.078209
	227.97		0.108823
	274.38		0.025791
	120.87		0.036633
	361.59		0.032183
	441.66		0.04475
	341.19		0.043198
	326.4		0.024592
	294.27		0.046831
	205.53		0.039126
	244.8		0.022576
	210.12		0.038332
	299.88		0.028811
	272.85		0.052979
	240.21		0.034438
	358.53		0.150015
	261.63		0.023948
	253.98		0.024894
	191.25		0.035176
	296.82		0.022721
	227.46		0.033388
	295.8		0.038899
	345.27		0.031213
	264.69		0.043054
	267.75		0.050935
	156.57		0.048458
	233.58		0.025992
	259.59		0.036786
	168.81		0.052236
	239.19		0.051337
	354.45		0.047903
	288.15		0.035265
	263.67		0.026349
	147.39		0.039181
	319.77		0.033183
	391.68		0.041483
	189.21		0.074663
	144.33		0.036468
	315.18		0.175415
	337.11		0.035386
	286.62		0.087509
	206.04		0.035695
	183.6		0.052645
	168.81		0.104333
	352.41		0.047935
	252.96		0.033753
	284.07		0.026366
	104.55		0.022494
	244.8		0.035257
	283.05		0.029716
	240.72		0.051193
	110.67		0.041892
	339.66		0.024579
	366.18		0.027492
	260.1		0.079646
	22.44		0.118376
	97.92		0.097828
	315.18		0.034856
	227.97		0.030886
	310.08		0.038403
	391.68		0.039911
	303.45		0.038473
	440.64		0.076408
	326.91		0.051137
	320.28		0.017614
	274.89		0.086233
	335.07		0.031909
	294.78		0.031481
	169.83		0.049982
	286.62		0.027877
	121.89		0.036795
	312.12		0.034907
	302.94		0.029048
	203.49		0.027371
	371.28		0.018999
	176.46		0.030674
	257.04		0.034382
	115.77		0.112809
	125.46		0.044796
	413.61		0.024147
	307.53		0.02562
	265.2		0.064425
	251.43		0.026716
	280.5		0.033638
	306.51		0.043194
	314.16		0.020357
	318.75		0.042145
	277.44		0.031908
	400.86		0.045722
	399.84		0.037433
	320.79		0.023541
	425.34		0.049557
	219.3		0.042484
	213.18		0.03759
	442.17		0.037878
	222.87		0.039014
	325.89		0.029316
	327.93		0.022187
	146.88		0.028531
	236.13		0.030757
	325.38		0.049188
	249.39		0.02981
	182.07		0.032154
	286.62		0.034073
	226.44		0.026311
	243.78		0.037191
	286.62		0.191751
	109.14		0.030551
	281.52		0.020745
	278.46		0.033475
	246.84		0.037426
	445.74		0.044499
	297.84		0.063313
	368.73		0.057745
	315.69		0.030758
	232.05		0.039339
	234.6		0.022031
	197.88		0.026361
	174.42		0.027299
	307.02		0.029421
	265.2		0.033361
	79.56		0.095268
	250.92		0.04758
	322.83		0.072226
	65.28		0.105566
	177.99		0.033722
	87.72		0.042649
	226.44		0.031147
	332.01		0.046858
	308.04		0.046192
	254.49		0.031697
	339.15		0.037447
	201.96		0.068894
	216.24		0.047703
	272.34		0.09123
	307.53		0.032385
	309.57		0.029524
	295.8		0.049033
	404.94		0.038443
	257.04		0.025345
	210.63		0.04641
	416.16		0.025931
	278.97		0.047925
	346.29		0.024159
	141.78		0.027187
	443.7		0.040186
	278.97		0.03482
	226.44		0.060663
	234.6		0.029972
	304.47		0.026019
	334.56		0.03633
	336.09		0.032313
	227.46		0.026887
	217.26		0.039282
	251.43		0.022096
	312.12		0.027456
	66.81		0.086528
	268.77		0.033582
	233.58		0.036366
	166.77		0.035421
	86.7		0.033389
	215.73		0.040763
	213.18		0.027795
	481.44		0.104034
	273.36		0.062261
	131.07		0.040523
	240.21		0.027178
	354.96		0.025874
	406.47		0.055027
	481.44		0.060345
	379.44		0.025618
	278.46		0.034876
	321.3		0.036624
	166.77		0.033752
	288.15		0.018952
	207.06		0.026538
	99.96		0.121404
	148.92		0.046328
	325.89		0.032611
	317.22		0.063636
	275.91		0.031414
	348.33		0.033731
	13.26		0.07655
	14.79		0.109831
	272.34		0.079059
	549.27		0.066537
	239.7		0.045796
	115.26		0.136289
	312.12		0.068622
	532.95		0.075417
	221.85		0.028654
	143.31		0.042939
	336.09		0.06823
	245.82		0.037834
	259.59		0.030461
	298.86		0.050684
	316.71		0.030336
	162.69		0.033373
	181.05		0.126868
	143.31		0.159329
	510.51		0.186278
	297.84		0.021067
	309.06		0.09242
	14.79		0.173523
	128.52		0.033641
	212.16		0.03397
	294.78		0.037383
	168.81		0.029957
	264.18		0.03661
	251.94		0.023386
	236.13		0.058788
	138.21		0.032741
	277.95		0.018172
	176.46		0.027979
	240.21		0.061401
	283.05		0.01948
	203.49		0.024283
	424.32		0.070119
	354.45		0.046496
	277.44		0.04418
	288.66		0.040093
	391.68		0.020736
	305.49		0.024662
	266.22		0.023533
	247.86		0.031045
	136.68		0.092161
	295.29		0.03261
	225.93		0.046571
	239.19		0.029264
	199.41		0.028895
	359.55		0.134569
	213.69		0.023576
	153.51		0.029982
	530.91		0.171713
	191.76		0.02611
	133.62		0.023312
	182.07		0.030638
	201.96		0.051721
	312.63		0.047845
	277.95		0.100092
	293.25		0.024531
	287.64		0.052884
	328.95		0.092781
	189.72		0.021215
	284.58		0.029451
	446.76		0.039012
	315.18		0.055413
	220.32		0.056187
	299.37		0.026328
	274.89		0.028603
	238.68		0.038086
	193.29		0.031514
	289.68		0.047461
	259.08		0.047188
	278.46		0.052943
	173.91		0.033367
	405.45		0.044913
	276.42		0.019425
	366.18		0.064229
	317.73		0.084601
	117.81		0.12103
	324.87		0.033333
	235.11		0.028369
	321.81		0.025934
	265.2		0.034971
	316.71		0.0282
	278.97		0.018721
[truncated: 3,121 more rows]

## Sheet: 100nM
Area（μm2）	337.11	Deformation	0.045406
	322.83		0.042742
	233.07		0.043318
	334.05		0.047902
	549.78		0.075705
	341.19		0.072234
	305.49		0.055601
	280.5		0.052834
	338.64		0.0515
	293.25		0.023849
	31.11		0.146164
	138.72		0.031973
	556.92		0.024308
	550.8		0.018228
	156.06		0.034061
	304.98		0.064198
	196.35		0.117304
	241.74		0.046241
	301.92		0.027997
	113.22		0.097242
	281.01		0.084053
	312.63		0.025818
	307.02		0.025834
	344.25		0.028013
	384.03		0.032271
	228.99		0.081105
	170.34		0.095264
	581.4		0.034431
	323.34		0.035675
	563.55		0.174175
	325.38		0.035146
	323.34		0.046512
	437.58		0.035784
	403.92		0.05924
	423.81		0.031671
	281.52		0.029806
	329.97		0.019723
	359.55		0.018576
	272.34		0.051957
	585.99		0.037471
	556.92		0.048408
	301.92		0.027694
	299.88		0.019861
	294.27		0.03055
	413.61		0.025965
	285.09		0.027564
	538.56		0.032635
	514.59		0.026079
	508.47		0.015487
	406.47		0.065475
	496.74		0.026669
	282.03		0.04027
	368.22		0.032876
	194.31		0.108894
	274.89		0.028603
	548.76		0.026083
	379.95		0.037136
	448.8		0.038859
	422.79		0.044877
	212.16		0.095321
	284.58		0.041778
	311.1		0.030716
	300.9		0.026172
	231.03		0.060309
	333.03		0.031394
	233.07		0.047206
	492.66		0.081555
	352.41		0.029518
	326.91		0.030889
	339.15		0.097147
	510		0.039114
	488.58		0.020637
	529.38		0.144834
	440.13		0.037038
	148.92		0.063345
	374.34		0.027724
	314.16		0.050127
	318.24		0.025937
	314.16		0.029004
	132.09		0.136833
	484.5		0.020894
	320.28		0.020628
	278.46		0.022278
	227.97		0.026225
	240.21		0.090056
	315.69		0.032378
	375.36		0.030024
	286.11		0.020251
	496.23		0.03445
	267.24		0.138288
	477.87		0.033452
	288.66		0.033476
	284.58		0.031531
	316.71		0.029685
	387.6		0.109887
	468.18		0.041978
	407.49		0.025775
	551.31		0.020323
	59.67		0.039071
	224.91		0.108319
	377.91		0.018376
	282.03		0.027186
	433.5		0.0367
	313.65		0.027483
	243.78		0.137281
	440.13		0.032288
	333.03		0.021409
	159.12		0.029783
	414.63		0.042667
	290.19		0.038929
	302.94		0.032782
	313.65		0.018754
	198.39		0.097329
	504.9		0.035556
	349.86		0.030656
	288.66		0.01932
	321.3		0.045096
	57.12		0.115505
	268.77		0.045261
	357		0.022207
	183.6		0.115525
	284.58		0.022675
	332.01		0.026671
	266.73		0.026025
	304.98		0.033738
	398.82		0.060866
	407.49		0.052779
	397.8		0.065199
	381.48		0.028586
	298.35		0.030353
	430.95		0.060202
	303.96		0.031701
	220.83		0.109212
	344.25		0.05423
	320.79		0.029438
	251.94		0.036004
	234.6		0.023584
	221.85		0.040712
	522.75		0.031317
	135.15		0.053045
	268.77		0.10404
	387.09		0.029993
	298.35		0.029295
	298.35		0.039888
	542.13		0.045622
	386.07		0.035505
	276.42		0.041012
	79.56		0.05411
	473.79		0.055509
	262.14		0.053225
	287.64		0.03817
	17.85		0.139972
	457.47		0.033458
	241.74		0.024942
	317.22		0.019868
	257.04		0.020674
	276.42		0.038069
	250.92		0.032985
	215.73		0.025241
	526.32		0.03952
	323.85		0.083693
	293.76		0.04827
	340.17		0.042638
	457.47		0.023164
	415.14		0.048091
	358.53		0.027673
	397.29		0.03901
	297.84		0.032446
	230.01		0.049249
	572.22		0.10648
	581.4		0.188447
	128.01		0.095821
	193.29		0.022159
	276.93		0.029174
	365.16		0.031087
	423.3		0.058863
	294.78		0.04004
	206.55		0.048145
	319.26		0.027456
	323.34		0.062379
	229.5		0.027704
	489.09		0.052125
	335.07		0.046732
	378.93		0.049241
	157.08		0.079542
	373.83		0.066687
	296.31		0.031647
	369.24		0.03231
	296.82		0.027029
	332.01		0.043568
	474.3		0.027259
	385.56		0.027199
	297.33		0.052761
	470.73		0.065066
	119.85		0.185404
	436.56		0.079912
	503.88		0.05504
	364.65		0.052695
	269.79		0.031513
	137.7		0.10271
	354.96		0.042546
	349.35		0.031775
	585.99		0.066175
	489.09		0.051666
	28.56		0.144872
	256.53		0.031244
	287.13		0.036256
	205.53		0.053391
	319.26		0.058052
	321.3		0.031807
	339.15		0.036614
	181.05		0.077349
	194.31		0.02344
	375.36		0.02969
	371.79		0.024493
	383.01		0.04244
	291.72		0.021488
	269.79		0.107472
	320.28		0.02093
	218.28		0.171449
	390.15		0.138933
	382.5		0.031088
	228.99		0.023736
	469.71		0.039751
	243.27		0.117054
	463.59		0.0489
	473.79		0.03765
	363.12		0.018271
	93.33		0.169472
	335.07		0.13697
	292.74		0.058471
	334.56		0.017364
	338.64		0.033259
	218.79		0.05923
	244.8		0.025493
	271.32		0.030647
	395.76		0.025315
	392.19		0.02649
	434.52		0.047011
	280.5		0.029017
	307.53		0.035228
	291.72		0.031318
	197.37		0.140948
	312.12		0.033196
	223.38		0.022721
	354.96		0.022416
	226.95		0.032433
	370.26		0.083846
	353.94		0.030749
	223.89		0.034323
	170.85		0.135142
	475.32		0.085192
	277.95		0.024807
	241.23		0.024683
	411.06		0.020456
	530.91		0.038195
	402.9		0.050547
	279.99		0.020817
	234.09		0.026801
	396.78		0.050425
	303.45		0.019165
	337.62		0.033012
	590.58		0.036719
	311.61		0.058956
	173.91		0.116723
	363.63		0.024233
	337.11		0.03398
	359.04		0.040951
	293.76		0.038114
	297.84		0.030251
	461.04		0.027038
	293.25		0.022113
	211.65		0.038922
	304.98		0.031972
	299.37		0.167108
	319.77		0.054879
	368.22		0.024587
	528.36		0.095808
	339.66		0.080455
	431.97		0.03078
	429.93		0.033227
	412.59		0.111625
	459		0.071572
	269.28		0.050617
	428.4		0.094791
	531.42		0.111395
	315.69		0.069793
	321.81		0.033827
	496.23		0.026593
	339.15		0.070053
	209.1		0.076752
	259.59		0.019318
	329.46		0.044949
	153.51		0.031429
	272.34		0.123578
	535.5		0.034259
	305.49		0.056579
	307.53		0.041092
	260.1		0.131971
	443.7		0.036708
	268.26		0.093075
	302.94		0.02022
	261.12		0.117208
	414.63		0.042549
	421.26		0.016975
	116.79		0.143253
	480.93		0.048108
	108.63		0.177127
	296.31		0.03073
	475.32		0.037507
	252.96		0.066739
	431.97		0.05746
	170.85		0.082631
	400.86		0.040771
	207.06		0.026967
	341.19		0.039043
	344.25		0.025093
	495.72		0.038236
	517.14		0.031279
	380.46		0.124835
	166.26		0.084393
	353.43		0.106927
	519.69		0.055399
	317.22		0.089708
	357.51		0.026637
	386.58		0.086529
	341.7		0.054
	119.34		0.157843
	135.66		0.128361
	332.52		0.02017
	323.85		0.023558
	558.96		0.037445
	250.41		0.041985
	279.99		0.164282
	328.44		0.026609
	334.56		0.047934
	232.56		0.028043
	287.64		0.025444
	156.57		0.026797
	349.86		0.044445
	367.71		0.027215
	442.68		0.034436
	405.96		0.089524
	225.42		0.022778
	250.92		0.043519
	287.13		0.03986
	213.18		0.029836
	295.29		0.061233
	316.71		0.026048
	365.67		0.059514
	318.24		0.032116
	250.41		0.037758
	336.6		0.056253
	251.94		0.034918
	323.85		0.054031
	288.66		0.114622
	327.93		0.052286
	515.1		0.022803
	365.67		0.03964
	359.04		0.024581
	349.35		0.037137
	538.56		0.123057
	330.99		0.070571
	79.56		0.062046
	12.24		0.197528
	273.87		0.04475
	204		0.033851
	216.24		0.053146
	186.66		0.12557
	306.51		0.02525
	324.36		0.034263
	283.05		0.033686
	159.12		0.038384
	343.74		0.029726
	273.36		0.14609
	478.38		0.066578
	258.06		0.034347
	234.09		0.104506
	291.21		0.041542
	273.87		0.051339
	320.28		0.036369
	318.75		0.027526
	315.69		0.034251
	298.86		0.050511
	261.63		0.05807
	325.89		0.031697
	466.14		0.03281
	392.7		0.046694
	275.91		0.094439
	415.65		0.027545
	398.31		0.053045
	416.16		0.054323
	351.9		0.040371
	285.09		0.034381
	550.29		0.120032
	317.22		0.084979
	314.67		0.048485
	349.86		0.027615
	301.92		0.039869
	134.13		0.147042
	335.58		0.026965
	399.33		0.090633
	260.61		0.037935
	390.66		0.02686
	265.2		0.066345
	270.81		0.032325
	363.63		0.100984
	491.13		0.047545
	293.76		0.027494
	329.97		0.051472
	353.94		0.103713
	224.4		0.032754
	206.04		0.024632
	349.35		0.033668
	557.94		0.044679
	360.57		0.023629
	337.62		0.03734
	175.44		0.025406
	304.47		0.039125
	360.06		0.137232
	225.93		0.078209
	578.34		0.041982
	314.67		0.046281
	293.25		0.030604
	285.6		0.05009
	326.4		0.034884
	96.9		0.178048
	291.21		0.037619
	277.95		0.024608
	310.59		0.029226
	479.4		0.034981
	272.85		0.114531
	492.15		0.024077
	393.72		0.017113
	283.05		0.05485
	362.1		0.059422
	233.07		0.033992
	269.79		0.054624
	439.62		0.031435
	252.45		0.02296
	257.55		0.106794
	202.47		0.026386
	385.05		0.027493
	353.94		0.041791
	470.22		0.035424
	142.8		0.093593
	264.18		0.04494
	275.4		0.031343
	561.51		0.076263
	332.52		0.072176
	471.24		0.050547
	164.73		0.043443
	287.64		0.023356
	312.63		0.021945
	326.4		0.027031
	123.42		0.070222
	95.88		0.089507
	317.73		0.050697
	371.79		0.046906
	213.69		0.04711
	313.14		0.036003
	255		0.022102
	222.87		0.033968
	334.56		0.060518
	312.12		0.024155
	361.59		0.06028
	400.35		0.037409
	335.58		0.035461
	327.42		0.02228
	312.63		0.034266
	326.91		0.028813
	340.68		0.027126
	530.91		0.080414
	286.62		0.027963
	319.26		0.03753
	256.02		0.056564
	294.78		0.023555
	360.57		0.062961
	236.13		0.170844
	359.04		0.027468
	420.75		0.100079
	517.14		0.060375
	197.37		0.107178
	386.07		0.035037
	348.33		0.070927
	295.8		0.021218
	321.81		0.041292
	100.47		0.079087
	164.73		0.038544
	334.05		0.034522
	130.56		0.142997
	388.11		0.042434
	267.24		0.024764
	144.84		0.122172
	335.07		0.031489
	240.21		0.038619
	250.41		0.023181
	327.42		0.087931
	304.47		0.018512
	373.83		0.027281
	334.56		0.033657
	167.28		0.095788
	370.77		0.020798
	252.45		0.082204
	356.49		0.048907
	309.06		0.020366
	299.88		0.060661
	437.07		0.044353
	353.43		0.134771
	297.84		0.073472
	427.38		0.044218
	279.48		0.019658
	293.76		0.029214
	145.35		0.171078
	314.16		0.035654
	461.55		0.060232
	249.39		0.058659
	310.08		0.019327
	236.64		0.057238
	372.81		0.020483
	372.81		0.026005
	128.01		0.072802
	217.26		0.058457
	294.78		0.027806
	384.54		0.055067
	322.32		0.015185
	477.36		0.113217
	319.26		0.024145
	307.53		0.04001
	366.69		0.043688
	476.85		0.050444
	591.6		0.059205
	317.22		0.027574
	272.85		0.042963
	452.37		0.034632
	489.09		0.022339
	275.91		0.031767
	238.68		0.040554
	322.83		0.024975
	315.18		0.067958
	450.33		0.033524
	354.45		0.021877
	568.65		0.01832
	330.99		0.048317
	354.45		0.051532
	328.44		0.03844
	299.37		0.036698
	187.17		0.137868
	491.13		0.031219
	275.4		0.019287
	264.18		0.034939
	383.52		0.034204
	504.9		0.031393
	396.78		0.03498
	380.46		0.042543
	249.9		0.02316
	300.9		0.029368
	246.84		0.024521
	481.44		0.026
	425.34		0.053017
	299.37		0.028711
	458.49		0.028481
	396.78		0.028066
	335.58		0.037815
	297.33		0.021674
	217.26		0.086996
	289.17		0.042068
	218.79		0.067831
	235.11		0.023802
	225.93		0.055776
	233.58		0.022534
	490.11		0.032028
	266.73		0.025125
	370.77		0.039008
	317.73		0.02507
	329.97		0.113593
	279.48		0.028118
	298.86		0.038766
	272.34		0.021637
	477.36		0.021506
	409.02		0.029505
	109.65		0.110682
	463.59		0.023633
	409.02		0.038458
	259.08		0.020594
	432.48		0.035085
	312.12		0.02915
	391.68		0.05355
	137.19		0.020328
	257.55		0.077914
	244.8		0.068047
	302.43		0.024385
	410.55		0.023171
	485.01		0.02784
	211.65		0.063286
	385.56		0.020274
	491.64		0.026265
	77.01		0.097106
	214.2		0.040606
	164.22		0.094425
	291.72		0.029917
	349.35		0.043338
	276.42		0.036481
	246.33		0.028911
	361.59		0.041196
	290.19		0.01902
	143.82		0.094575
	343.23		0.042019
	499.29		0.028052
	313.14		0.047458
	373.83		0.034182
	353.94		0.052073
	308.04		0.038197
	521.73		0.024749
	340.68		0.029473
	367.2		0.099823
	304.98		0.033648
	364.14		0.028813
	426.36		0.019179
	168.81		0.171613
	278.46		0.060113
	444.72		0.025868
	403.92		0.0438
	380.97		0.045053
	319.77		0.031679
	328.44		0.033053
	182.58		0.141089
	252.96		0.046696
	304.47		0.029459
	368.73		0.042864
	306		0.037857
	402.39		0.021469
	230.01		0.03195
	316.71		0.025153
	219.3		0.021358
	329.97		0.03048
	84.15		0.079466
	272.34		0.025585
	358.53		0.047766
	341.19		0.026202
	369.75		0.046678
	335.58		0.022544
	326.4		0.041771
	330.99		0.045332
	399.84		0.035099
	522.75		0.037227
	389.13		0.036286
	279.99		0.035608
	226.95		0.025134
	346.8		0.031317
	99.96		0.134511
	353.43		0.061956
	321.81		0.02823
	301.41		0.027931
	92.31		0.085874
	374.85		0.027207
	210.12		0.024987
	364.65		0.025423
	229.5		0.021223
	126.48		0.127402
	526.83		0.035995
	309.57		0.034624
	309.06		0.116337
	273.87		0.053472
	274.38		0.054696
	584.97		0.027472
	362.61		0.024214
	235.62		0.045538
	309.57		0.038393
	394.74		0.090305
	179.52		0.028428
	595.68		0.027101
	295.8		0.029052
	335.58		0.026886
	504.9		0.037159
	306		0.081473
	366.69		0.026535
	271.32		0.046978
	237.66		0.022134
	291.72		0.040425
	156.57		0.088905
	359.55		0.072006
	300.39		0.032574
	406.98		0.072152
	430.44		0.090071
	216.24		0.095925
	77.52		0.137776
	300.9		0.04751
	185.64		0.039553
	351.39		0.03082
	109.14		0.040384
	322.32		0.028207
	234.6		0.022784
	129.54		0.137748
	288.15		0.040379
	363.63		0.06429
	328.95		0.068685
	286.62		0.024381
	366.69		0.039625
	197.88		0.115464
	321.81		0.019024
	241.23		0.020192
	286.62		0.037469
	413.61		0.034926
	314.16		0.029058
	565.08		0.054135
	274.89		0.035115
	521.73		0.059111
	315.18		0.022785
	519.69		0.020969
	324.87		0.055666
	341.7		0.042287
	288.66		0.035421
	266.22		0.033403
	288.15		0.027478
	264.69		0.063524
	277.44		0.040136
	450.84		0.036794
	283.05		0.019972
	403.41		0.04686
	238.17		0.117306
	266.73		0.087943
	341.7		0.039579
	362.61		0.075723
	324.87		0.041075
	342.21		0.050409
	110.67		0.172511
	492.66		0.049297
	205.02		0.027002
	350.88		0.061869
	69.36		0.195722
	332.52		0.021401
	254.49		0.089601
	321.3		0.026794
	294.27		0.046158
	424.83		0.068516
	232.05		0.030873
	200.94		0.042122
	461.04		0.029617
	216.24		0.051817
	272.34		0.033784
	243.78		0.052072
	185.13		0.040066
	321.3		0.026031
	369.75		0.037954
	204		0.105927
	333.03		0.024636
	273.87		0.066073
	312.63		0.01915
	371.28		0.066412
	187.17		0.112752
	305.49		0.041096
	387.09		0.063076
	298.86		0.031327
	320.28		0.047506
	519.69		0.025785
	280.5		0.038482
	411.57		0.030139
	294.78		0.022268
	280.5		0.040236
	529.38		0.101911
	334.05		0.073324
	289.17		0.042142
	298.86		0.036854
	226.44		0.05352
	192.78		0.025625
	256.53		0.023935
	90.27		0.097369
	353.94		0.032184
	320.28		0.036369
	293.76		0.035832
	369.24		0.018412
	280.5		0.03839
	389.13		0.054912
	303.96		0.028527
	388.62		0.054826
	367.2		0.046111
	222.87		0.067899
	184.62		0.074305
	285.09		0.027132
	243.78		0.026921
	200.94		0.098576
	283.05		0.038255
	360.57		0.055235
	216.24		0.140182
	450.33		0.017195
	393.21		0.037414
	321.3		0.037325
	298.86		0.032505
	356.49		0.077362
	358.02		0.03363
	310.59		0.031389
	337.62		0.099358
	304.47		0.02485
	421.26		0.020243
	548.25		0.030936
	88.23		0.099273
	495.21		0.044902
	341.19		0.026965
	457.47		0.046008
	231.03		0.050629
	314.67		0.018829
	426.36		0.049657
	236.13		0.128526
	337.62		0.027631
	302.94		0.029958
	251.43		0.058153
	71.91		0.154736
	302.94		0.069323
	332.52		0.024952
	267.75		0.037209
	309.06		0.119772
	591.6		0.117972
	328.44		0.038275
	292.74		0.032728
	251.43		0.023878
	409.53		0.046664
	255		0.057793
	301.41		0.029019
	193.29		0.114467
	212.67		0.024319
	297.33		0.033636
	426.36		0.03427
	381.99		0.0505
	330.48		0.028922
	396.78		0.048527
	538.05		0.027502
	472.26		0.028711
	161.16		0.107701
	345.27		0.064448
	172.38		0.189158
	345.27		0.027768
	393.21		0.020176
	261.12		0.03611
	325.38		0.046381
	274.38		0.032824
	72.42		0.155611
	235.62		0.032584
	441.66		0.188268
	142.29		0.124521
	360.57		0.048409
	286.11		0.024961
	332.01		0.041899
	200.94		0.022317
	291.72		0.036898
	157.08		0.133441
	326.4		0.037415
	262.65		0.029929
	308.55		0.021935
	452.37		0.052152
	48.96		0.173482
	247.86		0.0447
	348.33		0.035108
	251.43		0.056543
	240.21		0.060018
	294.27		0.033593
	317.22		0.044219
	267.24		0.021252
	178.5		0.147219
	510		0.036542
	287.64		0.026164
	344.76		0.034412
	324.36		0.034624
	180.03		0.117914
	385.05		0.066525
	260.61		0.03532
	293.25		0.045337
	375.36		0.036079
	399.33		0.032924
	473.79		0.062551
	340.68		0.025889
	497.76		0.053887
	157.59		0.117652
	361.08		0.039612
	392.7		0.05853
	265.71		0.029723
	393.72		0.027419
	508.98		0.017397
	358.53		0.037105
	320.79		0.027169
	261.12		0.024367
	200.43		0.122769
	237.15		0.028393
	299.88		0.029383
	212.67		0.040619
	222.36		0.029124
	488.07		0.03849
	244.8		0.040615
	309.57		0.026694
	324.87		0.042756
	383.01		0.023517
	316.2		0.050187
	304.98		0.04729
	481.95		0.023337
	456.96		0.023235
	376.38		0.052477
	220.32		0.12725
	277.44		0.031014
	253.98		0.0281
	306		0.022354
	290.7		0.027123
	573.24		0.1846
	360.06		0.081533
	357.51		0.050072
	319.26		0.023709
	347.82		0.109048
	597.72		0.109367
	227.97		0.033853
	386.58		0.029397
	407.49		0.034108
	298.35		0.026577
	317.22		0.061351
	330.99		0.044932
	281.52		0.031524
	125.97		0.132067
	445.74		0.163033
	393.21		0.02716
	462.57		0.022488
	204.51		0.139432
	276.93		0.020167
	376.38		0.038533
	386.58		0.034443
	217.77		0.090071
	482.97		0.022504
	318.75		0.0763
	199.41		0.030262
	345.78		0.056033
	284.07		0.041229
	311.61		0.034893
	300.9		0.021405
	350.37		0.0398
	419.73		0.02231
	205.02		0.065067
	526.32		0.024053
	325.38		0.030713
	233.07		0.036894
	330.99		0.052273
	304.98		0.050529
	277.44		0.028819
	318.75		0.101311
	292.74		0.132435
	490.62		0.020376
	409.02		0.021588
	355.47		0.037937
	292.23		0.021485
	349.86		0.026693
	266.73		0.03876
	287.64		0.023536
	319.26		0.045233
	483.48		0.028502
	302.94		0.024153
	294.78		0.039133
	257.55		0.036919
	170.85		0.163775
	314.67		0.0697
	539.58		0.044132
	356.49		0.077082
	522.24		0.032195
	353.94		0.032535
	528.36		0.029537
	483.48		0.034837
	328.95		0.031549
	335.58		0.028075
	296.31		0.041144
	295.8		0.025068
	106.59		0.097806
	290.7		0.04378
	241.23		0.077457
	291.72		0.0321
	308.04		0.029469
	528.87		0.037778
	501.33		0.023958
	308.04		0.036019
	128.52		0.151759
	492.66		0.033622
	223.89		0.085004
	177.48		0.108747
	199.41		0.106498
	196.35		0.035673
	320.28		0.020762
	302.43		0.029051
	370.77		0.023956
	243.78		0.031343
	282.54		0.022137
	481.95		0.03052
	422.79		0.071239
	477.87		0.036003
	358.53		0.066729
	478.38		0.036798
	537.03		0.031646
	289.17		0.017463
	479.4		0.039447
	440.13		0.023815
	257.04		0.025703
	282.54		0.055871
	260.61		0.106649
	325.38		0.037004
	303.45		0.026009
	237.66		0.026699
	252.45		0.02686
	147.9		0.140196
	284.58		0.037945
	163.71		0.072468
	474.3		0.042738
	304.98		0.031042
	513.57		0.044765
	336.6		0.039497
	300.39		0.017752
	319.26		0.030879
	350.88		0.131054
	332.01		0.038334
	284.07		0.027573
	173.91		0.051828
	292.74		0.027454
	271.32		0.018714
	272.85		0.111989
	314.16		0.031964
	292.23		0.030188
	401.37		0.030765
	325.38		0.018477
	272.34		0.01814
	391.68		0.060159
	262.14		0.023029
	242.25		0.018837
	561		0.057192
	409.53		0.058709
	198.39		0.141249
	299.37		0.025413
	364.14		0.035715
	320.28		0.048567
	373.83		0.030212
	297.84		0.031017
	313.65		0.04665
	271.32		0.027008
	369.75		0.039015
	479.91		0.031436
	350.88		0.045694
	319.77		0.04084
	329.97		0.028836
	131.07		0.124928
	302.94		0.031783
	286.62		0.024381
	306		0.057957
	293.76		0.024158
	283.05		0.027519
	221.85		0.036253
	405.96		0.025472
	139.23		0.1936
	185.13		0.027004
	500.82		0.027803
	303.96		0.019861
	380.97		0.081883
	594.15		0.035161
	283.56		0.021361
	210.12		0.041306
	383.52		0.029876
	362.61		0.069444
	397.8		0.03768
	204.51		0.103121
	301.41		0.031648
	532.44		0.053286
	316.71		0.033755
	508.98		0.022376
	492.15		0.032686
	456.45		0.045861
	231.54		0.047156
	533.46		0.073146
	263.67		0.033332
	283.05		0.019872
	357.51		0.032156
	289.68		0.034066
	281.01		0.028795
	372.3		0.024639
	294.78		0.027806
	294.78		0.027768
	268.77		0.048151
	386.07		0.041357
	385.05		0.06616
	409.02		0.025452
	210.12		0.109787
	557.43		0.036146
	93.84		0.131388
	399.84		0.132954
	473.28		0.046508
	240.72		0.041707
	308.04		0.021492
	313.65		0.022099
	490.11		0.035829
	358.02		0.070193
	439.62		0.025286
	333.03		0.020337
	467.16		0.050057
	314.67		0.021334
	439.62		0.054256
	588.03		0.039908
	82.11		0.161475
	456.96		0.015917
	368.22		0.092406
	284.58		0.019958
	351.39		0.03381
	340.68		0.017415
	261.12		0.169586
	320.28		0.033862
	263.67		0.033308
	315.69		0.029868
	307.53		0.025009
	308.04		0.048424
	273.87		0.029734
	309.57		0.039248
	363.12		0.040302
	356.49		0.08119
	355.98		0.027436
	293.76		0.027134
	130.56		0.139312
	284.58		0.033746
	575.28		0.046337
	575.79		0.046504
	455.43		0.040068
	401.37		0.050038
	237.66		0.020708
	354.96		0.07461
	324.87		0.033333
	318.24		0.039216
	282.54		0.018167
	322.83		0.114879
	576.3		0.065973
	429.42		0.023825
	86.7		0.158874
	334.56		0.033967
	498.78		0.028767
	308.55		0.11022
	445.23		0.024652
	442.17		0.018726
	330.48		0.041675
	442.17		0.089167
	240.21		0.050444
	355.98		0.065271
	256.53		0.02117
	486.03		0.06067
	227.46		0.03345
	588.03		0.090582
	403.92		0.046097
	396.27		0.029747
	384.03		0.048211
	365.67		0.033998
	115.26		0.035687
	253.98		0.038868
	207.06		0.021333
	278.46		0.020849
	132.6		0.032647
	307.02		0.023741
	436.56		0.112769
	162.69		0.129945
	261.63		0.097839
	325.38		0.072092
	321.3		0.042655
	236.13		0.078728
	409.02		0.029206
	402.9		0.034347
	435.03		0.021104
	376.89		0.020391
	293.25		0.037214
	367.2		0.026542
	330.99		0.03653
	373.83		0.124426
	464.61		0.042829
	312.12		0.059024
	321.81		0.024287
	351.39		0.074315
	339.15		0.077417
	321.3		0.026031
	329.46		0.019614
	447.27		0.053811
	435.03		0.028256
	330.48		0.022943
	326.91		0.025229
	74.97		0.177609
	341.19		0.111197
	252.45		0.034646
	135.66		0.149401
	343.74		0.052796
	449.82		0.026399
	239.7		0.085773
	265.71		0.045845
	251.43		0.022096
	276.93		0.018888
	518.16		0.028683
	304.47		0.106769
	289.68		0.017585
	245.82		0.026404
	372.81		0.025698
	195.84		0.130037
	306.51		0.03654
	272.85		0.024448
	271.83		0.022415
	133.62		0.030678
	453.9		0.031723
	466.65		0.041992
	341.7		0.025551
	375.87		0.027447
	301.92		0.02487
	352.41		0.045678
	218.28		0.049817
	329.46		0.055634
	322.83		0.063668
	282.54		0.036408
	298.35		0.020729
	326.91		0.042711
	319.77		0.028048
	270.3		0.024254
	314.67		0.040103
	216.24		0.035013
	95.37		0.054485
	135.15		0.094717
	430.95		0.073779
	186.15		0.0297
	160.65		0.144539
	321.81		0.042399
	307.53		0.023078
	396.27		0.077973
	486.54		0.023874
	353.94		0.034991
	502.86		0.042278
	336.6		0.025464
	323.85		0.026558
	274.38		0.059405
	313.65		0.022913
	330.48		0.024495
	549.78		0.022141
	477.36		0.045897
	271.32		0.024276
	318.75		0.022102
	273.87		0.027731
	255.51		0.025456
	221.85		0.020965
	224.91		0.112748
	477.36		0.03573
	325.38		0.039536
	265.71		0.027949
	320.28		0.032375
	337.62		0.020072
	224.4		0.079533
	310.59		0.017199
	390.15		0.05891
	289.17		0.024122
	393.72		0.124058
	256.53		0.02239
	479.4		0.033183
	154.53		0.195443
	214.2		0.033711
	173.91		0.049209
	261.12		0.074491
	230.52		0.040787
	297.33		0.025003
	345.78		0.029052
	213.69		0.078317
	274.89		0.020698
	579.87		0.081607
	360.06		0.035914
	275.91		0.024883
	182.58		0.077553
	529.89		0.045051
	341.7		0.045376
	327.93		0.02657
	327.42		0.022374
	497.76		0.042088
	388.11		0.021946
	327.93		0.042287
	352.41		0.046219
	319.26		0.034578
	339.66		0.145651
	304.98		0.031068
	263.16		0.037742
	479.91		0.021089
	300.9		0.026081
	343.23		0.043745
	348.33		0.042954
	283.05		0.155197
	574.26		0.170145
	299.37		0.030986
	364.14		0.027904
	319.26		0.032091
	188.7		0.055716
	349.35		0.064972
	307.02		0.041529
	327.42		0.022779
	321.81		0.021501
	367.2		0.022915
	311.61		0.028345
	298.35		0.041228
	395.76		0.01646
	366.69		0.048802
	319.77		0.034673
	242.76		0.040193
	550.8		0.04174
	372.3		0.033002
	156.06		0.047954
	513.06		0.032033
	567.12		0.028799
	239.7		0.081682
	202.47		0.037414
	370.26		0.018859
	584.46		0.027044
	401.37		0.035473
	282.03		0.033167
	310.59		0.031551
	321.3		0.037577
	412.59		0.069709
	440.13		0.039931
	317.73		0.049177
	307.53		0.028533
	294.78		0.019655
	458.49		0.045137
	274.38		0.030234
	306.51		0.016862
	150.96		0.155638
	353.94		0.040806
	551.31		0.059676
	352.41		0.026397
	327.42		0.072041
	317.73		0.06118
	397.8		0.126148
	340.17		0.028696
	548.76		0.108921
	300.39		0.029639
	248.88		0.044855
	244.8		0.041254
	383.01		0.029448
	137.7		0.16999
	364.14		0.050674
	228.99		0.193603
	429.42		0.060456
	310.59		0.048855
	255.51		0.022396
	322.83		0.020292
	296.31		0.029106
	308.04		0.022433
	167.79		0.109744
	273.87		0.018801
	197.37		0.069671
	212.16		0.069606
	280.5		0.033253
	301.92		0.02278
	171.36		0.02044
	279.99		0.044133
	259.59		0.035786
	216.24		0.038835
	286.62		0.038347
	457.98		0.059681
	413.61		0.019529
	339.15		0.025169
	299.88		0.021407
	372.3		0.02525
	274.38		0.036534
	325.38		0.022825
	250.92		0.048338
	314.16		0.024308
	182.58		0.11679
	180.03		0.074173
	295.29		0.027463
	217.77		0.030811
	491.13		0.046856
	319.26		0.024395
	299.88		0.145303
	302.43		0.038591
	434.52		0.040466
	483.48		0.035394
	550.29		0.057104
	478.38		0.03038
	378.93		0.035863
	352.92		0.119703
	516.12		0.050005
	282.54		0.019691
	440.13		0.045254
	161.16		0.158786
	398.82		0.053653
	457.98		0.02812
	255		0.045022
	255		0.069044
	246.84		0.089021
	213.69		0.03667
	465.12		0.024271
	243.27		0.036381
	310.08		0.031935
	288.15		0.094754
	570.18		0.034314
	397.8		0.048161
	478.89		0.034905
	528.87		0.128851
	576.81		0.123976
	117.3		0.07537
	319.77		0.039181
	332.52		0.026251
	238.17		0.022017
	392.19		0.032039
	378.93		0.026251
	150.45		0.115294
	418.2		0.06478
	212.16		0.036399
	209.1		0.02972
	236.64		0.040395
	339.66		0.034039
	396.78		0.037554
	201.96		0.06474
	339.66		0.061314
	165.24		0.121829
	334.05		0.03511
	281.52		0.021295
	405.96		0.038334
	239.7		0.096804
	275.4		0.024364
	359.04		0.03642
	460.53		0.065024
	349.35		0.048772
	297.84		0.052843
	303.96		0.060307
	234.6		0.056374
	322.83		0.026715
	465.12		0.030799
	383.01		0.050595
	299.37		0.033078
	164.22		0.040773
	428.91		0.085851
	293.76		0.039108
	343.74		0.026539
	320.28		0.082435
	382.5		0.036536
	424.32		0.021652
	218.79		0.028268
	218.28		0.022822
	266.22		0.037816
	412.08		0.01483
	310.59		0.021831
	422.28		0.039132
	314.16		0.092653
	361.59		0.026478
	304.47		0.029728
	350.37		0.020307
	352.41		0.047588
	334.56		0.048852
	269.79		0.028439
	337.11		0.029376
	112.71		0.038212
	279.48		0.07062
	227.46		0.082086
	354.96		0.030193
	346.29		0.055663
	210.63		0.051209
	226.95		0.026803
	378.93		0.020743
	494.19		0.033703
	186.66		0.173182
	486.54		0.028456
	405.45		0.035559
	410.55		0.036136
	476.34		0.04481
	238.17		0.069844
	306.51		0.095504
	264.69		0.021991
	541.62		0.023382
	461.55		0.120667
	269.28		0.035551
	388.11		0.03147
	111.69		0.154971
	541.62		0.022267
	320.79		0.031792
	298.35		0.043932
	502.35		0.02492
	169.83		0.104209
	275.91		0.074452
	362.1		0.021053
	273.87		0.035786
	416.16		0.113602
	161.16		0.078039
	363.63		0.0294
	447.78		0.035656
	377.91		0.035188
	345.27		0.024199
	367.2		0.089626
	244.29		0.054811
	398.82		0.029115
	468.69		0.028621
	333.03		0.081441
	491.13		0.033283
	451.35		0.048668
	335.07		0.089699
	550.29		0.04343
	285.6		0.037419
	290.7		0.015341
	348.33		0.032912
	261.12		0.03008
	319.26		0.090188
	365.16		0.063268
	309.57		0.018617
	297.84		0.072878
	430.95		0.045721
	364.65		0.030188
	231.03		0.131628
	255.51		0.028823
	317.73		0.058487
	330.48		0.02918
	269.79		0.037616
	486.03		0.0348
	312.63		0.028522
	250.41		0.114651
	335.07		0.029697
	309.06		0.028009
	339.66		0.038501
	282.03		0.020544
	261.63		0.024489
	358.02		0.063707
	258.06		0.042772
	252.96		0.060996
	349.86		0.035688
	315.18		0.042458
	282.03		0.076035
	258.06		0.023238
	148.41		0.139182
	472.26		0.024453
	430.44		0.032955
	322.32		0.064383
	265.2		0.022662
	260.61		0.026943
	308.04		0.031792
	401.88		0.016841
	446.76		0.030604
	497.76		0.036937
	293.25		0.046566
	317.22		0.059421
	368.73		0.03722
	341.7		0.017946
	506.43		0.031538
	554.88		0.035694
	294.27		0.031827
	341.19		0.037763
	176.46		0.116268
	516.12		0.036625
	296.82		0.026885
	308.55		0.033789
	425.85		0.022321
	332.52		0.041884
	301.92		0.02278
	314.16		0.036673
	193.29		0.104299
	264.69		0.024608
	268.77		0.038396
	273.36		0.040421
	272.85		0.026704
	291.72		0.041175
	204.51		0.038107
	293.76		0.020461
	343.23		0.019958
	462.06		0.053273
	508.47		0.021045
	260.61		0.061602
	521.22		0.063244
	307.53		0.016321
	185.13		0.050449
	233.07		0.042558
	383.01		0.039843
	557.43		0.047488
	321.3		0.056609
	446.76		0.0372
	471.24		0.023883
	448.29		0.059417
	387.6		0.045767
	556.92		0.029108
	565.59		0.160768
	232.05		0.034163
	95.88		0.154633
	183.09		0.14484
	330.48		0.029793
	332.52		0.031287
	179.52		0.106171
	324.36		0.05925
	74.46		0.161584
	307.02		0.028091
	450.33		0.041163
	283.05		0.022818
	329.46		0.029664
	251.94		0.077513
	311.61		0.020534
	485.01		0.090005
	270.81		0.053525
	303.96		0.074726
	288.15		0.09363
	396.78		0.052472
	285.6		0.03281
	291.21		0.034289
	272.34		0.101374
	555.9		0.043953
	455.94		0.062889
	417.69		0.173898
	353.94		0.071257
	166.26		0.041438
	283.56		0.045155
	186.15		0.02247
	65.79		0.099555
	248.88		0.043369
	395.76		0.031962
	310.59		0.051136
	377.4		0.034727
	530.4		0.03105
	378.42		0.04279
	282.03		0.025183
	315.69		0.035986
	266.73		0.081088
	362.1		0.031193
	308.04		0.042719
	277.95		0.049388
	306		0.019913
	194.82		0.037407
	143.82		0.141477
	115.77		0.067706
	167.79		0.153898
	273.87		0.02257
	307.53		0.026523
	490.11		0.020556
	259.08		0.030353
	295.29		0.037947
	350.88		0.040357
	346.8		0.02864
	308.04		0.03081
	253.47		0.03756
	265.2		0.037107
	480.42		0.041304
	73.44		0.093925
	209.61		0.056713
	281.01		0.029596
	242.25		0.038198
	284.58		0.043403
	158.1		0.179231
	404.94		0.083587
	275.91		0.032898
	406.98		0.026313
	307.53		0.069603
	304.98		0.027812
	454.92		0.025242
	316.2		0.037716
	242.76		0.05957
	417.18		0.054364
	268.77		0.03689
	285.09		0.02532
	23.46		0.158845
	357		0.040551
	279.48		0.021071
	333.03		0.030883
	314.16		0.024924
	476.34		0.023947
	326.4		0.04005
	262.65		0.062787
	561		0.167857
	387.09		0.047297
	139.74		0.152059
	288.15		0.039205
	191.76		0.031921
	289.17		0.089474
	390.66		0.054079
	411.57		0.028419
	323.85		0.052423
	377.4		0.020605
	279.48		0.08517
	238.17		0.034149
	497.76		0.028444
	151.98		0.07569
	343.74		0.04667
	39.27		0.197492
	269.79		0.02656
	409.02		0.022683
	288.15		0.034522
	279.48		0.02045
	125.46		0.167718
	330.48		0.027639
	24.99		0.179067
	481.44		0.141792
	283.05		0.026868
	359.04		0.023123
	332.52		0.044748
	279.99		0.024014
	586.5		0.03786
	480.93		0.047141
	265.2		0.029594
	300.39		0.026768
	312.12		0.027068
	244.29		0.074406
	504.39		0.050134
	344.76		0.096821
	314.16		0.04381
	330.48		0.019139
	510		0.051743
	425.34		0.099076
	547.23		0.06323
	320.79		0.043557
	414.63		0.027684
	248.37		0.060121
	286.62		0.049973
	352.92		0.027087
	428.4		0.022952
	545.7		0.141637
	363.12		0.032864
	323.34		0.036993
	544.17		0.033967
	323.85		0.031995
	527.34		0.036198
	354.45		0.044301
	272.85		0.028491
	290.19		0.016253
	380.46		0.075761
	278.97		0.045167
	312.12		0.037581
	561		0.025878
	189.72		0.034499
	230.52		0.111004
	300.9		0.025433
	213.69		0.077467
	362.61		0.019369
	105.57		0.148045
	272.85		0.064169
	305.49		0.027387
	308.55		0.054428
	272.34		0.095495
	426.36		0.030362
	356.49		0.074162
	214.71		0.042561
	135.66		0.127322
	302.43		0.05677
	512.04		0.034917
	439.11		0.048141
	543.66		0.055602
	304.47		0.046397
	316.2		0.041983
	295.8		0.020833
	251.43		0.066359
	337.11		0.05397
	329.97		0.019379
	367.71		0.035981
	379.95		0.030041
	344.76		0.125827
	351.39		0.033752
	341.7		0.027427
	432.48		0.067838
	289.17		0.025991
	350.37		0.084262
	138.21		0.13294
	346.8		0.019754
	19.89		0.177052
	383.01		0.018387
	322.83		0.031836
	508.47		0.046472
	543.66		0.029642
	523.77		0.077011
	211.14		0.086624
	327.93		0.023966
	280.5		0.024876
	287.13		0.019477
	185.64		0.060475
	298.35		0.042112
	296.31		0.035291
	461.55		0.035216
	423.81		0.025936
	287.64		0.022506
	272.85		0.0213
	314.16		0.060133
	267.75		0.02275
	269.28		0.045077
	546.72		0.172326
	444.21		0.03833
	321.81		0.0524
	239.7		0.160402
	184.62		0.060124
	299.88		0.087299
	310.59		0.040829
	229.5		0.037032
	302.94		0.031972
	478.89		0.025081
	557.43		0.021596
	286.62		0.063598
	264.18		0.02507
	186.66		0.164967
	530.91		0.056358
	242.76		0.030079
	161.67		0.06913
	465.63		0.056293
	332.52		0.026084
	353.43		0.039693
	393.72		0.024662
	328.44		0.035886
	280.5		0.018576
	329.97		0.025696
	548.25		0.028953
	521.22		0.061043
	550.29		0.02411
	244.8		0.065278
	182.58		0.12596
	288.15		0.02411
	310.59		0.080925
	306		0.041139
	582.42		0.086227
	569.16		0.077523
	224.91		0.031473
	365.16		0.041416
	238.68		0.029378
	220.83		0.044705
	520.71		0.038822
	334.05		0.036835
	248.37		0.063128
	344.25		0.017046
	284.58		0.032043
	143.31		0.035842
	224.4		0.079174
	311.61		0.032652
	329.97		0.08747
	253.47		0.036868
	364.65		0.071322
	336.6		0.057161
	297.33		0.045387
	188.7		0.08964
	287.13		0.022123
	543.15		0.040147
	360.57		0.04073
	311.1		0.03524
	136.17		0.090144
	326.4		0.025904
	494.7		0.029137
	249.39		0.022796
	559.98		0.077399
	80.07		0.09203
	207.06		0.025322
	218.28		0.029669
	296.31		0.028347
	211.65		0.024108
	375.36		0.03443
	273.87		0.035267
	357.51		0.039602
	311.1		0.021995
	306		0.024361
	276.93		0.017836
	520.2		0.052707
	309.57		0.027849
	271.83		0.047139
	177.48		0.178644
	590.58		0.030347
	558.45		0.077711
	211.65		0.098085
	310.59		0.087105
	212.67		0.025819
	348.33		0.062885
	367.71		0.036106
	185.64		0.102728
	375.36		0.044729
	292.74		0.01945
	397.29		0.018029
	316.2		0.028725
	525.3		0.07497
	294.78		0.101271
	474.3		0.044242
	344.76		0.038285
	377.91		0.014336
	473.28		0.051143
	331.5		0.037859
	324.36		0.092288
	318.24		0.09001
	364.14		0.043888
	282.54		0.031699
	304.98		0.036447
	142.8		0.115976
	355.47		0.025014
	289.68		0.039996
	260.1		0.026714
	516.63		0.039246
	191.25		0.035689
	169.32		0.086477
	282.03		0.027373
	294.27		0.033593
	532.95		0.166297
	220.83		0.034178
	119.34		0.050305
	221.85		0.053815
	190.74		0.054282
	216.75		0.044211
	472.77		0.055404
	303.96		0.132026
	239.19		0.023754
	352.92		0.029956
	343.23		0.071642
	146.88		0.102764
	420.24		0.063251
	279.99		0.023282
	253.98		0.038988
	51		0.111889
	267.24		0.022232
	293.25		0.020029
	318.24		0.044301
	333.03		0.017102
	319.26		0.032973
	342.72		0.024999
	373.32		0.08764
	471.24		0.031721
	269.28		0.062055
	174.42		0.03425
	419.73		0.025177
	277.44		0.018487
	180.03		0.106675
	246.84		0.039565
	365.67		0.023019
	521.73		0.107163
	289.68		0.021324
	390.66		0.073633
	236.13		0.022073
	217.77		0.062404
	314.16		0.028517
	270.81		0.13569
	479.91		0.027653
	319.77		0.062845
	502.35		0.034099
	434.01		0.034321
	26.01		0.085085
	253.47		0.021831
	300.39		0.023938
	311.1		0.037035
	563.04		0.030291
	232.56		0.024192
	442.17		0.021404
	317.73		0.059571
	368.73		0.032861
	278.46		0.050066
	344.76		0.029681
	589.05		0.080919
	317.73		0.079244
	447.78		0.045459
	284.07		0.020604
	245.82		0.025496
	379.95		0.041325
	176.46		0.028568
	105.06		0.032837
	289.17		0.054061
	302.94		0.022478
	200.94		0.041588
	319.77		0.0602
	85.68		0.089333
	327.42		0.047164
	290.19		0.078097
	444.72		0.039705
	209.61		0.026198
	337.62		0.029546
	574.77		0.02174
	293.76		0.0252
	385.56		0.086618
	289.68		0.085591
	200.94		0.036536
	316.71		0.093147
	130.56		0.045679
	293.25		0.036355
	282.54		0.064481
	301.92		0.039697
	347.31		0.02869
	328.44		0.027654
	484.5		0.028286
	488.07		0.04229
	389.13		0.032461
	385.05		0.032034
	315.18		0.02866
	297.33		0.033413
	296.82		0.034919
	340.17		0.031998
	176.46		0.145971
	338.64		0.03191
	306		0.022178
	148.92		0.05259
	313.14		0.048943
	236.13		0.039252
	253.47		0.053068
	111.18		0.043914
	188.19		0.06503
	361.59		0.08144
	349.86		0.049971
	227.97		0.125822
	304.98		0.054968
	428.91		0.034252
	224.91		0.120514
	346.29		0.058714
	371.28		0.025852
	198.9		0.047733
	84.66		0.111406
	503.37		0.037355
	435.03		0.048699
	335.07		0.094795
	399.84		0.06285
	406.47		0.069044
	384.54		0.057135
	388.11		0.043021
	309.57		0.092546
	278.46		0.058636
	319.26		0.050661
	259.59		0.022193
	336.09		0.05203
	357.51		0.04376
	347.31		0.123906
	361.59		0.05928
	256.53		0.023875
[truncated: 4,544 more rows]

## Sheet: 1000nM
Area（μm2）	346.29	Deformation	0.034673
	354.96		0.027143
	481.95		0.069247
	371.79		0.069108
	255.51		0.034023
	207.06		0.169136
	472.26		0.018231
	338.64		0.035472
	137.7		0.039669
	240.21		0.060103
	264.18		0.116273
	335.07		0.061895
	337.62		0.071737
	281.52		0.051905
	344.25		0.022717
	410.04		0.085069
	188.19		0.046361
	438.6		0.063586
	368.73		0.047382
	185.64		0.040874
	309.57		0.02197
	394.23		0.081016
	293.25		0.070747
	425.85		0.069853
	287.13		0.029427
	291.21		0.028463
	303.45		0.039002
	359.55		0.055964
	304.98		0.037941
	237.15		0.063082
	497.25		0.029993
	343.23		0.049053
	324.36		0.033248
	365.16		0.033303
	454.92		0.130948
	333.54		0.05491
	316.2		0.025985
	423.81		0.097758
	122.4		0.036125
	396.78		0.037554
	420.75		0.089716
	290.19		0.042774
	376.89		0.050997
	284.07		0.054252
	368.73		0.072262
	137.19		0.077852
	241.23		0.049775
	147.39		0.09485
	446.25		0.050838
	301.41		0.072925
	234.6		0.066153
	244.8		0.030643
	335.07		0.048134
	435.54		0.043409
	284.58		0.043578
	304.47		0.039206
	295.8		0.052181
	385.05		0.061563
	338.13		0.063402
	529.38		0.060007
	452.88		0.100686
	322.83		0.034
	286.62		0.034573
	297.33		0.049285
	319.26		0.041371
	296.31		0.037035
	257.55		0.065326
	208.59		0.060967
	373.83		0.072105
	384.54		0.051666
	332.01		0.046263
	298.35		0.044359
	324.36		0.079372
	287.64		0.021963
	311.1		0.050967
	362.61		0.095106
	267.24		0.029876
	327.42		0.035918
	376.38		0.149044
	254.49		0.040739
	344.25		0.075039
	327.42		0.058156
	262.65		0.067022
	217.26		0.040142
	338.13		0.032434
	291.21		0.086926
	333.03		0.059951
	332.52		0.02769
	279.48		0.057284
	296.31		0.017724
	337.62		0.029736
	305.49		0.023568
	276.42		0.027756
	370.26		0.048668
	479.4		0.068724
	313.65		0.026869
	258.06		0.02445
	209.61		0.035639
	379.95		0.039761
	334.05		0.1148
	323.85		0.043177
	436.05		0.038238
	292.23		0.041452
	330.99		0.058108
	46.41		0.196935
	364.65		0.073955
	388.11		0.150717
	337.62		0.070868
	334.56		0.044671
	355.98		0.021708
	324.87		0.068131
	358.02		0.05656
	292.74		0.027041
	443.19		0.053229
	268.26		0.054745
	252.96		0.027435
	341.7		0.04365
	398.31		0.079217
	281.52		0.021112
	144.84		0.072665
	187.17		0.098047
	404.43		0.042481
	348.84		0.03559
	272.85		0.038889
	192.27		0.057942
	541.62		0.073793
	497.76		0.073432
	70.89		0.102811
	409.02		0.071109
	175.44		0.044016
	292.23		0.059534
	278.97		0.042519
	282.03		0.038862
	247.35		0.033894
	433.5		0.100184
	296.31		0.030473
	51.51		0.19437
	306		0.0296
	301.41		0.034031
	412.08		0.032095
	255.51		0.064967
	373.32		0.049783
	279.99		0.059115
	393.21		0.051268
	397.8		0.073264
	238.68		0.108283
	254.49		0.111223
	300.9		0.042344
	405.96		0.02748
	342.72		0.050653
	320.79		0.088804
	244.8		0.052692
	214.71		0.039016
	185.64		0.040329
	69.87		0.137767
	308.55		0.088462
	344.25		0.038736
	258.57		0.04599
	267.24		0.037564
	389.13		0.055359
	219.3		0.027034
	299.37		0.108516
	387.09		0.065598
	111.18		0.057487
	355.47		0.061807
	359.04		0.048438
	313.14		0.027708
	316.2		0.037912
	348.84		0.041674
	309.57		0.04035
	304.47		0.023053
	316.71		0.028361
	394.74		0.050423
	547.74		0.166648
	292.74		0.059524
	377.91		0.043538
	315.18		0.026542
	335.07		0.046248
	330.99		0.028969
	317.73		0.032836
	355.47		0.040829
	495.72		0.113499
	272.85		0.031656
	322.32		0.032015
	454.41		0.041226
	271.83		0.050819
	489.09		0.033051
	239.19		0.038257
	355.98		0.067134
	463.59		0.041472
	296.31		0.02031
	351.39		0.068132
	427.89		0.053448
	345.27		0.059511
	330.99		0.040647
	286.62		0.044269
	527.34		0.056537
	173.91		0.133399
	402.9		0.081492
	22.95		0.187129
	320.79		0.035039
	381.99		0.031604
	346.8		0.068233
	354.45		0.032901
	313.14		0.067531
	281.52		0.033665
	285.09		0.028252
	338.64		0.119742
	361.59		0.043576
	395.76		0.045331
	313.14		0.036743
	233.07		0.044615
	399.84		0.059052
	261.12		0.044696
	237.15		0.035747
	241.23		0.033303
	280.5		0.02807
	346.29		0.051402
	254.49		0.070969
	310.59		0.060791
	319.77		0.03594
	332.01		0.038026
	313.14		0.04621
	275.4		0.043725
	340.68		0.058039
	242.25		0.023763
	285.6		0.024252
	217.26		0.031322
	312.12		0.023746
	158.61		0.051116
	468.69		0.047566
	360.57		0.033277
	347.31		0.063966
	364.65		0.048718
	365.67		0.036297
	365.16		0.076507
	400.86		0.095115
	321.3		0.049034
	298.35		0.024981
	241.23		0.040935
	328.44		0.03253
	310.08		0.0322
	437.58		0.027898
	400.35		0.043884
	351.39		0.047623
	303.96		0.042129
	306.51		0.033492
	316.2		0.045806
	294.27		0.033865
	208.08		0.051094
	298.35		0.045121
	340.68		0.031704
	269.28		0.054386
	405.96		0.024459
	103.02		0.081735
	329.46		0.041896
	240.72		0.067432
	400.86		0.059881
	307.02		0.036653
	340.68		0.065032
	415.14		0.038948
	329.97		0.034705
	356.49		0.047787
	401.88		0.043437
	389.13		0.027537
	181.05		0.061858
	289.17		0.026072
	418.71		0.066793
	333.03		0.0343
	216.24		0.036423
	397.8		0.044757
	350.37		0.052624
	289.68		0.062341
	441.66		0.037937
	318.24		0.08508
	290.7		0.047851
	299.88		0.037869
	323.34		0.053806
	220.32		0.054406
	497.76		0.062482
	306		0.024291
	283.05		0.026223
	317.22		0.049798
	346.8		0.056429
	317.22		0.087295
	326.91		0.02723
	21.42		0.17695
	48.45		0.129268
	313.14		0.037709
	290.19		0.037756
	363.63		0.04048
	274.89		0.027775
	326.4		0.059086
	375.87		0.038257
	282.03		0.058272
	383.01		0.127081
	212.67		0.022383
	377.91		0.046647
	293.76		0.0252
	273.87		0.037548
	381.99		0.047558
	297.84		0.074071
	256.02		0.048209
	373.83		0.041812
	268.26		0.029477
	500.82		0.041977
	364.14		0.036171
	339.66		0.026799
	382.5		0.034453
	418.2		0.022961
	317.22		0.02881
	325.89		0.036878
	449.31		0.081788
	319.77		0.020859
	446.25		0.050588
	420.24		0.039418
	520.71		0.051213
	474.3		0.045456
	485.52		0.069777
	346.29		0.04815
	549.78		0.060333
	68.34		0.081562
	137.7		0.04151
	350.88		0.052025
	204.51		0.141392
	304.47		0.080879
	478.38		0.068501
	484.5		0.03939
	353.43		0.031254
	208.08		0.034138
	345.27		0.093351
	429.42		0.044345
	379.44		0.068941
	168.81		0.121405
	189.21		0.034199
	378.93		0.119954
	249.39		0.178265
	323.34		0.048557
	332.01		0.039185
	310.59		0.03757
	225.42		0.075217
	344.76		0.086177
	362.1		0.046686
	348.33		0.056532
	306.51		0.097954
	503.37		0.058716
	197.37		0.020221
	305.49		0.041269
	318.24		0.016473
	312.12		0.048037
	285.09		0.036732
	349.35		0.036807
	409.53		0.059923
	361.59		0.054919
	281.01		0.038487
	338.13		0.087182
	329.46		0.047736
	245.31		0.027907
	416.67		0.060172
	293.76		0.031262
	100.98		0.048637
	348.84		0.025456
	318.24		0.040311
	298.86		0.035022
	291.72		0.02323
	303.45		0.034517
	282.54		0.070191
	300.9		0.038135
	322.32		0.033061
	290.7		0.051573
	269.28		0.027499
	405.45		0.05108
	367.71		0.040661
	343.74		0.041131
	340.17		0.028912
	367.2		0.050136
	375.87		0.060719
	143.82		0.107349
	309.57		0.055008
	72.93		0.183959
	259.59		0.019716
	286.11		0.023905
	314.67		0.019909
	262.65		0.029021
	276.93		0.163738
	337.62		0.080541
	204.51		0.047525
	43.86		0.059584
	376.89		0.056685
	291.21		0.048397
	294.78		0.044424
	351.9		0.041382
	272.34		0.034508
	339.66		0.043189
	78.03		0.193579
	347.82		0.021238
	265.71		0.035563
	403.92		0.045588
	460.53		0.039618
	320.28		0.055135
	347.82		0.032042
	386.07		0.062896
	342.21		0.041101
	365.16		0.05211
	299.37		0.032098
	259.59		0.024003
	434.52		0.03415
	291.21		0.038173
	338.64		0.052054
	355.47		0.030629
	263.67		0.056904
	277.44		0.026597
	389.13		0.042128
	366.18		0.083852
	316.2		0.118689
	191.25		0.062774
	387.09		0.12811
	451.86		0.023641
	348.33		0.054159
	348.33		0.034768
	62.22		0.063116
	480.93		0.067928
	354.96		0.043694
	369.24		0.047368
	160.14		0.070471
	398.31		0.026419
	397.8		0.058983
	206.55		0.045494
	12.75		0.185401
	327.93		0.03922
	332.01		0.04144
	226.44		0.059122
	470.73		0.061611
	243.27		0.121382
	306.51		0.037175
	285.6		0.062715
	326.91		0.044002
	159.63		0.159828
	91.29		0.149939
	358.53		0.053409
	450.84		0.056063
	246.84		0.054152
	290.7		0.066474
	527.34		0.049219
	274.89		0.037903
	96.39		0.192583
	361.59		0.02794
	355.98		0.059594
	521.22		0.054475
	63.75		0.145096
	223.38		0.08446
	559.98		0.0459
	292.74		0.027546
	310.08		0.056582
	269.28		0.033618
	362.61		0.059531
	234.6		0.099837
	457.98		0.064373
	356.49		0.063873
	20.4		0.199712
	286.62		0.071235
	368.22		0.064985
	378.42		0.05075
	420.24		0.04838
	275.4		0.065268
	326.4		0.041185
	434.01		0.120531
	465.63		0.042057
	233.58		0.045058
	347.82		0.017736
	274.38		0.04137
	62.73		0.118933
	275.91		0.038841
	466.14		0.038802
	221.85		0.028135
	339.15		0.02213
	326.91		0.05163
	296.31		0.027425
	268.77		0.051164
	396.78		0.043625
	344.76		0.035852
	452.88		0.103474
	298.86		0.060388
	287.13		0.024966
	320.28		0.03767
	372.81		0.058477
	347.82		0.070456
	212.67		0.072766
	207.06		0.047209
	372.3		0.056989
	515.1		0.040097
	281.01		0.03592
	203.49		0.100759
	405.45		0.053353
	397.29		0.051988
	326.91		0.029689
	360.57		0.098015
	335.58		0.05107
	220.83		0.058525
	288.66		0.058021
	366.18		0.035226
	181.56		0.075925
	282.03		0.035782
	236.13		0.065895
	520.71		0.042736
	341.7		0.035019
	300.39		0.019334
	413.1		0.049604
	301.41		0.031648
	375.87		0.056652
	336.6		0.051058
	411.06		0.076656
	285.6		0.044191
	278.46		0.031753
	390.66		0.029134
	278.46		0.029131
	313.14		0.020871
	306		0.041265
	317.22		0.031823
	255.51		0.025062
	328.95		0.045064
	478.89		0.022128
	206.55		0.133258
	297.33		0.042733
	310.59		0.024819
	234.09		0.029073
	372.3		0.036132
	314.67		0.030346
	301.92		0.026168
	286.11		0.043895
	374.34		0.05694
	381.99		0.072697
	264.69		0.16114
	215.73		0.046694
	352.92		0.055572
	153.51		0.040957
	274.38		0.049868
	301.41		0.047216
	158.1		0.164908
	256.02		0.061478
	372.3		0.031605
	569.67		0.084083
	494.19		0.021404
	160.14		0.120487
	139.74		0.119542
	281.52		0.018462
	264.18		0.045636
	285.09		0.036528
	420.75		0.038542
	294.27		0.017773
	89.25		0.080746
	324.87		0.033141
	265.2		0.024741
	282.03		0.023504
	251.94		0.027288
	284.07		0.072076
	194.31		0.038658
	276.42		0.040444
	343.23		0.036561
	188.19		0.039406
	316.71		0.024805
	204		0.029786
	346.8		0.033518
	252.45		0.023091
	517.14		0.036539
	241.23		0.044613
	210.63		0.061141
	274.89		0.028698
	177.48		0.129804
	190.23		0.118963
	186.15		0.123044
	348.84		0.024859
	386.07		0.031014
	544.17		0.112016
	186.66		0.026995
	311.1		0.029016
	392.19		0.039429
	370.26		0.035714
	193.29		0.086816
	295.29		0.034606
	446.25		0.027846
	332.52		0.037355
	378.42		0.033926
	359.55		0.070298
	321.3		0.04406
	253.47		0.029284
	302.94		0.040201
	323.85		0.049316
	251.94		0.042518
	326.4		0.043755
	204		0.079791
	261.63		0.022145
	358.53		0.056379
	279.48		0.059434
	314.16		0.024308
	352.41		0.041427
	318.75		0.132869
	351.39		0.039524
	307.53		0.027103
	259.59		0.031116
	586.5		0.037641
	288.15		0.037928
	22.44		0.07634
	236.64		0.108744
	484.5		0.057454
	573.75		0.036889
	351.39		0.043171
	383.01		0.05052
	366.69		0.039964
	269.28		0.056707
	276.93		0.041617
	329.97		0.023772
	299.37		0.025413
	280.5		0.040689
	313.14		0.021303
	312.63		0.126054
	299.37		0.019146
	374.85		0.028085
	83.64		0.057959
	374.34		0.043043
	314.16		0.045078
	539.07		0.033885
	360.06		0.049993
	240.21		0.066883
	306		0.022822
	132.6		0.132604
	187.17		0.047399
	599.25		0.076104
	337.62		0.038605
	212.16		0.039727
	266.73		0.037448
	275.91		0.041428
	371.79		0.029891
	532.95		0.165754
	358.53		0.037761
	298.35		0.037547
	384.03		0.078862
	416.67		0.063092
	389.13		0.052341
	214.2		0.052995
	220.83		0.031827
	375.87		0.046724
	184.11		0.112936
	292.74		0.055891
	370.26		0.030584
	358.53		0.027797
	377.91		0.041537
	596.7		0.032581
	192.27		0.138757
	197.37		0.158765
	390.66		0.056799
	405.45		0.027655
	410.55		0.040854
	336.09		0.092743
	285.6		0.023352
	422.79		0.022409
	285.09		0.039942
	355.98		0.028921
	293.76		0.045445
	391.17		0.040643
	299.88		0.041078
	324.36		0.025004
	481.95		0.033312
	367.71		0.082084
	45.39		0.184373
	482.97		0.029485
	306.51		0.045639
	498.78		0.053583
	435.03		0.040608
	279.48		0.134494
	342.72		0.044053
	386.58		0.042038
	318.75		0.032187
	314.16		0.068017
	386.58		0.101819
	342.21		0.029991
	287.13		0.032474
	274.89		0.028515
	110.16		0.024962
	296.82		0.054165
	506.94		0.031446
	308.55		0.128185
	157.08		0.104099
	281.01		0.032407
	333.54		0.060097
	596.19		0.155419
	409.53		0.030986
	114.75		0.077099
	245.31		0.093644
	196.35		0.131524
	333.54		0.026153
	321.3		0.034887
	146.37		0.125897
	335.07		0.025291
	404.94		0.051262
	353.94		0.059484
	307.02		0.04107
	277.44		0.026126
	422.28		0.031031
	234.09		0.175184
	291.21		0.033957
	289.17		0.027398
	314.16		0.048367
	226.95		0.061184
	326.91		0.030497
	312.63		0.027679
	250.41		0.022441
	441.66		0.032115
	377.4		0.053531
	291.21		0.027711
	240.72		0.098204
	431.97		0.073219
	194.82		0.15206
	352.92		0.042223
	393.21		0.026282
	307.02		0.041276
	301.41		0.042696
	338.13		0.035691
	302.94		0.021109
	292.74		0.028133
	323.85		0.045388
	290.19		0.035807
	284.58		0.025886
	408.51		0.046826
	159.63		0.052764
	334.56		0.037869
	298.86		0.023018
	557.43		0.051232
	383.01		0.08307
	543.15		0.124865
	262.14		0.030821
	301.41		0.094143
	347.82		0.04058
	510.51		0.046367
	509.49		0.081388
	187.17		0.136073
	343.74		0.045474
	282.54		0.03476
	454.92		0.162701
	390.66		0.033273
	323.34		0.022923
	331.5		0.039891
	288.15		0.023075
	255		0.040983
	329.97		0.018443
	234.09		0.022257
	284.07		0.022018
	230.01		0.03598
	269.28		0.028179
	365.67		0.023501
	320.28		0.023721
	313.65		0.054151
	339.66		0.026839
	446.25		0.070953
	507.45		0.091885
	311.1		0.038642
	332.01		0.031918
	260.61		0.022113
	323.34		0.053479
	365.67		0.022022
	478.89		0.027359
	330.99		0.026953
	277.95		0.021856
	387.6		0.041366
	245.31		0.062748
	375.36		0.035029
	276.42		0.023945
	325.89		0.044921
	271.32		0.053493
	350.37		0.026439
	426.87		0.029443
	354.45		0.033358
	277.44		0.103547
	349.35		0.042519
	380.97		0.025164
	166.26		0.113095
	381.48		0.044313
	383.01		0.028245
	259.08		0.020594
	277.95		0.085832
	338.13		0.079854
	455.43		0.052902
	378.93		0.021115
	267.75		0.037304
	236.64		0.114897
	366.69		0.034978
	343.74		0.028301
	358.02		0.027914
	310.08		0.036297
	226.95		0.024936
	321.81		0.023812
	325.89		0.038024
	317.73		0.035115
	294.27		0.061973
	239.19		0.098342
	303.45		0.024564
	455.94		0.030619
	337.11		0.033648
	408		0.045516
	362.1		0.030293
	245.82		0.028552
	504.39		0.054909
	314.16		0.051692
	328.44		0.037172
	320.28		0.075617
	312.12		0.034907
	378.42		0.073845
	501.84		0.022697
	194.82		0.021496
	327.93		0.022356
	589.56		0.047792
	246.33		0.029685
	320.79		0.021767
	317.22		0.024275
	369.75		0.063168
	260.61		0.03306
	233.58		0.020681
	317.73		0.040637
	433.5		0.037336
	445.23		0.039003
	282.03		0.128124
	491.64		0.02497
	443.19		0.114198
	244.29		0.044139
	268.26		0.048372
	333.54		0.025361
	192.27		0.027319
	209.1		0.030813
	252.45		0.089118
	321.81		0.044991
	512.04		0.023056
	309.57		0.03232
	252.96		0.092907
	322.83		0.030933
	255.51		0.031463
	342.72		0.115235
	339.15		0.054013
	210.12		0.070486
	282.54		0.019496
	308.55		0.073154
	495.72		0.042161
	365.16		0.125609
	426.87		0.028383
	417.69		0.038261
	248.88		0.132165
	219.3		0.051197
	542.13		0.155857
	343.74		0.067883
	367.2		0.039325
	431.97		0.039155
	539.07		0.038117
	553.86		0.050464
	344.25		0.079802
	121.89		0.044347
	336.6		0.037193
	504.9		0.031189
	445.74		0.042258
	302.94		0.033213
	223.89		0.022687
	163.71		0.086606
	250.92		0.020381
	496.23		0.05502
	333.03		0.046291
	301.92		0.014388
	354.96		0.0342
	268.26		0.034635
	208.08		0.126909
	298.35		0.045596
	303.96		0.023808
	292.74		0.034534
	289.17		0.08135
	292.23		0.032622
	265.2		0.022026
	345.78		0.024266
	316.71		0.029685
	380.97		0.039017
	292.23		0.028937
	257.04		0.024449
	252.45		0.02686
	240.72		0.027536
	328.95		0.064312
	314.16		0.110194
	403.92		0.036754
	486.03		0.03428
	267.75		0.028867
	277.95		0.032253
	135.66		0.097012
	253.47		0.038125
	302.94		0.035123
	372.3		0.03318
	106.59		0.172151
	284.07		0.03311
	378.42		0.033426
	153		0.11368
	430.44		0.028624
	410.04		0.0516
	520.2		0.035402
	237.15		0.159601
	337.62		0.040838
	427.38		0.051565
	563.04		0.052974
	508.98		0.07569
	506.94		0.037199
	320.79		0.042538
	255.51		0.025548
	319.77		0.023444
	173.91		0.081584
	413.61		0.093316
	274.89		0.029397
	582.42		0.044537
	315.69		0.047814
	200.94		0.021982
	468.18		0.044913
	270.3		0.070004
	309.57		0.038584
	350.37		0.023951
	325.38		0.032877
	298.35		0.147439
	310.08		0.036716
	182.58		0.121336
	441.66		0.039178
	289.17		0.026741
	381.99		0.031713
	306.51		0.024807
	322.83		0.039403
	321.3		0.03401
	339.15		0.02388
	315.69		0.065881
	199.92		0.037468
	239.19		0.026605
	289.17		0.030684
	248.88		0.031666
	329.46		0.025081
	345.27		0.085024
	325.89		0.056159
	236.13		0.118983
	330.48		0.060779
	265.71		0.036266
	355.47		0.06062
	361.08		0.028909
	436.56		0.098245
	366.69		0.035694
	339.15		0.025003
	210.63		0.069898
	215.73		0.030203
	164.22		0.129686
	175.44		0.107331
	256.02		0.033792
	355.47		0.025098
	391.68		0.03583
	436.56		0.06678
	333.54		0.037594
	228.48		0.026723
	343.23		0.032071
	398.31		0.018315
	326.91		0.037867
	255.51		0.038991
	350.37		0.049006
	480.93		0.039877
	291.72		0.042528
	363.63		0.067025
	336.6		0.076747
	309.57		0.034365
	251.43		0.042452
	492.66		0.050596
	327.93		0.029974
	353.94		0.035151
	383.01		0.043287
	290.19		0.050129
	68.85		0.154641
	391.17		0.042336
	342.21		0.075388
	255		0.13087
	341.19		0.056788
	246.84		0.033841
	246.84		0.112021
	261.12		0.091376
	397.29		0.163941
	421.26		0.048695
	472.26		0.13166
	289.17		0.027016
	109.65		0.065754
	285.6		0.032616
	264.69		0.022492
	492.15		0.034318
	208.59		0.165638
	436.56		0.045981
	237.66		0.133008
	238.68		0.089006
	447.78		0.058715
	291.21		0.095521
	337.62		0.047078
	395.25		0.028822
	333.54		0.036991
	333.54		0.023713
	415.65		0.038593
	276.42		0.059612
	334.56		0.029923
	273.87		0.028777
	380.46		0.09624
	398.82		0.036665
	326.4		0.038524
	273.36		0.024325
	363.63		0.045869
	390.66		0.049272
	283.56		0.034319
	589.56		0.044451
	400.86		0.119249
	444.21		0.02015
	220.32		0.036948
	422.79		0.047957
	511.02		0.041023
	278.46		0.03445
	472.77		0.075957
	435.03		0.032775
	122.91		0.150785
	194.82		0.067454
	219.3		0.036368
	261.12		0.022512
	275.91		0.024809
	274.38		0.0332
	313.14		0.030005
	363.12		0.112635
	544.17		0.030496
	258.06		0.0358
	351.9		0.027386
	357		0.060683
	310.59		0.019953
	236.13		0.020303
	350.37		0.089505
	173.91		0.057449
	334.05		0.04671
	13.77		0.188971
	287.64		0.021635
	276.93		0.042274
	316.71		0.046033
	140.76		0.067594
	248.37		0.051616
	257.55		0.040884
	416.67		0.029804
	425.85		0.03473
	382.5		0.017522
	320.28		0.023973
	274.89		0.051996
	313.14		0.044052
	155.55		0.162245
	52.02		0.03996
	372.81		0.025981
	354.45		0.033871
	309.06		0.053643
	480.93		0.062151
	317.73		0.023437
	334.56		0.078669
	326.91		0.03718
	257.04		0.044417
	96.39		0.122136
	288.15		0.073577
	421.77		0.020799
	358.02		0.040211
	331.5		0.037441
	271.32		0.067179
	209.1		0.087335
	545.7		0.116971
	317.73		0.059535
	223.38		0.022721
	234.09		0.028344
	323.85		0.042905
	219.81		0.063979
	567.12		0.046811
	467.67		0.032912
	240.21		0.025124
	325.89		0.025573
	313.65		0.025625
	335.07		0.024709
	304.47		0.02686
	371.28		0.165635
	330.99		0.027483
	78.54		0.179222
	287.13		0.063616
	287.64		0.024045
	219.81		0.104519
	369.24		0.097716
	279.99		0.030748
	297.33		0.032698
	165.75		0.02758
	445.74		0.015153
	217.26		0.172605
	246.84		0.108071
	139.23		0.153408
	259.59		0.034695
	225.42		0.035511
	325.38		0.02439
	196.35		0.136106
	295.29		0.024612
	253.98		0.087554
	469.2		0.044697
	397.8		0.046381
	588.54		0.158757
	170.34		0.181953
	224.4		0.068554
	275.4		0.034322
	316.2		0.02624
	319.26		0.041371
	439.11		0.120261
	75.48		0.036908
	326.91		0.058348
	131.58		0.132721
	178.5		0.1079
	404.43		0.029076
	321.3		0.064038
	358.53		0.02386
	353.43		0.061816
	254.49		0.134758
	251.94		0.023876
	265.71		0.020558
	304.98		0.025438
	289.68		0.03762
	325.38		0.047235
	272.34		0.029198
	337.11		0.060553
	259.08		0.027981
	288.15		0.039824
	294.27		0.027232
	401.37		0.031946
	376.89		0.050291
	117.3		0.152186
	451.86		0.053649
	350.37		0.020626
	422.79		0.046009
	404.94		0.038988
	449.31		0.020549
	319.26		0.031414
	267.24		0.033167
	442.68		0.052411
	344.25		0.033203
	439.11		0.04526
	430.44		0.017294
	427.89		0.020651
	338.13		0.033895
	301.92		0.025076
	376.89		0.044864
	269.28		0.101947
	580.89		0.059194
	309.57		0.026863
	268.77		0.031789
	368.22		0.114081
	492.15		0.019398
	266.73		0.025312
	315.69		0.04671
	310.08		0.040953
	383.01		0.017383
	261.12		0.031421
	304.47		0.036499
	404.94		0.045566
	258.06		0.025534
	394.23		0.127352
	386.07		0.022593
	401.37		0.034652
	315.18		0.043089
	293.25		0.028971
	311.61		0.041731
	295.29		0.029742
	75.48		0.149866
	204		0.066342
	275.91		0.031535
	319.77		0.02573
	319.77		0.028697
	336.09		0.024401
	371.28		0.080005
	226.44		0.09628
	310.08		0.068219
	356.49		0.045757
	197.37		0.138721
	347.82		0.03907
	404.43		0.060663
	393.72		0.045137
	352.41		0.036326
	395.76		0.015492
	166.26		0.052986
	169.83		0.069543
	94.86		0.165813
	332.01		0.030745
	428.91		0.03234
	443.19		0.028107
	367.2		0.031716
	202.47		0.034784
	242.76		0.045525
	328.44		0.030258
	304.47		0.020284
	347.82		0.114554
	256.02		0.023795
	384.54		0.037468
	290.19		0.024424
	257.04		0.061709
	215.73		0.190641
	296.31		0.152532
	163.2		0.149847
	582.42		0.052386
	373.83		0.055809
	211.65		0.086356
	310.08		0.042425
	327.42		0.0324
	318.24		0.121007
	265.71		0.030618
	475.83		0.065052
	375.87		0.033459
	374.34		0.027039
	314.67		0.026362
	314.67		0.032321
	296.31		0.028524
	393.21		0.053395
	305.49		0.027303
	492.15		0.026481
	342.21		0.082454
	470.22		0.045827
	133.11		0.132221
	277.95		0.040306
	294.78		0.03778
	453.9		0.062185
	425.85		0.04965
	233.07		0.028554
	307.53		0.034338
	334.05		0.159916
	478.89		0.129784
	378.42		0.050329
	355.47		0.04709
	502.35		0.061854
	255		0.021493
	134.64		0.142996
	316.2		0.040942
	325.89		0.032291
	247.35		0.05175
	201.45		0.149036
	446.76		0.045999
	319.26		0.031583
	209.61		0.131702
	216.75		0.039368
	446.25		0.04208
	281.52		0.066843
	242.76		0.106674
	388.11		0.04572
	321.81		0.039844
	345.78		0.027594
	326.91		0.028145
	350.88		0.028593
	310.08		0.024391
	304.98		0.043693
	252.96		0.043169
	281.52		0.07409
	277.95		0.054386
	350.88		0.067434
	373.83		0.083346
	189.72		0.144308
	340.17		0.047953
	301.41		0.071756
	540.6		0.089323
	303.96		0.032395
	276.42		0.032659
	242.76		0.049811
	411.06		0.022261
	321.81		0.03585
	460.02		0.054775
	402.9		0.122736
	363.63		0.035872
	284.58		0.050407
	345.78		0.0297
	405.45		0.048447
	266.73		0.046804
	508.47		0.032499
	376.89		0.068705
	267.24		0.107665
	322.32		0.050693
	325.89		0.027591
	371.79		0.026842
	262.65		0.040221
	374.34		0.11276
	478.89		0.092529
	212.67		0.177204
	353.94		0.064561
	347.31		0.035564
	272.85		0.104557
	175.44		0.178085
	529.89		0.039476
	374.85		0.117589
	382.5		0.034128
	288.15		0.039205
	247.86		0.022289
	219.81		0.031911
	537.03		0.056387
	470.22		0.03332
	36.72		0.109294
	336.6		0.032609
	307.53		0.038615
	260.1		0.039937
	261.63		0.045542
	398.82		0.054394
	180.54		0.040658
	420.75		0.077838
	334.05		0.036596
	490.62		0.023112
	255		0.033561
	364.65		0.040132
	159.12		0.092186
	38.25		0.160957
	251.43		0.069384
	360.06		0.052451
	198.9		0.050554
	365.16		0.024187
	340.68		0.055087
	312.63		0.033588
	502.35		0.055835
	316.71		0.022828
	225.42		0.06346
	180.54		0.100967
	283.56		0.079529
	278.46		0.026202
	352.92		0.035068
	173.4		0.124526
	284.07		0.040149
	338.64		0.037904
	249.39		0.097338
	569.67		0.129571
	363.63		0.064591
	295.8		0.024259
	417.69		0.029145
	321.81		0.093085
	22.95		0.156371
	248.37		0.050151
	14.28		0.056729
	308.04		0.120104
	287.64		0.04877
	568.14		0.041107
	387.09		0.091229
	576.81		0.066794
	551.31		0.025413
	67.83		0.134918
	310.59		0.049919
	344.76		0.057848
	393.72		0.082496
	264.18		0.023998
	252.45		0.08213
	181.56		0.114723
	284.07		0.018804
	312.63		0.026342
	127.5		0.160238
	359.55		0.063857
	317.73		0.048569
	294.27		0.042016
	277.95		0.036486
	308.04		0.031443
	395.25		0.04014
	359.55		0.027966
	306.51		0.060642
	346.29		0.091627
	298.35		0.04275
	351.9		0.025769
	348.33		0.037782
	491.13		0.034617
	310.59		0.030662
	295.8		0.026822
	552.33		0.108173
	290.7		0.035226
	322.83		0.053811
	318.75		0.029101
	381.99		0.030239
	322.83		0.032286
	279.48		0.036728
	338.13		0.049621
	345.78		0.091081
	264.69		0.03231
	333.54		0.036094
	390.15		0.036235
	191.25		0.053562
	330.48		0.037011
	335.58		0.025763
	309.57		0.03307
	299.88		0.040786
	385.56		0.104403
	262.14		0.042977
	411.57		0.075666
	510.51		0.028947
	100.98		0.068877
	215.22		0.057352
	299.88		0.092583
	370.26		0.029334
	201.45		0.099123
	30.6		0.101647
	396.27		0.048208
	374.85		0.026902
	209.61		0.034846
	112.71		0.162734
	322.32		0.046679
	186.66		0.029424
	281.01		0.036399
	198.39		0.131979
	215.73		0.124792
	311.61		0.035024
	264.69		0.086089
	252.96		0.094311
	294.27		0.036826
	372.81		0.019814
	325.38		0.027988
	287.64		0.061917
	326.91		0.027546
	325.89		0.049522
	266.22		0.103288
	312.12		0.051592
	350.37		0.045764
	349.86		0.069726
	227.46		0.110248
	290.19		0.09549
	262.65		0.068601
	296.82		0.035759
	334.56		0.045311
	286.62		0.060946
	183.6		0.135018
	231.54		0.131098
	352.41		0.020221
	370.26		0.058096
	343.23		0.045423
	19.89		0.078513
	309.06		0.02408
	296.31		0.01782
	266.22		0.034439
	543.66		0.072021
	36.21		0.07416
	282.54		0.144764
	300.9		0.025277
	306		0.062439
	149.43		0.142691
	300.9		0.022778
	463.08		0.084219
	334.05		0.035399
	308.55		0.0388
	320.79		0.030322
	479.91		0.033926
	311.1		0.088132
	213.69		0.028674
	334.56		0.05324
	473.79		0.032015
	314.16		0.074071
	404.94		0.053164
	308.55		0.033906
	326.4		0.04068
	341.7		0.07603
	533.46		0.053007
	370.77		0.056163
	186.66		0.162092
	329.46		0.057059
	342.72		0.03948
	283.56		0.033864
	270.3		0.040333
	489.09		0.054058
	306.51		0.037459
	302.94		0.089178
	422.79		0.019409
	367.71		0.027871
	312.12		0.034907
	156.57		0.134275
	158.1		0.160275
	12.75		0.135384
	370.26		0.0254
	444.21		0.046255
	328.95		0.017995
	263.67		0.041545
	321.81		0.056878
	218.79		0.04581
	299.88		0.041395
	402.39		0.046966
	247.86		0.076216
	285.6		0.021171
	303.96		0.054328
	311.61		0.047863
	370.26		0.047043
	393.72		0.0493
	281.52		0.104281
	393.72		0.045821
	242.76		0.036594
	281.52		0.037227
	217.77		0.1109
	313.14		0.022208
	121.38		0.070013
	145.86		0.122433
	429.42		0.037815
	272.85		0.108407
	183.09		0.175264
	48.45		0.063878
	116.79		0.077438
	273.36		0.036419
	336.6		0.03064
	366.69		0.041217
	434.52		0.070626
	281.01		0.066822
	474.81		0.046806
	348.84		0.031212
	292.23		0.030573
	517.14		0.043339
	361.08		0.031935
	263.16		0.029704
	303.45		0.03809
	434.52		0.082793
	414.63		0.022961
	336.6		0.028233
	404.94		0.028626
	168.3		0.078399
	172.89		0.058401
	286.62		0.057938
	389.13		0.06205
	380.97		0.072639
	403.92		0.071973
	249.9		0.03554
	81.09		0.041918
	478.89		0.047649
	413.61		0.03171
	221.85		0.029606
	415.14		0.044525
	238.68		0.073351
	346.8		0.022557
	355.47		0.029528
	378.42		0.028817
	324.36		0.03182
	273.36		0.029888
	444.21		0.04646
	257.04		0.044922
	293.25		0.023763
	297.33		0.040564
	300.39		0.025402
	309.06		0.034055
	292.74		0.023657
	346.29		0.030783
	266.73		0.03362
	275.4		0.041398
	361.08		0.029645
	269.79		0.16659
	342.72		0.075561
	395.25		0.049579
	298.86		0.035201
	131.58		0.135399
	161.67		0.083615
	416.16		0.047917
	154.53		0.112625
	423.3		0.030844
	302.94		0.036453
	126.99		0.117716
	279.99		0.037771
	416.67		0.020301
	290.19		0.038898
	397.29		0.076463
	341.19		0.045729
	257.55		0.030066
	325.38		0.022825
	336.09		0.032313
	331.5		0.040055
	497.25		0.028142
	348.84		0.048073
	327.93		0.049577
	448.29		0.069118
	505.92		0.030951
	128.01		0.120312
	336.6		0.051485
	539.07		0.037643
	291.21		0.034321
	219.81		0.032493
	211.14		0.030561
	230.52		0.037221
	290.19		0.018261
	288.15		0.030174
	274.89		0.042524
	461.04		0.060669
	364.65		0.043772
	374.85		0.066985
	334.05		0.033591
	315.69		0.035986
	289.17		0.038821
	256.02		0.025937
	320.28		0.035617
	247.86		0.033716
	388.62		0.020547
	38.76		0.121659
	377.4		0.032162
	335.58		0.023504
	256.02		0.030684
	238.68		0.050848
	330.99		0.043727
	357		0.03566
	315.18		0.039602
	322.32		0.021326
	376.38		0.043968
	263.67		0.03399
	256.53		0.036258
	30.6		0.165305
	271.83		0.061396
	213.18		0.061467
	302.94		0.045171
	334.05		0.020406
	392.19		0.019628
	354.45		0.044252
	418.2		0.026218
	153		0.163011
	258.57		0.022841
	388.11		0.026639
	353.43		0.051679
	353.43		0.043246
	307.02		0.027912
	354.45		0.102767
	215.73		0.079146
	353.94		0.08083
	298.86		0.046234
	363.63		0.039874
	291.21		0.048753
	350.88		0.05394
	199.41		0.041408
	191.25		0.0704
	341.7		0.119958
	156.57		0.120948
	282.03		0.048745
	214.71		0.062652
	213.69		0.075378
	240.72		0.069979
	209.61		0.041434
	233.07		0.039646
	294.27		0.028066
	292.23		0.064723
	85.17		0.054649
	330.48		0.025617
	264.18		0.038682
	298.35		0.060034
	226.44		0.050617
	260.61		0.099861
	348.84		0.037498
	331.5		0.066482
	222.36		0.104707
	467.67		0.062196
	408		0.051228
	285.6		0.060067
	444.21		0.051284
	316.71		0.028464
	412.08		0.082543
	209.61		0.053947
	204.51		0.080837
	206.55		0.043973
	523.26		0.098471
	322.83		0.0255
	62.73		0.142926
	220.83		0.069756
	336.09		0.059539
	326.4		0.032927
	270.3		0.050561
	336.09		0.024644
	329.97		0.046077
	363.12		0.029716
	236.13		0.03237
	275.91		0.027649
	281.52		0.034893
	350.37		0.105218
	540.09		0.026481
	269.28		0.047441
	348.84		0.088875
	315.69		0.039776
	104.55		0.079497
	301.41		0.035807
	115.77		0.042475
	459		0.028925
	286.62		0.03823
	496.74		0.050504
	99.45		0.04432
	557.94		0.046756
	267.75		0.045164
	342.72		0.029839
	353.43		0.087728
	232.05		0.030873
	448.8		0.029263
	304.98		0.10234
	373.83		0.055379
	389.64		0.034686
	379.44		0.058603
	275.91		0.050584
	434.01		0.027967
	230.52		0.094583
	233.07		0.073556
	347.31		0.036755
	217.77		0.028142
	320.79		0.028137
	391.17		0.037811
	433.5		0.052508
	259.08		0.035007
	271.32		0.031978
	321.3		0.068522
	311.61		0.04531
	258.57		0.117421
	332.01		0.063252
	292.23		0.035251
	256.53		0.040022
	226.44		0.043922
	320.28		0.029883
	561.51		0.053876
	326.4		0.058125
	279.99		0.027166
	240.72		0.03813
	283.05		0.030637
	302.43		0.06575
	196.35		0.133997
	314.16		0.051733
	161.16		0.034927
	308.55		0.066723
	415.65		0.078333
	330.48		0.044884
	427.89		0.039341
	242.76		0.026845
	376.89		0.031964
	331.5		0.065354
	365.67		0.12324
	264.18		0.030303
	428.91		0.04746
	525.3		0.054504
	144.33		0.082179
	218.79		0.038271
	335.07		0.031744
	286.62		0.020734
	312.12		0.045185
	317.22		0.040389
	273.87		0.030467
	349.86		0.022988
	234.09		0.121471
	270.3		0.030486
	220.32		0.018687
	177.99		0.039219
	173.4		0.155963
	274.89		0.022406
	252.96		0.042007
	201.45		0.122047
	258.57		0.019711
	274.38		0.024228
	334.05		0.023196
	275.91		0.024626
	329.97		0.02372
	217.26		0.082292
	226.44		0.026416
	291.72		0.039429
	223.89		0.076505
	294.27		0.036736
	229.5		0.025013
	387.09		0.176144
	333.03		0.046054
	294.78		0.035417
	300.9		0.057724
	350.88		0.029836
	230.52		0.108219
	259.08		0.031989
	346.8		0.029298
	349.35		0.034965
	380.46		0.025446
	277.95		0.026297
	300.9		0.037323
	374.85		0.031684
	376.89		0.043844
	335.58		0.036401
	316.71		0.053251
	286.62		0.028214
	221.34		0.020162
	309.06		0.032156
	328.95		0.044637
	177.48		0.097935
	318.24		0.041146
	185.64		0.08804
	185.13		0.140874
	274.89		0.021324
	346.29		0.030021
	266.22		0.026712
	469.2		0.042723
	164.73		0.03065
	246.84		0.029939
	320.79		0.124467
	341.19		0.02688
	70.38		0.118613
	326.91		0.033604
	496.74		0.049499
	317.73		0.024634
	454.92		0.024553
	327.42		0.056146
	524.79		0.032969
	512.04		0.070173
	227.46		0.056922
	337.62		0.059426
	379.95		0.04661
	282.54		0.041123
	249.39		0.026705
	372.3		0.048911
	313.14		0.022649
	310.08		0.032394
	418.2		0.031612
	272.85		0.077546
	203.49		0.127267
	368.73		0.055395
	308.55		0.048813
	326.91		0.052208
	532.95		0.09485
	298.86		0.047321
	231.54		0.039315
	346.8		0.049384
	462.57		0.039955
	266.73		0.032567
	540.09		0.085438
	299.88		0.026091
	363.63		0.01889
	314.67		0.034619
	589.05		0.057745
	369.75		0.073513
	312.12		0.047166
	368.73		0.047049
	335.58		0.038858
	254.49		0.040304
	361.08		0.035224
	284.58		0.049414
	254.49		0.024378
	266.22		0.075057
	209.1		0.034403
	296.82		0.029772
	330.48		0.032603
	258.06		0.049063
	159.12		0.109747
	337.62		0.06202
	368.73		0.050286
	214.71		0.040207
	366.18		0.02677
	383.01		0.030181
	298.35		0.038704
	308.04		0.031271
	220.83		0.019999
	278.97		0.042919
	249.9		0.056347
	204		0.032408
	278.46		0.089706
	314.16		0.065143
	290.7		0.040208
	262.14		0.029094
	345.78		0.041802
	175.44		0.088069
	311.1		0.039762
	247.35		0.032166
	85.68		0.049027
	294.27		0.050958
	420.24		0.122865
	403.92		0.047363
	376.38		0.119831
	90.27		0.042457
	294.78		0.030112
	273.36		0.130592
	258.57		0.039958
	362.1		0.033428
	277.95		0.025747
	241.23		0.057452
	201.45		0.099123
	314.16		0.02625
	282.03		0.048309
	22.95		0.117508
	271.32		0.035989
	116.28		0.041781
	298.86		0.05304
	515.61		0.061797
	192.27		0.052372
	386.58		0.032186
	244.29		0.03121
	224.4		0.027871
	215.73		0.04144
	45.9		0.117508
	288.66		0.024857
	320.79		0.041977
	273.87		0.033254
	276.93		0.029884
	354.45		0.059966
	328.95		0.042895
	310.08		0.041667
	369.75		0.026021
	437.07		0.053799
	298.86		0.032862
	304.98		0.060958
	360.57		0.040408
	270.3		0.067495
	345.78		0.069294
	301.92		0.035567
	253.98		0.030773
	217.77		0.101525
	327.42		0.068459
	222.87		0.042098
	198.39		0.026725
	190.74		0.062682
	196.35		0.079829
	443.19		0.057838
	350.37		0.057227
	263.16		0.032243
	247.35		0.092011
	392.19		0.045921
	206.55		0.033666
	497.25		0.034711
	323.85		0.023935
	343.74		0.053118
	256.53		0.105612
	339.15		0.040239
	285.09		0.032883
	210.63		0.120594
	358.53		0.044618
	242.25		0.078798
	353.94		0.063899
	331.5		0.024805
	298.35		0.045907
	441.66		0.035762
	285.09		0.032405
	175.44		0.034074
	205.02		0.112446
	252.96		0.05484
	232.56		0.113095
	226.44		0.089379
	316.2		0.032181
	352.92		0.067941
	238.68		0.034668
	338.13		0.030398
	322.32		0.101514
	312.12		0.020797
	381.48		0.15337
	359.55		0.043186
	273.87		0.045734
	359.55		0.049453
	381.48		0.069259
	366.69		0.026926
	263.67		0.022341
	334.56		0.060495
	197.88		0.120687
	493.17		0.14887
	322.32		0.074272
	166.77		0.135081
	238.68		0.034639
	261.63		0.028209
	271.83		0.031935
	112.2		0.095284
	344.25		0.01955
	315.18		0.037405
	416.16		0.038557
	191.76		0.143102
	515.1		0.035368
	131.58		0.115759
	272.34		0.030468
	313.14		0.021272
	338.13		0.033895
	322.32		0.043116
	442.68		0.032212
	352.41		0.056107
	258.06		0.091577
	378.93		0.026322
	234.6		0.08366
	367.71		0.039702
	363.12		0.022916
	390.66		0.023448
	487.05		0.034962
	345.78		0.035601
	296.82		0.03646
	328.44		0.041914
	415.65		0.038558
	207.57		0.170743
	491.13		0.067595
	325.38		0.039629
	314.16		0.022339
	512.55		0.02851
	363.63		0.086441
	542.64		0.020311
	235.62		0.084104
	432.99		0.042504
	458.49		0.092042
	201.45		0.130657
	565.08		0.101848
	259.08		0.033684
	350.37		0.033224
	296.82		0.073826
	544.17		0.066804
	393.21		0.107048
	430.95		0.053336
	409.02		0.058578
	254.49		0.025315
	473.28		0.043175
	505.92		0.060931
	398.82		0.134177
	290.19		0.037341
	341.19		0.024652
	247.35		0.174577
	470.73		0.032735
	514.08		0.047792
	379.44		0.043637
	299.88		0.063301
	329.46		0.036317
	224.91		0.130104
	212.16		0.050424
	354.45		0.02956
	328.95		0.097634
	301.41		0.043071
	408		0.083648
	291.21		0.0357
	351.39		0.049451
	290.7		0.043282
	405.96		0.098669
	379.95		0.033006
[truncated: 1,874 more rows]
