# Supplementary material for: Microfluidic Assessment of Drug Effects on Physical Properties of Androgen Sensitive and Non-Sensitive Prostate Cancer Cells
Source: Micromachines (Basel). 2021 May 7;12(5):532. doi: 10.3390/mi12050532 (PMC8151345; doi:10.3390/mi12050532)
Supplement: Supplementary file 1 [file micromachines-12-00532-s001.zip › PC3-enzalutamide-24h.xlsx]

## Sheet: 1nM
Area（μm2）	242.25	Deformation	0.067061
	156.06		0.028132
	373.32		0.038757
	258.06		0.058829
	347.82		0.051286
	74.46		0.111913
	460.53		0.028306
	264.18		0.030057
	261.12		0.092879
	253.47		0.02005
	296.31		0.049097
	209.61		0.043389
	177.99		0.025309
	170.85		0.083955
	196.35		0.029342
	191.76		0.107459
	197.37		0.035749
	271.83		0.032123
	190.74		0.023352
	224.4		0.029445
	29.58		0.144644
	202.98		0.036683
	421.26		0.0653
	198.39		0.026725
	198.9		0.02709
	252.45		0.062587
	222.36		0.029229
	170.34		0.037673
	171.87		0.032091
	417.18		0.160354
	470.22		0.04408
	520.2		0.037562
	124.44		0.101908
	191.76		0.022515
	179.52		0.031158
	213.18		0.028348
	195.33		0.027964
	164.73		0.040758
	128.01		0.072834
	140.25		0.080903
	222.36		0.052793
	352.92		0.135356
	212.67		0.050769
	266.22		0.029458
	202.98		0.059574
	234.09		0.027839
	240.72		0.074495
	205.53		0.028211
	167.28		0.041686
	216.24		0.038126
	229.5		0.020804
	194.82		0.022304
	175.44		0.030782
	201.96		0.056158
	191.76		0.061201
	173.91		0.029285
	186.66		0.025575
	225.93		0.024633
	195.84		0.023671
	247.86		0.054302
	294.27		0.041412
	193.8		0.040371
	200.94		0.033388
	232.56		0.040675
	275.91		0.044786
	28.05		0.167295
	380.46		0.041448
	167.79		0.021244
	200.43		0.026529
	233.07		0.106799
	74.46		0.071341
	369.24		0.036408
	190.23		0.020123
	385.56		0.07788
	172.89		0.037622
	270.81		0.024878
	155.04		0.026295
	227.46		0.037691
	185.64		0.026723
	238.17		0.032722
	166.26		0.072871
	201.45		0.037999
	153		0.028081
	191.25		0.022524
	164.73		0.028105
	323.34		0.032484
	277.95		0.05473
	248.88		0.024668
	274.89		0.025255
	162.18		0.037352
	199.92		0.018518
	184.11		0.034481
	257.04		0.022765
	223.38		0.028491
	298.35		0.042712
	327.93		0.034944
	249.9		0.033084
	80.07		0.186892
	175.95		0.032626
	187.68		0.107267
	249.9		0.044174
	277.95		0.032918
	164.22		0.036277
	245.82		0.020029
	225.42		0.053033
	409.02		0.02683
	236.64		0.026128
	267.24		0.093081
	255.51		0.024064
	364.65		0.02465
	189.21		0.037353
	527.85		0.122373
	175.44		0.034515
	200.43		0.032521
	233.58		0.032777
	131.58		0.112504
	255		0.059696
	436.05		0.031442
	180.54		0.025653
	225.42		0.068921
	151.98		0.083619
	551.82		0.132524
	236.13		0.055138
	164.22		0.031872
	140.25		0.029542
	260.61		0.032712
	234.09		0.066525
	299.37		0.029074
	409.53		0.029351
	283.05		0.029404
	191.25		0.067217
	227.97		0.028853
	37.23		0.159158
	288.66		0.04886
	364.14		0.125323
	240.72		0.052694
	219.3		0.041096
	82.11		0.04154
	232.56		0.022755
	370.26		0.076166
	562.53		0.106302
	168.3		0.029797
	444.21		0.046356
	451.35		0.040532
	257.55		0.02368
	252.45		0.029623
	167.79		0.027842
	238.68		0.041291
	182.58		0.036587
	217.77		0.040758
	232.56		0.038567
	293.76		0.027768
	198.9		0.025096
	285.09		0.063659
	249.39		0.067613
	171.87		0.045385
	177.99		0.027484
	201.45		0.035273
	510		0.077417
	236.64		0.05284
	191.25		0.035729
	540.6		0.111484
	393.21		0.063261
	234.09		0.027934
	489.6		0.068993
	174.42		0.072058
	168.3		0.106413
	313.14		0.086176
	204.51		0.082447
	149.43		0.022093
	269.79		0.059947
	241.74		0.036294
	215.73		0.118808
	170.34		0.03898
	234.6		0.017971
	239.19		0.054977
	181.56		0.025928
	178.5		0.054034
	220.32		0.0607
	148.92		0.026437
	479.91		0.049277
	247.86		0.084537
	408.51		0.069541
	169.83		0.036824
	316.2		0.034537
	191.25		0.027921
	197.88		0.07948
	554.37		0.173124
	348.33		0.032334
	166.26		0.032914
	194.82		0.021156
	193.29		0.105646
	584.97		0.062088
	208.08		0.020418
	268.77		0.025168
	193.8		0.023345
	185.13		0.032975
	213.18		0.05136
	199.41		0.018131
	143.31		0.042691
	226.44		0.050588
	219.81		0.028665
	204		0.029888
	249.9		0.021864
	207.06		0.023801
	277.95		0.036307
	193.29		0.041593
	446.76		0.12949
	96.39		0.116281
	194.31		0.030818
	225.42		0.022575
	75.48		0.082572
	332.01		0.05734
	232.05		0.036508
	204.51		0.031022
	364.65		0.044991
	218.28		0.027287
	267.75		0.026353
	177.48		0.027139
	253.98		0.046586
	204		0.022703
	218.79		0.14015
	224.91		0.020713
	159.12		0.048816
	232.56		0.023396
	215.73		0.025241
	257.04		0.025345
	183.09		0.073375
	365.67		0.063097
	226.44		0.0671
	232.05		0.027429
	220.32		0.030687
	473.79		0.172156
	187.68		0.050897
	250.92		0.026336
	185.13		0.031367
	202.98		0.055862
	364.65		0.041184
	236.64		0.023845
	218.79		0.027745
	197.88		0.04008
	182.07		0.032154
	248.37		0.062845
	133.11		0.067879
	214.2		0.036944
	224.4		0.037454
	20.4		0.119295
	153.51		0.066578
	145.86		0.025878
	198.39		0.036437
	168.81		0.021331
	237.66		0.036259
	323.85		0.1733
	212.67		0.029424
	233.07		0.025474
	173.4		0.090719
	169.83		0.065434
	527.85		0.192858
	181.56		0.054926
	214.71		0.034895
	200.43		0.090978
	89.25		0.131739
	159.63		0.018912
	340.68		0.035535
	298.35		0.066178
	193.29		0.029545
	348.84		0.031806
	197.37		0.024076
	232.05		0.037538
	111.69		0.198797
	243.78		0.029654
	173.91		0.036543
	237.15		0.035653
	224.91		0.022601
	139.23		0.075253
	421.77		0.040819
	144.33		0.077889
	111.69		0.114872
	97.41		0.103015
	163.71		0.05489
	267.24		0.023092
	177.99		0.040487
	186.66		0.032876
	246.33		0.05209
	217.26		0.030363
	385.05		0.049896
	72.93		0.165017
	153		0.031738
	218.28		0.034772
	182.58		0.100465
	263.67		0.189997
	185.13		0.087083
	211.65		0.05061
	252.96		0.029707
	222.36		0.032927
	180.54		0.03411
	69.36		0.175515
	207.57		0.078833
	208.59		0.054876
	200.43		0.048116
	266.22		0.057048
	244.8		0.027032
	269.79		0.035973
	134.13		0.028037
	318.24		0.026999
	216.75		0.045962
	351.9		0.03701
	271.32		0.046892
	281.01		0.058445
	271.32		0.03062
	227.97		0.051268
	227.97		0.029998
	169.83		0.022634
	339.66		0.028121
	243.27		0.082704
	234.09		0.019295
	340.17		0.067133
	335.07		0.057026
	383.01		0.148415
	125.46		0.025138
	210.63		0.023779
	53.04		0.104818
	359.55		0.107764
	210.12		0.028924
	195.33		0.0513
	213.18		0.024327
	71.4		0.057477
	212.67		0.025819
	313.65		0.040021
	530.4		0.17298
	134.64		0.066964
	244.8		0.018893
	251.43		0.03673
	400.35		0.033884
	204		0.029998
	172.89		0.030677
	180.03		0.082976
	191.76		0.036865
	211.14		0.092794
	234.6		0.026722
	213.69		0.135914
	459		0.043086
	221.34		0.024345
	231.54		0.076138
	308.55		0.032028
	401.37		0.022431
	218.28		0.119709
	215.73		0.023751
	294.78		0.089585
	378.93		0.153533
	209.1		0.034932
	304.47		0.029728
	162.69		0.025366
	188.7		0.036438
	376.38		0.020834
	273.36		0.089765
	185.64		0.030232
	239.7		0.026173
	189.21		0.043926
	100.47		0.097879
	226.44		0.035413
	217.77		0.033579
	106.59		0.093067
	219.81		0.028079
	165.75		0.092839
	225.93		0.110558
	211.14		0.020253
	188.7		0.02057
	241.74		0.052128
	180.54		0.067325
	228.99		0.07173
	180.54		0.039573
	174.93		0.029697
	132.6		0.047747
	251.43		0.025712
	236.64		0.067392
	219.81		0.024526
	164.22		0.031872
	215.73		0.043784
	136.68		0.032289
	100.47		0.093305
	234.6		0.029208
	298.86		0.176109
	244.29		0.02058
	134.13		0.147414
	70.89		0.115754
	547.74		0.199035
	167.79		0.038379
	217.26		0.019584
	197.88		0.026361
	185.64		0.046645
	218.28		0.02591
	214.2		0.038012
	114.75		0.082403
	247.35		0.024991
	175.44		0.03843
	226.95		0.035888
	293.25		0.02564
	228.48		0.026002
	157.08		0.035552
	261.12		0.021054
	244.8		0.027749
	163.2		0.031298
	175.95		0.052083
	266.73		0.029173
	207.06		0.041587
	264.69		0.038083
	589.56		0.094337
	422.28		0.02611
	243.78		0.090549
	308.04		0.10615
	167.28		0.028551
	278.46		0.032784
	427.38		0.037005
	378.93		0.177016
	124.95		0.123417
	113.22		0.057885
	458.49		0.095532
	167.79		0.032228
	214.71		0.038731
	440.64		0.033898
	148.92		0.017008
	198.39		0.055043
	282.03		0.0598
	535.5		0.13735
	143.82		0.10401
	594.15		0.104164
	227.46		0.031068
	414.12		0.051536
	267.24		0.066256
	265.71		0.029921
	165.75		0.03697
	154.53		0.046564
	315.69		0.023492
	67.83		0.056664
	197.88		0.046379
	365.67		0.034644
	182.58		0.024953
	241.74		0.027499
	316.71		0.06131
	348.33		0.03536
	161.67		0.042149
	291.72		0.050445
	235.62		0.035736
	165.75		0.030546
	319.77		0.066112
	269.28		0.022414
	221.34		0.04268
	265.2		0.01767
	175.44		0.051208
	190.74		0.027714
	339.15		0.031608
	191.25		0.037793
	208.08		0.03996
	211.14		0.021358
	197.37		0.041392
	221.34		0.111781
	214.2		0.127266
	460.02		0.017372
	201.45		0.031291
	172.89		0.049911
	153.51		0.029498
	340.68		0.042346
	489.09		0.09636
	202.98		0.032186
	403.92		0.023738
	197.37		0.054184
	338.13		0.026189
	210.63		0.056705
	453.9		0.198032
	45.9		0.181581
	226.44		0.039145
	211.14		0.160087
	537.54		0.041373
	252.45		0.079412
	246.84		0.030237
	197.37		0.032733
	62.73		0.191406
	523.77		0.159253
	174.42		0.054215
	67.32		0.197899
	241.23		0.023495
	200.43		0.022483
	262.14		0.022271
	170.85		0.04013
	234.09		0.024611
	222.87		0.040567
	228.99		0.020711
	230.01		0.020925
	204.51		0.045602
	436.05		0.096268
	239.7		0.026641
	230.01		0.021221
	198.9		0.030577
	143.82		0.057744
	472.26		0.104465
	206.04		0.028283
	307.53		0.06469
	204		0.023316
	85.17		0.148217
	146.88		0.035141
	227.46		0.025631
	228.48		0.034138
	438.09		0.150426
	299.37		0.039492
	209.61		0.020593
	228.99		0.022202
	330.48		0.04886
	588.54		0.117942
	375.36		0.145885
	155.04		0.032376
	347.82		0.030795
	194.31		0.021143
	213.18		0.035111
	209.1		0.048868
	352.92		0.094045
	297.33		0.023692
	361.08		0.07878
	262.14		0.03955
	137.19		0.105414
	238.68		0.026267
	204		0.047638
	147.9		0.03074
	218.28		0.028297
	219.3		0.029509
	268.26		0.031182
	172.89		0.034644
	200.94		0.033388
	230.01		0.042231
	191.76		0.02496
	247.35		0.038698
	219.3		0.058036
	108.12		0.073746
	165.24		0.057619
	241.74		0.035896
	427.38		0.18032
	150.45		0.030448
	184.11		0.034481
	212.67		0.183877
	499.8		0.117414
	249.9		0.033316
	466.14		0.176841
	397.29		0.029757
	182.58		0.03401
	466.65		0.025443
	241.23		0.038748
	333.54		0.039194
	168.3		0.051819
	200.94		0.102848
	174.42		0.050998
	175.95		0.064791
	421.26		0.063883
	207.06		0.030921
	111.69		0.110763
	214.71		0.042659
	468.18		0.031065
	153		0.048947
	398.82		0.023587
	178.5		0.027721
	11.22		0.11324
	262.65		0.041208
	322.83		0.048781
	247.35		0.029012
	155.04		0.038999
	263.67		0.05448
	189.72		0.026578
	322.83		0.045501
	339.15		0.054731
	163.2		0.027193
	304.98		0.026459
	164.73		0.084918
	224.4		0.029445
	238.17		0.038604
	261.12		0.038224
	199.92		0.034981
	210.63		0.088791
	344.76		0.040608
	406.47		0.074804
	101.49		0.099097
	245.82		0.029134
	471.75		0.023297
	288.66		0.15754
	169.32		0.175182
	180.03		0.020536
	478.38		0.130601
	192.78		0.031742
	217.77		0.039135
	185.13		0.053471
	410.04		0.028968
	272.34		0.160046
	198.39		0.050593
	188.7		0.02057
	176.97		0.037758
	186.15		0.083805
	171.87		0.103466
	238.17		0.106626
	181.56		0.050232
	211.14		0.02421
	181.56		0.020148
	255		0.025869
	164.73		0.03761
	226.95		0.02436
	239.7		0.143868
	208.08		0.022985
	177.99		0.033722
	245.31		0.116831
	338.64		0.021149
	260.1		0.028332
	207.57		0.024216
	185.64		0.019261
	217.77		0.027906
	205.02		0.107339
	250.41		0.027838
	187.68		0.03711
	201.45		0.065099
	185.13		0.023623
	168.3		0.028001
	190.74		0.029308
	334.05		0.020666
	275.4		0.04455
	326.4		0.137242
	18.87		0.086278
	195.33		0.057629
	373.32		0.028952
	239.7		0.112207
	239.7		0.033613
	339.15		0.063873
	188.19		0.043474
	258.57		0.04943
	160.65		0.055614
	456.96		0.053665
	251.43		0.057516
	132.09		0.04282
	181.56		0.070458
	286.11		0.039679
	579.36		0.088373
	503.37		0.171602
	275.4		0.032647
	272.85		0.037707
	206.55		0.055859
	214.71		0.034788
	198.39		0.027519
	272.85		0.029546
	174.93		0.114393
	114.75		0.117104
	243.78		0.044069
	206.55		0.048002
	317.22		0.051729
	436.56		0.026285
	235.11		0.07985
	295.8		0.035936
	157.08		0.137771
	452.88		0.061177
	187.68		0.077621
	129.54		0.141393
	199.41		0.025467
	250.92		0.03187
	571.2		0.121195
	203.49		0.049839
	162.69		0.03555
	351.39		0.030409
	305.49		0.03754
	208.59		0.035813
	409.53		0.155472
	505.41		0.031768
	248.88		0.024532
	301.41		0.020408
	209.61		0.033514
	234.09		0.024837
	230.01		0.025518
	200.94		0.017944
	402.9		0.030066
	213.18		0.018651
	268.26		0.035069
	201.45		0.025617
	175.95		0.102565
	69.36		0.118008
	123.42		0.091041
	422.79		0.036399
	449.31		0.033566
	372.81		0.111624
	158.61		0.17057
	269.79		0.028821
	185.13		0.036491
	251.94		0.054769
	244.8		0.019921
	175.44		0.036811
	157.08		0.057226
	249.9		0.128431
	152.49		0.035829
	198.9		0.046155
	187.17		0.044928
	232.56		0.033108
	272.34		0.048059
	285.6		0.047004
	200.94		0.02568
	236.64		0.027076
	230.01		0.023954
	204.51		0.03169
	188.7		0.043159
	188.19		0.148379
	104.04		0.187882
	115.77		0.063926
	259.59		0.026217
	421.77		0.037947
	188.19		0.034127
	98.43		0.076434
	165.24		0.039545
	168.81		0.040308
	251.43		0.029675
	201.45		0.050595
	231.03		0.018347
	157.59		0.040417
	165.75		0.033144
	214.71		0.034993
	319.77		0.082922
	176.46		0.02976
	269.79		0.023802
	165.24		0.071796
	212.16		0.024095
	508.47		0.110973
	216.75		0.025308
	219.81		0.035346
	173.91		0.033249
	202.98		0.033386
	201.96		0.021966
	211.14		0.041784
	226.44		0.02929
	212.16		0.029791
	232.05		0.072611
	157.08		0.018115
	268.26		0.022998
	96.9		0.194908
	250.41		0.038278
	264.18		0.021968
	428.4		0.032941
	432.99		0.036161
	143.82		0.037916
	129.03		0.029361
	266.22		0.062005
	207.57		0.056396
	74.97		0.194935
	189.72		0.035333
	274.89		0.036072
	344.25		0.026664
	309.57		0.040905
	284.07		0.031827
	196.35		0.035875
	135.66		0.101497
	224.4		0.033132
	151.98		0.020171
	231.03		0.058876
	301.41		0.128214
	260.1		0.025866
	200.94		0.028339
	271.83		0.02868
	179.52		0.040951
	117.3		0.154075
	257.04		0.026247
	212.67		0.063357
	283.56		0.080282
	217.26		0.088832
	164.22		0.069082
	334.05		0.047589
	596.7		0.079502
	270.3		0.062796
	185.13		0.036711
	171.36		0.054593
	188.7		0.030622
	218.28		0.057229
	217.77		0.032798
	145.86		0.037207
	168.3		0.025281
	242.25		0.017786
	198.9		0.042705
	152.49		0.032307
	237.15		0.044513
	201.45		0.038335
	273.36		0.027118
	194.82		0.032171
	175.95		0.039095
	162.69		0.026729
	175.44		0.022495
	178.5		0.040601
	215.73		0.035852
	190.74		0.03297
	214.2		0.028773
	225.42		0.037354
	247.86		0.034317
	275.4		0.026101
	216.24		0.026774
	166.77		0.032265
	191.76		0.020813
	112.2		0.168386
	317.73		0.04288
	180.03		0.049265
	550.29		0.107152
	223.38		0.034908
	121.89		0.118929
	180.03		0.05336
	234.09		0.055626
	250.92		0.029917
	198.39		0.02639
	282.03		0.037074
	174.42		0.032478
	197.88		0.151391
	329.46		0.037049
	206.04		0.024632
	149.43		0.028711
	579.87		0.050915
	369.24		0.028665
	303.96		0.025695
	202.98		0.038684
	177.99		0.034884
	210.63		0.04118
	244.29		0.035217
	346.8		0.07794
	219.81		0.031429
	269.79		0.030405
	255.51		0.022205
	341.7		0.022938
	263.67		0.032925
	123.93		0.154579
	204.51		0.076403
	193.8		0.036447
	65.79		0.117487
	231.54		0.034193
	260.61		0.083093
	205.02		0.083021
	28.05		0.10945
	243.78		0.033002
	215.22		0.042498
	170.34		0.02065
	488.07		0.037492
	203.49		0.032565
	364.14		0.033511
	192.27		0.042437
	267.75		0.032336
	283.56		0.032749
	205.02		0.047479
	179.52		0.028654
	232.05		0.036311
	209.61		0.027603
	527.85		0.035846
	167.28		0.077619
	194.31		0.190021
	369.24		0.056598
	225.42		0.023873
	221.34		0.04528
	387.6		0.028279
	156.06		0.166007
	165.24		0.024158
	175.95		0.033096
	408.51		0.069276
	177.48		0.033277
	253.98		0.019903
	239.7		0.03489
	341.7		0.074287
	119.85		0.066587
	188.19		0.07487
	215.22		0.030288
	211.14		0.025307
	214.71		0.044822
	314.67		0.068266
	160.65		0.029088
	438.6		0.05712
	240.72		0.034945
	265.71		0.072611
	110.16		0.039948
	229.5		0.041256
	243.27		0.044096
	225.42		0.042346
	140.76		0.174047
	128.52		0.052416
	233.58		0.025683
	297.33		0.021399
	184.62		0.046024
	176.46		0.023445
	278.97		0.040595
	192.27		0.035178
	182.07		0.050295
	224.91		0.034141
	196.35		0.054796
	174.93		0.039455
	35.7		0.081032
	216.24		0.030851
	192.78		0.03903
	233.58		0.025992
	295.29		0.117715
	253.47		0.034712
	196.86		0.027327
	330.48		0.116441
	94.35		0.134091
	199.92		0.028648
	201.45		0.027597
	310.08		0.031513
	90.78		0.097702
	123.93		0.068582
	115.77		0.197777
	175.44		0.034183
	203.49		0.043699
	419.22		0.041984
	251.43		0.056464
	294.27		0.024553
	157.59		0.127841
	219.81		0.022622
	173.91		0.024958
	192.78		0.022969
	215.73		0.028236
	284.07		0.036908
	226.44		0.041441
	224.91		0.033293
	22.95		0.081298
	271.83		0.0267
	183.09		0.02977
	278.46		0.026385
	147.39		0.050168
	229.5		0.031765
	313.65		0.037873
	189.72		0.053854
	256.53		0.038065
	238.17		0.026459
	201.96		0.081201
	245.82		0.02621
	111.18		0.10646
	12.75		0.135384
	222.87		0.039794
	331.5		0.040616
	295.29		0.047751
	536.52		0.131816
	197.88		0.032079
	313.65		0.037502
	197.37		0.039744
	308.55		0.025724
	244.29		0.028692
	89.25		0.19456
	236.64		0.03714
	169.32		0.026514
	267.75		0.164492
	224.4		0.045518
	218.79		0.030221
	234.09		0.021209
	222.36		0.038331
	200.43		0.029299
	71.4		0.125971
	224.4		0.0272
	317.22		0.051336
	153.51		0.021565
	208.59		0.034852
	245.31		0.019879
	195.84		0.035754
	258.06		0.060768
	319.77		0.096796
	200.43		0.030551
	285.09		0.027411
	231.54		0.045898
	220.83		0.030572
	282.54		0.038473
	200.43		0.032694
	244.8		0.034657
	276.42		0.036244
	207.06		0.036049
	186.15		0.019565
	208.08		0.067422
	195.33		0.025954
	261.12		0.019432
	174.42		0.032907
	290.19		0.05108
	313.65		0.037749
	220.83		0.146145
	213.69		0.032458
	193.8		0.035074
	255		0.025693
	232.56		0.042374
	155.55		0.021115
	209.61		0.020593
	486.03		0.190454
	206.55		0.026559
	191.76		0.038098
	461.04		0.026964
	452.88		0.053726
	201.96		0.020734
	230.01		0.044877
	160.14		0.071643
	195.33		0.029203
	426.36		0.154768
	231.03		0.021197
	308.04		0.023425
	363.63		0.102075
	353.43		0.024729
	301.41		0.03948
	219.3		0.068988
	163.71		0.023754
	102		0.04901
	153.51		0.029498
	287.64		0.056871
	182.58		0.028646
	289.68		0.027398
	263.67		0.032304
	231.03		0.031414
	182.58		0.029504
	160.14		0.01712
	266.22		0.044839
	350.37		0.026954
	232.05		0.166826
	206.04		0.022977
	243.78		0.020519
	287.64		0.035913
	231.54		0.028575
	150.45		0.076532
	191.76		0.030781
	199.41		0.022854
	197.37		0.143598
	284.58		0.024051
	37.23		0.111033
	224.4		0.025666
	187.17		0.025874
	324.36		0.03053
	304.98		0.052147
	174.93		0.030031
	214.71		0.0351
	177.99		0.026182
	235.62		0.031557
	210.63		0.029343
	386.58		0.030593
	184.62		0.028851
	192.27		0.129093
	179.52		0.030809
	348.33		0.119026
	220.32		0.072036
	495.72		0.170567
	234.09		0.074068
	260.61		0.116575
	346.8		0.041945
	211.65		0.030187
	183.09		0.081244
	400.35		0.132333
	473.79		0.055799
	236.64		0.027365
	157.59		0.073377
	252.45		0.036927
	144.33		0.060332
	93.33		0.091941
	172.38		0.026148
	168.3		0.028001
	280.5		0.071561
	255.51		0.030517
	162.69		0.025366
	228.48		0.044993
	182.58		0.073139
	420.75		0.118847
	183.09		0.126947
	337.11		0.03418
	249.9		0.088685
	93.84		0.037945
	103.53		0.177484
	226.95		0.030174
	111.69		0.109992
	226.95		0.03163
	241.23		0.037487
	185.13		0.020141
	259.08		0.032679
	191.25		0.035176
	206.04		0.063113
	213.18		0.048669
	416.16		0.082595
	222.36		0.026664
	183.09		0.035682
	237.66		0.030732
	354.96		0.028044
	180.54		0.032484
	302.43		0.026758
	102.51		0.17039
	211.65		0.034381
	169.83		0.122987
	291.21		0.030866
	303.45		0.043792
	154.02		0.09803
	172.89		0.021393
	417.18		0.031657
	151.98		0.062361
	289.17		0.032959
	177.48		0.037622
	267.75		0.061441
	210.12		0.021025
	293.76		0.027579
	259.59		0.039557
	239.19		0.093604
	200.94		0.032344
	187.17		0.049884
	162.18		0.098811
	88.74		0.172554
	340.68		0.031861
	244.8		0.022576
	169.32		0.03435
	137.7		0.118772
	199.41		0.022414
	166.26		0.030561
	402.9		0.044921
	177.48		0.058305
	71.91		0.042816
	191.76		0.022857
	235.11		0.03595
	121.38		0.130437
	223.38		0.0771
	173.91		0.056284
	311.1		0.017638
	220.83		0.024943
	88.74		0.056969
	463.08		0.026728
	462.06		0.025815
	214.71		0.05063
	460.53		0.025143
	421.26		0.032341
	227.97		0.026996
	357.51		0.043027
	393.72		0.017656
	165.24		0.036849
	342.21		0.036361
	252.96		0.032763
	107.61		0.080147
	177.48		0.039155
	232.56		0.04858
	166.26		0.030448
	454.92		0.187195
	196.86		0.047161
	69.87		0.134855
	480.42		0.052102
	140.25		0.04509
	197.37		0.183448
	360.06		0.027482
	257.55		0.037078
	175.95		0.030103
	161.16		0.022244
	317.73		0.031814
	225.93		0.037918
	120.87		0.074848
	185.64		0.033574
	48.45		0.044915
	479.4		0.048396
	225.93		0.050639
	274.38		0.031758
	345.27		0.042841
	377.91		0.037777
	62.22		0.196665
	172.38		0.178174
	385.05		0.033753
	133.62		0.133483
	396.78		0.030978
	254.49		0.054729
	195.84		0.062483
	255		0.036874
	198.39		0.037548
	215.22		0.049476
	131.07		0.057176
	160.14		0.028998
	232.56		0.044328
	428.91		0.043919
	450.33		0.033181
	223.89		0.030523
	204		0.035155
	178.5		0.048777
	263.16		0.034486
	203.49		0.027474
	54.57		0.131834
	214.71		0.022542
	371.79		0.022771
	194.31		0.029353
	244.29		0.024257
	264.18		0.079956
	120.36		0.031945
	352.41		0.01753
	251.94		0.084806
	20.4		0.119295
	174.93		0.030572
	148.41		0.024079
	263.16		0.020914
	226.44		0.099702
	55.59		0.162235
	249.9		0.047131
	206.04		0.033699
	116.28		0.091737
	176.46		0.075369
	209.1		0.024138
	145.86		0.083299
	260.61		0.036494
	215.73		0.049407
	248.88		0.054147
	361.08		0.025136
	544.17		0.027243
	153.51		0.031131
	499.8		0.033033
	310.59		0.022297
	198.39		0.030766
	242.25		0.029345
	186.66		0.038146
	255		0.042414
	230.01		0.021127
	227.46		0.025728
	312.63		0.038595
	274.89		0.032162
	187.17		0.030603
	258.06		0.080837
	238.68		0.026536
	267.75		0.03163
	410.04		0.115144
	38.76		0.155686
	263.67		0.027617
	365.67		0.045302
	256.02		0.1103
	205.53		0.026189
	224.4		0.140881
	193.8		0.022504
	370.77		0.10534
	189.72		0.036174
	555.9		0.028014
	408		0.023586
	178.5		0.042127
	237.66		0.046481
	270.81		0.024862
	411.57		0.055658
	180.03		0.045143
	232.56		0.04048
	201.45		0.023018
	219.3		0.042484
	199.92		0.022101
	169.83		0.037179
	141.78		0.0367
	183.09		0.030232
	380.97		0.076751
	413.61		0.079322
	244.8		0.056187
	353.43		0.134226
	210.12		0.050251
	304.47		0.044921
	251.94		0.025162
	208.59		0.019421
	445.23		0.126886
	284.07		0.096164
	162.69		0.057391
	338.13		0.029218
	234.09		0.04463
	212.16		0.053221
	242.76		0.045213
	170.34		0.066383
	283.56		0.024419
	214.2		0.03102
	292.74		0.054694
	314.67		0.043124
	437.58		0.052358
	415.14		0.030238
	177.48		0.030767
	149.43		0.026416
	318.75		0.031596
	145.35		0.02594
	289.68		0.027029
	230.52		0.033511
	304.98		0.072448
	276.93		0.047788
	33.66		0.121078
	182.58		0.032961
	257.04		0.052727
	201.45		0.030646
	189.21		0.030083
	345.78		0.02375
	282.54		0.051084
	218.79		0.024669
	202.98		0.023068
	526.83		0.166103
	504.9		0.164825
	185.13		0.063401
	225.93		0.106825
	190.74		0.033412
	232.05		0.03036
	392.7		0.086034
	230.52		0.026025
	117.3		0.099969
	291.72		0.021837
	219.81		0.116019
	191.25		0.030462
	177.48		0.021304
	249.39		0.024055
	353.94		0.076834
	293.76		0.052318
	211.14		0.029764
	153		0.050873
	241.74		0.060354
	459		0.049278
	206.04		0.018964
	529.38		0.038669
	546.72		0.110819
	342.72		0.024524
	215.73		0.039576
	19.38		0.182595
	141.27		0.036461
	181.56		0.040815
	173.4		0.06981
	243.78		0.071283
	210.12		0.119645
	349.35		0.031942
	134.64		0.082535
	258.06		0.027284
	216.75		0.032981
	319.77		0.049639
	182.58		0.036062
	209.61		0.034044
	277.44		0.066019
	380.97		0.044702
	429.42		0.094963
	151.98		0.049083
	188.7		0.03442
	479.91		0.092435
	529.89		0.083721
	462.57		0.105624
	360.06		0.053436
	92.31		0.092801
	416.67		0.020031
	175.95		0.031328
	237.15		0.066905
	183.09		0.044064
	125.97		0.113858
	308.55		0.035324
	266.73		0.061126
	157.08		0.049301
	297.33		0.04317
	232.56		0.02571
	151.47		0.128927
	230.01		0.039292
	332.52		0.022953
	331.5		0.020604
	246.84		0.031243
	191.76		0.024011
	320.28		0.058162
	249.9		0.028367
	389.64		0.053193
	233.58		0.12104
	171.87		0.032581
	242.76		0.06892
	178.5		0.102572
	179.52		0.029719
	418.2		0.046215
	205.02		0.034517
	403.92		0.114137
	261.12		0.032494
	129.54		0.137966
	415.14		0.028916
	384.54		0.03313
	266.73		0.045959
	211.14		0.053507
	191.76		0.043783
	215.73		0.040636
	65.79		0.183436
	328.44		0.037773
	187.17		0.051146
	102.51		0.079814
	348.33		0.036384
	194.31		0.022613
	247.86		0.021599
	324.87		0.035824
	213.69		0.022719
	248.88		0.035438
	526.83		0.072055
	297.33		0.047754
	120.87		0.058253
	328.44		0.168286
	211.65		0.037947
	445.74		0.136281
	199.41		0.041599
	74.97		0.169852
	366.18		0.044548
	510.51		0.043509
	210.12		0.027597
	358.53		0.036166
	466.14		0.073883
	233.07		0.031012
	213.18		0.035878
	257.04		0.038515
	293.76		0.042457
	289.17		0.028954
	165.75		0.075658
	185.13		0.072215
	197.88		0.050596
	204.51		0.034976
	190.74		0.043326
	367.71		0.037044
	187.68		0.061531
	220.32		0.093739
	257.55		0.023856
	266.22		0.04171
	131.58		0.069891
	232.05		0.020358
	176.46		0.028458
	221.85		0.021517
	187.17		0.024709
	192.27		0.035178
	188.7		0.029779
	283.05		0.044944
	173.91		0.08947
	559.98		0.055469
	525.3		0.047368
	244.8		0.068349
	293.25		0.052844
	443.7		0.184617
	171.87		0.023804
	357		0.059408
	196.35		0.030719
	291.72		0.044793
	232.56		0.044629
	180.54		0.049994
	117.81		0.036056
	166.26		0.049821
	221.34		0.025621
	229.5		0.029826
	525.81		0.038062
	222.36		0.024981
	161.16		0.026406
	268.26		0.022021
	193.8		0.029877
	196.35		0.026657
	412.59		0.039721
	418.71		0.039275
	292.23		0.028055
	365.67		0.033644
	200.94		0.175726
	241.74		0.092695
	330.99		0.042365
	198.39		0.040418
	130.05		0.025692
	138.21		0.029761
	307.02		0.05016
	272.85		0.031101
	387.6		0.084938
	259.59		0.137947
	367.71		0.075568
	195.84		0.050562
	121.89		0.062784
	158.61		0.074971
	244.29		0.025342
	136.68		0.047005
	159.63		0.033586
	205.53		0.036187
	214.71		0.060945
	256.02		0.040518
	122.91		0.130894
	231.03		0.024974
	289.68		0.069326
	252.96		0.049179
	508.47		0.181144
	162.69		0.066181
	362.61		0.045739
	231.54		0.029513
	96.9		0.088676
	142.8		0.058354
	179.52		0.032664
	182.58		0.031244
	223.89		0.028967
	188.7		0.03093
	232.56		0.077588
	238.17		0.028928
	559.98		0.063104
	582.42		0.148434
	237.66		0.036259
	437.07		0.055654
	196.86		0.030517
	253.47		0.071745
	231.54		0.026732
	140.25		0.039072
	178.5		0.025197
	258.06		0.067378
	337.11		0.040977
	339.15		0.071064
	203.49		0.032565
	302.94		0.09304
	277.95		0.02603
	257.04		0.028981
	144.84		0.058948
	233.07		0.109166
	296.31		0.167318
	199.92		0.028141
	209.61		0.050045
	175.95		0.036877
	218.79		0.035104
	221.34		0.07946
	95.88		0.058964
	205.53		0.045416
	226.44		0.031348
	244.8		0.055909
	175.44		0.034183
	183.09		0.025556
	197.88		0.048174
	138.72		0.031973
	170.85		0.027385
	142.8		0.047094
	189.21		0.050601
	169.83		0.034075
	208.59		0.045676
	150.45		0.028047
	286.62		0.085515
	295.8		0.020229
	155.55		0.032522
	191.25		0.033722
	207.57		0.026042
	304.47		0.056342
	179.01		0.020246
	264.18		0.036895
	193.29		0.030378
	213.18		0.041845
	181.56		0.024414
	195.84		0.030374
	216.24		0.031954
	400.86		0.039563
	275.91		0.021454
	414.63		0.089904
	196.86		0.035095
	181.05		0.061755
	335.07		0.044266
	109.14		0.153402
	173.4		0.045414
	177.48		0.056294
	53.55		0.092394
	205.53		0.028211
	117.81		0.098102
	206.55		0.026669
	162.18		0.103397
	213.69		0.039578
	183.6		0.079137
	211.65		0.022601
	275.4		0.030779
	225.42		0.034466
	310.08		0.112573
	147.9		0.041528
	397.29		0.031175
	193.29		0.02944
	212.16		0.045137
	224.91		0.053414
	194.82		0.027553
	352.92		0.06858
	151.47		0.026365
	48.96		0.198148
	205.02		0.019803
	236.13		0.029226
	235.62		0.029876
	173.91		0.043514
	94.86		0.156019
	239.19		0.023737
	182.07		0.083979
	218.28		0.043824
	284.58		0.045522
	167.28		0.093004
	229.5		0.026161
	309.06		0.049543
	201.96		0.14738
	279.48		0.035165
	253.47		0.080544
	343.74		0.047154
	129.03		0.033334
	259.59		0.034353
	160.14		0.029334
	290.19		0.026642
	189.72		0.041311
	155.55		0.037304
	316.71		0.019325
	212.67		0.162164
	444.72		0.036246
	364.65		0.076367
	164.73		0.035057
	311.61		0.042692
	215.22		0.024065
	344.76		0.020804
	243.78		0.029954
	63.75		0.137202
	265.2		0.046594
	140.76		0.030387
	237.15		0.023142
	179.01		0.06627
	322.32		0.017789
	165.24		0.057084
	174.42		0.047078
	139.23		0.106001
	281.52		0.0838
	350.88		0.01918
	199.92		0.087849
	242.76		0.034039
	538.05		0.190367
	318.75		0.033162
	269.28		0.024513
	216.24		0.023884
	285.6		0.045481
	154.02		0.022891
	183.09		0.107958
	480.93		0.174386
	241.74		0.065003
	158.61		0.105824
	268.26		0.024549
	140.76		0.161176
	220.83		0.025466
	302.43		0.026578
	72.93		0.084068
	130.05		0.118909
	219.3		0.031656
	526.32		0.192476
	201.45		0.040227
	378.42		0.039542
	283.05		0.023855
	258.57		0.028027
	252.96		0.031011
	224.4		0.024055
	156.06		0.035469
	227.46		0.023799
	292.23		0.058823
	439.11		0.192807
	197.37		0.035749
	219.81		0.032253
	96.39		0.112525
	210.63		0.023471
	297.84		0.033967
	323.34		0.047877
	53.55		0.165894
	367.71		0.033578
	178.5		0.028523
	428.4		0.05021
	223.89		0.030836
	191.76		0.049224
	302.43		0.041496
	275.4		0.091116
	291.72		0.030251
	165.24		0.036147
	271.83		0.022449
	340.68		0.035356
	129.03		0.15389
	161.16		0.030102
	174.93		0.033538
	183.6		0.03798
	202.98		0.029227
	388.62		0.043132
	74.46		0.077477
	316.2		0.044112
	214.2		0.030329
	272.85		0.106317
	220.32		0.020807
	199.41		0.026805
	227.46		0.020764
	162.69		0.073381
	161.16		0.032739
	322.83		0.033757
	219.3		0.045473
	262.65		0.035138
	239.19		0.045654
	301.92		0.037914
	369.75		0.019642
	340.68		0.029547
	187.68		0.028855
	334.05		0.038624
	226.95		0.021422
	172.38		0.199885
	307.53		0.147606
	141.78		0.075109
	147.39		0.079842
	193.8		0.029371
	242.25		0.03682
	306		0.156361
	279.99		0.031769
	272.34		0.026338
	309.06		0.027333
	172.89		0.026346
	207.06		0.029977
	205.02		0.036905
	485.52		0.156748
	269.28		0.01732
	230.52		0.061457
	172.89		0.053196
	363.63		0.033283
	268.26		0.030184
	163.71		0.042357
	232.56		0.029416
	258.57		0.070275
	267.75		0.036729
	248.88		0.03601
	418.71		0.024929
	194.31		0.028971
	163.71		0.048467
	201.96		0.041524
	245.31		0.037271
	223.38		0.0771
	561.51		0.196407
	211.14		0.035254
	160.14		0.03405
	266.22		0.036857
	191.76		0.030781
	185.13		0.061747
	163.2		0.031643
	238.68		0.066837
	168.3		0.086834
	139.23		0.053028
	168.81		0.083219
	348.84		0.022328
	555.9		0.028005
	227.97		0.026225
	322.32		0.122252
	195.33		0.029203
	194.82		0.036039
	226.44		0.096136
	269.79		0.035687
	445.74		0.042342
	354.96		0.080068
	210.63		0.038734
	418.71		0.02892
	489.6		0.031955
	309.57		0.074275
	287.13		0.029727
	233.07		0.070519
	251.94		0.022185
	186.15		0.119489
	171.87		0.056553
	291.72		0.076886
	215.73		0.022132
	232.05		0.039244
	434.01		0.1228
	208.08		0.03053
	226.44		0.02814
	511.02		0.194626
	386.07		0.042364
	368.22		0.044665
	203.49		0.024283
	160.65		0.038568
	179.01		0.024562
	213.18		0.084693
	209.61		0.044961
	223.38		0.034563
	270.3		0.032884
	128.01		0.045275
	323.85		0.177526
	231.54		0.03313
	154.53		0.103037
	251.94		0.034471
	534.48		0.027856
	188.7		0.06197
	167.28		0.035557
	187.68		0.029179
	175.95		0.030995
	186.15		0.02925
	220.32		0.040937
	281.01		0.047646
	174.42		0.029489
	207.06		0.03475
	190.74		0.026021
	184.11		0.03031
	566.1		0.061705
	240.72		0.069216
	234.09		0.038342
	501.84		0.145757
	144.84		0.102685
	151.47		0.034211
	236.13		0.049001
	213.18		0.073107
	244.29		0.02504
	393.72		0.047774
	220.83		0.084861
	249.39		0.034011
	240.21		0.026997
	193.8		0.089279
	155.04		0.043974
	173.91		0.030714
	228.48		0.079797
	234.6		0.040927
	160.14		0.052331
	283.56		0.02659
	210.63		0.046073
	281.52		0.043128
	285.09		0.061363
	321.3		0.033957
	410.04		0.078172
	391.68		0.026898
	225.93		0.035873
	242.25		0.044002
	425.34		0.023366
	90.78		0.180911
	304.47		0.02713
	195.33		0.184473
	415.65		0.02892
	173.91		0.029285
	192.27		0.035798
	243.78		0.026134
	233.07		0.029023
	210.63		0.029343
	562.53		0.060123
	315.69		0.021849
	300.9		0.020788
	205.02		0.025148
	215.22		0.056578
	209.1		0.055534
	99.96		0.163192
	230.01		0.034865
	466.65		0.056412
	495.21		0.120314
	177.48		0.039576
	237.15		0.064813
	159.12		0.034272
	208.08		0.041546
	103.53		0.157457
	523.26		0.045787
	240.72		0.036631
	184.62		0.040145
	241.74		0.122419
	164.22		0.031872
	151.98		0.028402
	197.37		0.045352
	239.7		0.033975
	250.41		0.043682
	269.28		0.038793
	216.75		0.152119
	88.74		0.082258
	73.44		0.037859
	259.59		0.182392
	310.59		0.048435
	166.77		0.04156
	207.57		0.060678
	490.11		0.170375
	182.07		0.022171
	186.15		0.043663
	193.29		0.032384
	157.08		0.032768
	164.73		0.063503
	188.19		0.061559
	222.36		0.075516
	300.9		0.031107
	289.17		0.0256
	169.83		0.020461
	333.54		0.066395
	207.57		0.046096
	198.39		0.03325
	190.23		0.035529
	223.38		0.025527
	260.1		0.017251
	271.32		0.027097
	203.49		0.021481
	190.74		0.024305
	207.57		0.037961
	138.72		0.029602
	213.18		0.025724
	123.42		0.066654
	188.19		0.023157
	231.03		0.022251
	208.08		0.026045
	232.05		0.045165
	175.44		0.041684
	231.54		0.031208
	163.71		0.023754
	219.81		0.043211
	291.21		0.046893
	249.9		0.068104
	251.94		0.058385
	216.75		0.060221
	165.24		0.032418
	226.95		0.039145
	232.56		0.02068
	293.25		0.026829
	252.45		0.056456
	305.49		0.073294
	389.64		0.156285
	136.68		0.125978
	202.47		0.043768
	168.81		0.040308
	207.06		0.076984
	329.97		0.057432
	183.6		0.025484
	335.07		0.044516
	26.52		0.154419
	313.65		0.098847
	285.6		0.021265
	199.41		0.079238
	355.98		0.025025
	167.79		0.028704
	183.09		0.070889
	175.44		0.029798
	182.07		0.079569
	353.94		0.128362
	163.2		0.037523
	202.47		0.055421
	306		0.030416
	180.03		0.019339
	265.2		0.122879
	284.07		0.044908
	190.23		0.03102
	180.03		0.030867
	167.28		0.027345
	414.63		0.07629
	371.28		0.024949
	189.72		0.036471
	444.72		0.034433
	212.16		0.031708
	327.42		0.029524
	251.43		0.030891
	458.49		0.180497
	193.8		0.030708
	343.74		0.021734
	226.95		0.06365
	196.86		0.043188
	240.21		0.021276
	262.14		0.022753
	108.63		0.0804
	278.46		0.029017
	252.96		0.071068
	306.51		0.154027
	170.34		0.027205
	173.4		0.028747
	81.6		0.049283
	218.28		0.037833
	260.1		0.054094
	136.68		0.037112
	290.7		0.030553
	243.27		0.027392
	233.58		0.034036
	259.08		0.058531
	246.33		0.028454
	239.19		0.028674
	276.93		0.024851
	212.67		0.060601
	203.49		0.023737
	228.99		0.031273
	371.79		0.125993
	161.67		0.059047
	135.15		0.049635
	63.24		0.195151
	216.75		0.023047
	268.77		0.046585
	217.77		0.02545
	282.54		0.034076
	335.58		0.039567
	137.19		0.179104
	381.48		0.041614
	178.5		0.050765
	257.55		0.048332
	217.77		0.065216
	323.34		0.02992
	120.36		0.126471
	244.29		0.115404
	351.39		0.024709
	241.74		0.038306
	211.65		0.034079
	156.06		0.019889
	136.68		0.096772
	230.01		0.028514
	216.75		0.028539
	227.46		0.031068
	155.55		0.09009
	564.57		0.178855
	205.53		0.028778
	171.87		0.025953
	364.14		0.029241
	140.76		0.183526
	226.44		0.022504
	235.11		0.061621
	238.68		0.028447
	162.18		0.026617
	172.38		0.139295
	148.92		0.112039
	320.28		0.02595
	223.38		0.030363
	420.24		0.03554
	440.13		0.027716
	245.31		0.046883
	243.78		0.0318
	197.37		0.021262
	373.83		0.104038
	214.71		0.035311
	380.97		0.022859
	230.01		0.025006
	210.63		0.022334
	190.23		0.0736
	197.37		0.029741
	231.03		0.036452
	215.22		0.020876
	152.49		0.084018
	397.8		0.046827
	209.61		0.03311
	299.37		0.028455
	296.82		0.026047
	115.77		0.177273
	282.54		0.069307
	201.45		0.035273
	236.64		0.038888
	200.43		0.032694
	420.75		0.047174
	181.05		0.030146
	270.81		0.032791
	274.38		0.042818
	237.15		0.045708
	288.15		0.034888
	216.24		0.046058
	365.16		0.055127
	310.08		0.038831
	200.94		0.036016
	261.63		0.051065
	202.98		0.031078
	177.48		0.024152
	250.92		0.019987
	235.62		0.02433
	180.03		0.027141
	327.93		0.045492
[truncated: 5,717 more rows]

## Sheet: 10nM
Area（μm2）	202.98	Deformation	0.032186
	205.53		0.027298
	181.56		0.038772
	286.11		0.044368
	151.98		0.03595
	189.21		0.035878
	171.36		0.031085
	371.79		0.022492
	208.59		0.087977
	221.85		0.055611
	81.6		0.072679
	179.01		0.029161
	122.4		0.096218
	176.97		0.021399
	231.54		0.061076
	173.91		0.031403
	208.08		0.028265
	215.73		0.036633
	173.91		0.048505
	186.15		0.039235
	55.08		0.056715
	549.27		0.056344
	173.91		0.036225
	51		0.10409
	310.08		0.042717
	119.85		0.164847
	75.99		0.041423
	156.06		0.035398
	286.62		0.023736
	201.96		0.051721
	229.5		0.044902
	207.57		0.029589
	195.33		0.03977
	269.28		0.029261
	230.01		0.030418
	387.6		0.053569
	212.67		0.032131
	144.33		0.02805
	114.24		0.11922
	197.37		0.019901
	128.01		0.057608
	156.06		0.033175
	251.94		0.037649
	339.15		0.162229
	410.55		0.07291
	301.92		0.036386
	301.92		0.02307
	235.62		0.032673
	557.94		0.069796
	197.88		0.027707
	161.16		0.036163
	212.67		0.031781
	198.9		0.027779
	154.53		0.03863
	20.4		0.193855
	350.37		0.062906
	123.42		0.120742
	455.94		0.138603
	305.49		0.020128
	187.68		0.141365
	250.92		0.029405
	190.74		0.126339
	187.68		0.041647
	180.03		0.039794
	183.09		0.023473
	227.97		0.042296
	147.39		0.099602
	42.33		0.048164
	201.96		0.039942
	124.95		0.055251
	231.03		0.071481
	352.41		0.024713
	134.13		0.135165
	210.12		0.025791
	143.31		0.080853
	190.23		0.188983
	177.48		0.027721
	239.7		0.100866
	363.63		0.102368
	295.29		0.028563
	161.16		0.034927
	210.12		0.030853
	204.51		0.027716
	219.81		0.030134
	169.32		0.046789
	196.86		0.069446
	450.33		0.195003
	229.5		0.029922
	241.74		0.019714
	261.12		0.048138
	184.11		0.067859
	234.09		0.025145
	214.71		0.02985
	215.22		0.03967
	210.12		0.026085
	233.58		0.037687
	317.73		0.172674
	258.57		0.042278
	164.73		0.031993
	164.22		0.068683
	501.84		0.167852
	258.57		0.03456
	196.35		0.036733
	398.82		0.054202
	265.2		0.024741
	268.26		0.047226
	218.28		0.048778
	241.74		0.057313
	169.32		0.02211
	205.53		0.039173
	233.07		0.037393
	230.01		0.063671
	230.01		0.023288
	187.17		0.034738
	253.47		0.035129
	201.45		0.047502
	418.71		0.137873
	234.6		0.027029
	181.05		0.056284
	119.34		0.164191
	368.22		0.058925
	232.56		0.050787
	466.14		0.198861
	318.24		0.03873
	199.41		0.039461
	193.29		0.032067
	232.56		0.027676
	301.92		0.043433
	246.84		0.026953
	238.68		0.028447
	215.73		0.030728
	224.91		0.023065
	141.78		0.125169
	357.51		0.127415
	377.91		0.109634
	209.1		0.054091
	203.49		0.06571
	487.56		0.128421
	258.57		0.08972
	213.69		0.028674
	133.62		0.051022
	164.22		0.037499
	412.59		0.054257
	226.44		0.045593
	240.72		0.030822
	218.28		0.159097
	335.07		0.086338
	219.81		0.083725
	208.08		0.022381
	174.93		0.019239
	474.81		0.024151
	342.72		0.030747
	313.14		0.023978
	209.61		0.029809
	232.56		0.042834
	208.08		0.043727
	137.7		0.056468
	303.45		0.064516
	256.02		0.066944
	214.71		0.028367
	259.08		0.020594
	165.24		0.026765
	362.61		0.034798
	186.66		0.034133
	205.02		0.04426
	199.92		0.073459
	318.75		0.029101
	207.06		0.033658
	235.62		0.047405
	198.9		0.070556
	391.68		0.135742
	274.89		0.027531
	191.76		0.028564
	363.63		0.077162
	203.49		0.031459
	379.95		0.118222
	206.55		0.080839
	297.84		0.017351
	354.45		0.028868
	224.4		0.042564
	257.04		0.085163
	193.29		0.025942
	365.16		0.06292
	227.97		0.164217
	443.7		0.061167
	73.44		0.0754
	478.89		0.135353
	167.79		0.050369
	233.58		0.040137
	247.86		0.032681
	171.36		0.035346
	226.95		0.036179
	264.18		0.072499
	142.8		0.137389
	580.89		0.16666
	278.46		0.031753
	199.41		0.05436
	159.12		0.023381
	229.5		0.020613
	174.93		0.039639
	354.45		0.044881
	231.03		0.087891
	311.61		0.029705
	86.19		0.109469
	267.75		0.034895
	223.38		0.030363
	210.63		0.029343
	327.93		0.019174
	369.75		0.038102
	136.17		0.117805
	236.13		0.019877
	502.86		0.173502
	81.09		0.114804
	173.91		0.035355
	397.8		0.090262
	171.87		0.044055
	238.17		0.036872
	215.73		0.04165
	148.92		0.044467
	355.47		0.068736
	248.37		0.048067
	218.28		0.026986
	219.81		0.031429
	255.51		0.056848
	183.6		0.026692
	344.25		0.193738
	375.36		0.034692
	245.82		0.064949
	133.62		0.134588
	197.37		0.041392
	211.65		0.037062
	321.3		0.029175
	383.01		0.034645
	353.43		0.028612
	233.58		0.069945
	348.33		0.039013
	345.78		0.049955
	309.06		0.046117
	317.73		0.036424
	144.84		0.029779
	250.92		0.035083
	387.6		0.133679
	181.05		0.061442
	345.27		0.043
	237.66		0.069129
	158.61		0.044935
	143.82		0.042578
	217.77		0.02427
	173.91		0.024958
	517.65		0.184518
	260.61		0.038206
	231.54		0.028472
	235.62		0.02653
	186.15		0.035886
	159.63		0.02347
	103.53		0.150452
	215.73		0.023751
	213.69		0.031668
	130.05		0.096871
	133.11		0.106941
	191.76		0.033481
	178.5		0.028053
	215.73		0.048509
	168.81		0.060847
	210.12		0.028924
	180.54		0.168308
	412.08		0.025555
	151.47		0.038206
	418.2		0.034024
	218.28		0.027492
	251.94		0.04874
	313.65		0.052676
	192.78		0.038593
	33.66		0.055834
	235.62		0.03024
	344.25		0.036563
	244.29		0.037721
	597.72		0.04859
	437.58		0.138332
	257.55		0.164728
	484.5		0.104582
	189.21		0.083534
	212.16		0.095324
	186.66		0.03629
	169.83		0.037515
	363.63		0.18118
	379.44		0.071266
	517.14		0.042695
	132.6		0.106951
	378.93		0.037
	183.09		0.108466
	252.45		0.155445
	93.33		0.139767
	193.8		0.030708
	483.99		0.155807
	222.36		0.030998
	227.97		0.026225
	235.11		0.023802
	212.16		0.051765
	211.65		0.045899
	299.88		0.018074
	259.59		0.021198
	182.07		0.028913
	229.5		0.02721
	54.06		0.058792
	157.08		0.029165
	185.13		0.029131
	284.58		0.027884
	156.57		0.03272
	166.26		0.02603
	235.11		0.027838
	138.21		0.079988
	313.14		0.032556
	213.18		0.02824
	188.19		0.053189
	277.44		0.020987
	273.36		0.035176
	236.13		0.027343
	174.42		0.07618
	220.83		0.018086
	175.44		0.034183
	289.68		0.04465
	136.17		0.047219
	228.48		0.053796
	237.66		0.026885
	231.54		0.03037
	236.64		0.069317
	416.16		0.187709
	225.93		0.052113
	273.87		0.029268
	117.3		0.091271
	149.94		0.073294
	300.9		0.029282
	317.73		0.030211
	154.02		0.051955
	13.26		0.174143
	194.31		0.026959
	190.74		0.053178
	419.73		0.041602
	110.16		0.092214
	263.16		0.055394
	151.47		0.044619
	226.44		0.044674
	320.28		0.038786
	295.8		0.023193
	196.35		0.025416
	483.48		0.158461
	221.85		0.02992
	183.09		0.031833
	308.55		0.052759
	171.36		0.055817
	437.07		0.070138
	160.65		0.084162
	231.03		0.027269
	237.15		0.079724
	253.98		0.080198
	171.36		0.029778
	261.63		0.066989
	177.99		0.047894
	117.81		0.058954
	197.37		0.056598
	233.07		0.132293
	251.94		0.144455
	162.18		0.033273
	184.11		0.035295
	231.03		0.024463
	284.07		0.042961
	220.83		0.02387
	198.39		0.036437
	317.22		0.04335
	144.84		0.109724
	200.94		0.025347
	215.22		0.040342
	178.5		0.050401
	20.91		0.121314
	189.21		0.046014
	217.77		0.031692
	340.17		0.177844
	183.6		0.030038
	467.16		0.094679
	220.83		0.021286
	204		0.069616
	318.24		0.027626
	188.19		0.040318
	224.4		0.03131
	219.3		0.039453
	576.3		0.05886
	221.85		0.034036
	176.46		0.040905
	276.93		0.077203
	223.38		0.061185
	164.22		0.040433
	479.4		0.183799
	118.83		0.10166
	179.52		0.035376
	207.06		0.033028
	211.14		0.036363
	285.6		0.062269
	270.3		0.106529
	110.67		0.155084
	202.47		0.028028
	471.24		0.127256
	288.66		0.058818
	253.47		0.036868
	193.29		0.047345
	165.24		0.053909
	208.08		0.043826
	174.42		0.04188
	172.38		0.088077
	273.36		0.144082
	266.73		0.059108
	210.63		0.131906
	168.3		0.028265
	182.07		0.065335
	140.76		0.04363
	272.34		0.077248
	195.33		0.032028
	287.13		0.106656
	248.37		0.040807
	380.46		0.026914
	301.41		0.064317
	217.26		0.108693
	264.18		0.036895
	291.72		0.042805
	207.06		0.01814
	173.91		0.095093
	155.04		0.087329
	168.3		0.06097
	420.24		0.070419
	245.31		0.054655
	195.33		0.030032
	242.25		0.034584
	243.27		0.080104
	228.48		0.04081
	230.52		0.024338
	339.66		0.133725
	217.26		0.030568
	350.88		0.078753
	179.52		0.040607
	255		0.06058
	236.13		0.06621
	354.96		0.035537
	472.26		0.022852
	367.2		0.053722
	187.68		0.04278
	154.02		0.040836
	254.49		0.057182
	190.74		0.023458
	62.22		0.111682
	319.26		0.151622
	255		0.100583
	258.06		0.043208
	233.58		0.027522
	286.62		0.060314
	204		0.130206
	254.49		0.036437
	175.44		0.03881
	182.07		0.142072
	560.49		0.119765
	334.05		0.033591
	154.02		0.040836
	176.97		0.031763
	242.76		0.026322
	206.55		0.031729
	157.59		0.073602
	253.98		0.067189
	172.38		0.058827
	223.38		0.019228
	386.07		0.045831
	204		0.067347
	218.28		0.019227
	449.31		0.043562
	327.42		0.056736
	178.5		0.053583
	226.44		0.02092
	298.86		0.035201
	329.46		0.066238
	192.78		0.055693
	265.71		0.025813
	527.34		0.050428
	313.65		0.067663
	330.99		0.060857
	281.52		0.033844
	242.25		0.021589
	314.16		0.068807
	250.41		0.061511
	177.99		0.03383
	136.68		0.079473
	374.85		0.025849
	236.64		0.02087
	141.27		0.033662
	273.87		0.025918
	253.47		0.024312
	52.02		0.175318
	243.27		0.078378
	407.49		0.058679
	67.83		0.132625
	389.13		0.096062
	550.29		0.038253
	217.77		0.042444
	199.92		0.039174
	383.01		0.020735
	249.39		0.024184
	123.93		0.118061
	197.88		0.028866
	424.32		0.167231
	380.97		0.082894
	246.33		0.099685
	277.44		0.060339
	200.43		0.053502
	133.11		0.039304
	236.64		0.025809
	221.85		0.02044
	364.65		0.081074
	369.24		0.180345
	227.97		0.03786
	150.96		0.030997
	480.42		0.169029
	210.12		0.046854
	87.72		0.115639
	177.99		0.024071
	207.06		0.026569
	341.19		0.028496
	238.68		0.028447
	314.16		0.077366
	183.6		0.034217
	215.73		0.089736
	368.73		0.036067
	133.11		0.05261
	142.8		0.024997
	244.29		0.098225
	192.27		0.148633
	234.09		0.039689
	328.95		0.061722
	495.21		0.059112
	224.91		0.062919
	257.55		0.024746
	212.16		0.044661
	195.33		0.045715
	186.15		0.025848
	206.04		0.046995
	98.94		0.159426
	175.95		0.04882
	248.37		0.056135
	206.55		0.181342
	138.21		0.064202
	243.27		0.120103
	490.11		0.148751
	132.6		0.099072
	196.86		0.026155
	255		0.035162
	385.05		0.176707
	215.73		0.094211
	421.26		0.163289
	115.26		0.178924
	225.42		0.05375
	384.03		0.025957
	480.93		0.035446
	182.07		0.085542
	66.81		0.153735
	192.78		0.03682
	497.76		0.038428
	22.44		0.171072
	172.89		0.025988
	180.03		0.025397
	219.3		0.034601
	206.04		0.059856
	199.92		0.036149
	231.54		0.034498
	141.27		0.052248
	294.78		0.050644
	147.9		0.023741
	209.1		0.163735
	293.25		0.035944
	361.59		0.040074
	166.77		0.04156
	381.99		0.03412
	111.18		0.125883
	194.31		0.056254
	316.2		0.111642
	239.19		0.02325
	261.12		0.033654
	155.04		0.05466
	192.78		0.048266
	212.16		0.030914
	402.39		0.038272
	219.3		0.02215
	144.84		0.041078
	430.44		0.181438
	376.38		0.020676
	192.78		0.052965
	160.14		0.028485
	424.83		0.064799
	253.98		0.162039
	249.39		0.045688
	274.38		0.029312
	437.58		0.161481
	188.7		0.041139
	564.57		0.078448
	60.69		0.195098
	546.72		0.133702
	299.37		0.152269
	277.95		0.138315
	179.01		0.050553
	327.42		0.102867
	290.7		0.024632
	222.36		0.023028
	179.52		0.032664
	244.29		0.032119
	169.83		0.041809
	234.6		0.077858
	227.46		0.050274
	156.57		0.031344
	232.05		0.036311
	285.6		0.031422
	371.28		0.030685
	210.12		0.026085
	241.74		0.046332
	519.69		0.180334
	259.08		0.025247
	154.02		0.025283
	33.15		0.175682
	154.02		0.085174
	240.72		0.064101
	281.01		0.059599
	430.44		0.072391
	94.86		0.132577
	462.57		0.150809
	197.37		0.034672
	282.03		0.022552
	311.61		0.018552
	287.13		0.021663
	200.94		0.049077
	229.5		0.079927
	400.35		0.168509
	246.33		0.049383
	189.21		0.032611
	200.43		0.032191
	284.07		0.037751
	145.35		0.157696
	183.6		0.038824
	212.16		0.025383
	441.66		0.040504
	321.3		0.053799
	141.27		0.114741
	272.34		0.074983
	117.3		0.158872
	177.99		0.043968
	188.19		0.033609
	109.65		0.089977
	262.65		0.040126
	223.89		0.025154
	152.49		0.033983
	218.28		0.048778
	236.64		0.031062
	102		0.099796
	172.89		0.024205
	225.42		0.021862
	212.67		0.021886
	168.3		0.030159
	110.67		0.039278
	212.67		0.021886
	187.68		0.039125
	271.83		0.032306
	244.8		0.035778
	149.94		0.034607
	161.16		0.034561
	185.13		0.036491
	318.24		0.043322
	133.62		0.035189
	226.44		0.020523
	185.13		0.020366
	231.03		0.033698
	218.79		0.024669
	142.8		0.089233
	163.71		0.067687
	182.58		0.058767
	201.45		0.026738
	200.43		0.044527
	102.51		0.115769
	196.35		0.085803
	98.43		0.159103
	189.21		0.030083
	205.02		0.027813
	249.39		0.017632
	114.75		0.185401
	52.02		0.097101
	158.61		0.040858
	219.81		0.024526
	281.52		0.129189
	185.64		0.047065
	167.79		0.044452
	257.55		0.0285
	233.07		0.046495
	325.89		0.025834
	267.24		0.029725
	131.58		0.035194
	263.16		0.023763
	82.62		0.150459
	129.03		0.130082
	226.44		0.078419
	313.14		0.068589
	248.37		0.022365
	256.02		0.023691
	160.65		0.050401
	185.64		0.042264
	231.54		0.037862
	341.19		0.027116
	192.27		0.038302
	156.06		0.045102
	214.2		0.080802
	266.73		0.036022
	371.79		0.045729
	255.51		0.041748
	243.27		0.040714
	202.98		0.070275
	174.42		0.118581
	202.47		0.051301
	201.45		0.107984
	320.28		0.027432
	176.46		0.049259
	128.01		0.097063
	274.89		0.053175
	501.33		0.180887
	219.81		0.031331
	330.99		0.024081
	106.59		0.19719
	368.73		0.021353
	168.81		0.030727
	409.02		0.114605
	253.47		0.032122
	247.35		0.099371
	210.63		0.025088
	208.59		0.024821
	160.65		0.028172
	201.45		0.032105
	196.86		0.023745
	300.39		0.029944
	256.53		0.045647
	251.94		0.129809
	163.71		0.028221
	255		0.034282
	68.34		0.182761
	147.9		0.030106
	223.89		0.021318
	313.14		0.054097
	168.81		0.027801
	159.12		0.044982
	359.04		0.025873
	359.55		0.067175
	146.37		0.086751
	222.36		0.020925
	126.48		0.138044
	347.31		0.112769
	317.73		0.037861
	228.48		0.125556
	284.07		0.045824
	240.72		0.029039
	182.58		0.067237
	124.95		0.088868
	247.35		0.026873
	39.27		0.108165
	197.88		0.028866
	187.68		0.046538
	135.15		0.116837
	281.52		0.088705
	184.11		0.03031
	194.31		0.03304
	288.15		0.027564
	171.36		0.044845
	247.86		0.027978
	200.43		0.026529
	274.89		0.070022
	209.61		0.061659
	337.62		0.033524
	210.12		0.078806
	163.2		0.020495
	158.1		0.060605
	177.48		0.060485
	269.28		0.020937
	184.11		0.055265
	183.6		0.048282
	188.7		0.023795
	155.04		0.04533
	208.08		0.041865
	289.68		0.06647
	235.62		0.02682
	173.4		0.045414
	332.01		0.03241
	207.06		0.03608
	255.51		0.047864
	219.81		0.022622
	290.7		0.03073
	90.78		0.179756
	222.36		0.046155
	186.66		0.028198
	202.47		0.08786
	153		0.031738
	234.09		0.017123
	384.03		0.136508
	472.77		0.145897
	236.13		0.029131
	237.15		0.040597
	162.18		0.028212
	300.39		0.034925
	307.02		0.03169
	231.03		0.1173
	232.56		0.027735
	233.07		0.022765
	217.26		0.030885
	252.45		0.021638
	371.79		0.055176
	163.71		0.073012
	291.72		0.066277
	113.22		0.172208
	364.65		0.023679
	507.45		0.050984
	322.32		0.045969
	114.24		0.08925
	46.92		0.195428
	290.7		0.027747
	209.1		0.026342
	224.91		0.024964
	168.81		0.153619
	393.72		0.041639
	256.02		0.040648
	184.11		0.026111
	216.75		0.033186
	192.78		0.03581
	176.46		0.039161
	216.24		0.038835
	245.82		0.028851
	219.81		0.037586
	191.76		0.04258
	170.34		0.044594
	135.15		0.044522
	311.1		0.042361
	414.63		0.022928
	170.85		0.027385
	360.57		0.147812
	341.19		0.071142
	214.71		0.041188
	213.18		0.033734
	181.56		0.052415
	448.29		0.041704
	96.9		0.057953
	302.43		0.088573
	195.33		0.03977
	222.87		0.046289
	334.05		0.015601
	184.11		0.051345
	249.9		0.040461
	173.91		0.043099
	235.62		0.024131
	297.84		0.047024
	208.59		0.021385
	180.54		0.035605
	225.93		0.025426
	254.49		0.030326
	216.24		0.047849
	321.3		0.031046
	230.01		0.041291
	368.73		0.089
	510		0.044853
	174.42		0.026053
	266.22		0.102712
	426.87		0.128371
	376.38		0.047222
	472.77		0.115639
	183.09		0.044403
	173.91		0.035355
	198.9		0.089846
	166.26		0.061998
	265.2		0.040547
	157.08		0.035901
	177.99		0.036441
	182.07		0.032154
	65.28		0.117808
	170.34		0.079649
	334.56		0.098325
	291.72		0.044352
	148.41		0.142304
	209.61		0.049097
	201.96		0.034433
	308.04		0.039786
	146.88		0.042042
	183.6		0.025832
	158.61		0.040147
	259.08		0.031989
	235.62		0.044531
	337.11		0.161711
	256.02		0.025648
	228.99		0.030981
	179.01		0.046608
	159.63		0.038793
	377.4		0.126572
	86.7		0.155436
	136.68		0.13782
	368.22		0.035568
	199.92		0.026155
	20.91		0.122662
	145.86		0.034325
	258.57		0.041537
	205.02		0.051669
	166.26		0.092641
	238.68		0.034445
	263.67		0.114585
	44.88		0.055361
	220.83		0.030572
	176.46		0.022955
	179.01		0.034286
	168.81		0.044715
	166.77		0.029001
	551.31		0.196043
	306		0.025901
	268.26		0.040791
	338.13		0.148388
	111.18		0.102825
	165.24		0.032653
	190.23		0.043037
	166.77		0.059916
	341.19		0.04353
	157.08		0.152617
	32.13		0.126793
	379.95		0.040077
	250.92		0.063538
	237.15		0.058561
	242.25		0.032705
	146.37		0.058615
	231.54		0.045183
	220.32		0.048513
	235.62		0.036935
	172.38		0.05658
	244.29		0.028709
	187.17		0.067343
	203.49		0.046795
	102		0.122248
	309.06		0.029828
	181.05		0.025666
	324.87		0.133161
	167.79		0.051515
	242.25		0.036066
	159.12		0.097095
	326.4		0.038439
	270.81		0.054122
	242.76		0.086627
	132.09		0.144556
	245.31		0.017932
	216.75		0.126652
	212.67		0.02761
	131.07		0.140948
	286.62		0.075853
	151.98		0.064172
	143.31		0.120781
	270.81		0.093295
	324.36		0.082956
	139.74		0.029284
	119.85		0.066142
	180.03		0.040118
	276.93		0.027344
	196.86		0.037736
	193.29		0.038566
	295.8		0.103259
	152.49		0.034559
	307.02		0.031041
	192.27		0.034626
	346.8		0.044122
	225.42		0.051705
	256.02		0.041709
	209.1		0.025451
	232.56		0.040893
	544.68		0.151707
	148.41		0.0307
	268.26		0.048052
	246.84		0.08641
	198.39		0.138079
	326.4		0.032122
	273.36		0.032278
	183.09		0.023473
	304.47		0.036983
	251.43		0.033
	171.87		0.060923
	334.56		0.085143
	349.35		0.108007
	263.16		0.097244
	446.25		0.0707
	170.34		0.083347
	169.32		0.037024
	234.09		0.092904
	271.32		0.038817
	211.65		0.051557
	489.09		0.182643
	205.53		0.031367
	180.03		0.034176
	195.84		0.047587
	263.67		0.029576
	181.05		0.041776
	307.02		0.015613
	185.13		0.041867
	161.67		0.07608
	134.64		0.061511
	323.34		0.044912
	245.82		0.076675
	268.77		0.025552
	92.31		0.106692
	207.57		0.106319
	432.48		0.097307
	524.28		0.032321
	172.89		0.043099
	454.92		0.194899
	206.04		0.030558
	276.93		0.153073
	198.39		0.026725
	235.11		0.046828
	206.04		0.031224
	395.25		0.054634
	243.78		0.090136
	354.45		0.06591
	209.61		0.050901
	136.68		0.083948
	189.72		0.03123
	210.12		0.0479
	178.5		0.046811
	256.53		0.054051
	140.76		0.052354
	183.6		0.031204
	270.81		0.02444
	257.04		0.029093
	307.53		0.068523
	357.51		0.030811
	421.26		0.15569
	219.81		0.022729
	130.05		0.18964
	542.13		0.035646
	148.92		0.0399
	469.2		0.019872
	198.9		0.038415
	125.46		0.094547
	198.9		0.035597
	206.04		0.02455
	158.1		0.03149
	172.89		0.032442
	147.9		0.057372
	93.33		0.138223
	111.18		0.12209
	180.54		0.059616
	86.19		0.087871
	206.55		0.022354
	230.52		0.037229
	321.81		0.058072
	162.69		0.031189
	187.17		0.035885
	174.42		0.02517
	142.29		0.036577
	243.78		0.036125
	200.43		0.040267
	224.4		0.071067
	197.88		0.027491
	160.65		0.074796
	200.94		0.034169
	275.91		0.045147
	112.2		0.041022
	194.31		0.100526
	108.63		0.122985
	221.85		0.033723
	158.61		0.099838
	64.26		0.190358
	235.11		0.027838
	214.2		0.025516
	553.35		0.169094
	231.54		0.039703
	154.53		0.027779
	200.43		0.030551
	224.91		0.036984
	212.67		0.025819
	223.38		0.03229
	256.53		0.029793
	406.98		0.033186
	191.76		0.032344
	203.49		0.024283
	165.75		0.051701
	122.4		0.085224
	192.27		0.025292
	172.89		0.091702
	256.53		0.021362
	174.93		0.05414
	426.87		0.135861
	456.96		0.071211
	347.31		0.031063
	152.49		0.029468
	422.79		0.139545
	201.96		0.054691
	247.86		0.038286
	202.47		0.073273
	357		0.017132
	308.55		0.038625
	284.07		0.080832
	227.97		0.03479
	238.68		0.019083
	169.83		0.049982
	549.27		0.0692
	242.76		0.024801
	168.81		0.040308
	249.9		0.036594
	301.92		0.073091
	256.53		0.044683
	277.95		0.101879
	451.86		0.027721
	216.24		0.022589
	318.75		0.098398
	63.24		0.145376
	163.71		0.189109
	257.04		0.026338
	116.79		0.06609
	183.09		0.051734
	123.42		0.032805
	214.71		0.044319
	145.35		0.050685
	204.51		0.020516
	222.87		0.099669
	321.3		0.040273
	213.18		0.04972
	288.15		0.03482
	193.29		0.047783
	340.17		0.076052
	194.82		0.146988
	256.02		0.033044
	153.51		0.156708
	158.1		0.032429
	208.08		0.032525
	188.7		0.03969
	409.53		0.020014
	207.57		0.031106
	226.44		0.05352
	250.41		0.038002
	243.27		0.060225
	198.9		0.027914
	170.34		0.038515
	365.67		0.018598
	168.81		0.057425
	191.25		0.094976
	275.4		0.025236
	218.79		0.053638
	264.69		0.017862
	221.34		0.05965
	161.67		0.026509
	164.22		0.082157
	171.87		0.040339
	140.76		0.037488
	378.93		0.05722
	147.9		0.100383
	45.9		0.046209
	225.93		0.054001
	244.29		0.023925
	184.11		0.199541
	147.39		0.159489
	193.29		0.022159
	162.69		0.041833
	158.1		0.030898
	319.77		0.076464
	192.27		0.035495
	161.16		0.034927
	185.13		0.096952
	177.99		0.035008
	308.55		0.105644
	93.33		0.125691
	302.94		0.082206
	181.56		0.061634
	105.57		0.155811
	306		0.029071
	254.49		0.049325
	306.51		0.020164
	268.77		0.110296
	207.57		0.025843
	273.87		0.055242
	346.29		0.089344
	158.1		0.025105
	209.1		0.032449
	149.94		0.030975
	258.06		0.025534
	340.68		0.075407
	189.72		0.09397
	336.09		0.030622
	128.52		0.169387
	167.28		0.021078
	154.53		0.054669
	298.86		0.0496
	432.99		0.028187
	144.84		0.037374
	186.15		0.042527
	184.62		0.040805
	342.72		0.108327
	146.88		0.039774
	242.76		0.042308
	320.28		0.029123
	237.15		0.024179
	276.42		0.026502
	138.72		0.025136
	119.34		0.061728
	198.39		0.031886
	172.38		0.028286
	444.72		0.085841
	195.33		0.053293
	201.45		0.030961
	318.24		0.105014
	204		0.028677
	267.75		0.034711
	240.21		0.025124
	274.38		0.025959
	264.18		0.064112
	287.13		0.052802
	221.85		0.035385
	174.93		0.086112
	413.1		0.026213
	209.61		0.131513
	245.31		0.030697
	214.71		0.03638
	117.81		0.059904
	196.35		0.03216
	147.39		0.053315
	160.14		0.034765
	175.95		0.024039
	183.6		0.046209
	141.27		0.033409
	164.73		0.041237
	275.4		0.0604
	177.48		0.165168
	225.93		0.151083
	221.85		0.03169
	223.38		0.024354
	224.4		0.049614
	181.05		0.041393
	245.82		0.026404
	176.97		0.028793
	430.95		0.043848
	414.63		0.140402
	174.93		0.029697
	469.2		0.033907
	227.97		0.029705
	135.66		0.037141
	185.13		0.033299
	243.27		0.049236
	444.21		0.196222
	205.02		0.027112
	360.57		0.062056
	212.67		0.060842
	298.35		0.035182
	149.43		0.046648
	242.76		0.041318
	75.99		0.182096
	159.63		0.053758
	210.12		0.031942
	146.37		0.025181
	245.82		0.0392
	217.26		0.033136
	237.15		0.026859
	162.69		0.022588
	154.02		0.08469
	157.59		0.106411
	192.27		0.024545
	123.42		0.11412
	345.27		0.026318
	252.96		0.027435
	316.71		0.107156
	225.93		0.086914
	193.8		0.078232
	327.42		0.043632
	337.62		0.020096
	267.24		0.038306
	308.04		0.141877
	186.15		0.049819
	332.01		0.048625
	576.81		0.170085
	344.25		0.039404
	158.1		0.041699
	239.19		0.030287
	250.41		0.080909
	369.75		0.043849
	248.37		0.080284
	166.77		0.038111
	362.1		0.166852
	202.47		0.076234
	261.12		0.021244
	105.06		0.066226
	249.9		0.039705
	173.4		0.042806
	396.78		0.11428
	198.39		0.050523
	126.48		0.158434
	410.04		0.07155
	250.92		0.01676
	249.9		0.122137
	408		0.040041
	179.52		0.027243
	139.74		0.025841
	117.3		0.143717
	236.13		0.0464
	363.12		0.025659
	251.43		0.032256
	209.61		0.073465
	129.03		0.071061
	371.79		0.124726
	19.38		0.156905
	58.65		0.122186
	261.63		0.043765
	231.54		0.048137
	167.79		0.035262
	198.39		0.096992
	270.3		0.025584
	438.6		0.06052
	226.44		0.023281
	369.24		0.16252
	292.74		0.060661
	199.92		0.030184
	411.57		0.016574
	203.49		0.026931
	203.49		0.038989
	102		0.078212
	365.67		0.034014
	193.8		0.030708
	364.14		0.051499
	242.25		0.096336
	160.14		0.030293
	190.23		0.041235
	194.82		0.054924
	446.76		0.080494
	245.82		0.030336
	213.18		0.040652
	282.54		0.05228
	210.63		0.037132
	150.45		0.081261
	69.87		0.084074
	146.37		0.088858
	231.54		0.048327
	398.82		0.055549
	73.95		0.08249
	190.74		0.035712
	71.4		0.190156
	213.18		0.034035
	193.29		0.056774
	194.31		0.036436
	181.56		0.019795
	307.02		0.191903
	170.34		0.022221
	174.42		0.028904
	74.97		0.168483
	149.94		0.100255
	262.65		0.026414
	233.58		0.029704
	154.53		0.040845
	295.29		0.137383
	206.55		0.03489
	289.17		0.04683
	213.18		0.045653
	396.27		0.157527
	277.95		0.1336
	421.77		0.179814
	490.62		0.159505
	184.62		0.028851
	193.29		0.033621
	206.04		0.040798
	193.29		0.040162
	167.79		0.042693
	190.74		0.028523
	275.4		0.109616
	223.89		0.059535
	179.52		0.065434
	249.39		0.048888
	139.74		0.072071
	248.37		0.089135
	192.78		0.030573
	282.54		0.02274
	228.99		0.035477
	227.97		0.091906
	186.15		0.023782
	375.87		0.033459
	218.28		0.034023
	273.36		0.059325
	190.23		0.038772
	182.58		0.131344
	336.6		0.034929
	291.21		0.032297
	258.57		0.019711
	205.53		0.059781
	125.97		0.142541
	226.95		0.027281
	174.42		0.056549
	282.03		0.060513
	185.64		0.052063
	520.71		0.113196
	236.64		0.046088
	207.57		0.037336
	161.67		0.039434
	193.29		0.031619
	341.19		0.04412
	210.12		0.024987
	219.81		0.037586
	151.47		0.024824
	191.25		0.042634
	422.28		0.03727
	211.14		0.079197
	320.28		0.018509
	216.24		0.048382
	172.38		0.129314
	282.54		0.031098
	217.77		0.084539
	286.62		0.022494
	245.31		0.072314
	206.55		0.087634
	203.49		0.051148
	149.43		0.03656
	163.71		0.025239
	376.38		0.033459
	235.11		0.027838
	227.97		0.041307
	163.71		0.035826
	108.63		0.124289
	201.45		0.038325
	153.51		0.026783
	191.76		0.022172
	161.67		0.123103
	294.78		0.030406
	193.29		0.026281
	270.3		0.035617
	268.77		0.033453
	155.04		0.092881
	265.2		0.046594
	327.93		0.046888
	558.96		0.089258
	298.86		0.025657
	234.6		0.027012
	188.19		0.02532
	289.68		0.044094
	392.7		0.132931
	310.59		0.036082
	197.88		0.027491
	265.2		0.044787
	176.46		0.030093
	151.98		0.05354
	251.94		0.024455
	213.69		0.023576
	218.28		0.034023
	182.58		0.081226
	163.71		0.067245
	408		0.086224
	192.27		0.028569
	253.98		0.102211
	130.05		0.090282
	155.04		0.028045
	189.21		0.051143
	411.57		0.052574
	214.71		0.040207
	179.52		0.032772
	244.8		0.116853
	147.39		0.027018
	444.72		0.091958
	218.79		0.034154
	405.45		0.163232
	201.96		0.053619
	175.44		0.032554
	284.58		0.04264
	180.54		0.043651
	178.5		0.034056
	125.97		0.07591
	311.61		0.036999
	170.85		0.027385
	260.61		0.043803
	338.13		0.023857
	245.31		0.056685
	166.77		0.027194
	240.72		0.065384
	156.57		0.041237
	222.87		0.028406
	195.84		0.025968
	220.83		0.019999
	412.59		0.151007
	136.68		0.072734
	239.7		0.044579
	214.71		0.035311
	136.68		0.114512
	220.32		0.021127
	162.69		0.038342
	182.58		0.103543
	375.87		0.024498
	358.02		0.072562
	295.8		0.178355
	242.25		0.047724
	220.83		0.040331
	581.91		0.039748
	155.55		0.107579
	223.38		0.079886
	413.1		0.180791
	223.89		0.025259
	209.1		0.022082
	255.51		0.061826
	159.12		0.025262
	228.99		0.041283
	288.66		0.027475
	322.83		0.034994
	402.39		0.168453
	171.87		0.036395
	294.78		0.027806
	301.41		0.02743
	283.56		0.022706
	272.85		0.030801
	200.43		0.030448
	382.5		0.031376
	356.49		0.024821
	289.68		0.132364
	194.82		0.149604
	96.39		0.118929
	223.89		0.044121
	210.12		0.019377
	285.09		0.027205
	242.25		0.033198
	277.44		0.043414
	453.39		0.165147
	176.97		0.03964
	110.16		0.14468
	251.94		0.036663
	328.44		0.042238
	326.4		0.029148
	191.76		0.066869
	442.17		0.198054
	281.52		0.115273
	282.54		0.102109
	208.08		0.059832
	206.04		0.075119
	212.67		0.027118
	479.4		0.034632
	216.24		0.050577
	181.05		0.047432
	216.75		0.047907
	589.56		0.186131
	221.34		0.04154
	224.4		0.02648
	154.53		0.043616
	314.67		0.1217
	213.69		0.068325
	435.54		0.044652
	258.57		0.057116
	194.31		0.040789
	496.74		0.031437
	285.09		0.09376
	226.95		0.044077
	188.19		0.035312
	160.14		0.027484
	76.5		0.127286
	299.37		0.035417
	160.14		0.051011
	228.48		0.111741
	185.64		0.062093
	537.03		0.046688
	34.17		0.092944
	160.14		0.041035
	189.21		0.047837
	240.72		0.029342
	341.19		0.041604
	207.57		0.030897
	199.92		0.028648
	190.74		0.031171
	239.7		0.047726
	250.92		0.025238
	275.4		0.028675
	211.14		0.066649
	257.55		0.133568
	223.38		0.026238
	102.51		0.10706
	190.74		0.037603
	273.87		0.038843
	245.82		0.035141
	56.1		0.100247
	135.66		0.089092
	198.9		0.033273
	199.41		0.031907
	184.62		0.03207
	219.3		0.0412
	169.83		0.020461
	476.85		0.070524
	196.35		0.030719
	183.09		0.031488
	166.26		0.037095
	183.09		0.049734
	233.58		0.02783
	218.28		0.045563
	243.27		0.03746
	218.79		0.051087
	175.95		0.040134
	227.97		0.050468
	182.58		0.061246
	163.71		0.032988
	311.1		0.062485
	267.75		0.038159
	247.86		0.030853
	278.46		0.038963
	280.5		0.035033
	238.17		0.034222
	341.19		0.024561
	113.73		0.033739
	200.94		0.068929
	183.09		0.026732
	207.06		0.02522
	206.04		0.046995
	426.36		0.073286
	263.67		0.031302
	295.29		0.041572
	263.67		0.044619
	193.29		0.181077
	248.37		0.0906
	228.48		0.0301
	237.66		0.096446
	246.33		0.016701
	172.38		0.024003
	113.73		0.129499
	423.3		0.028691
	352.92		0.029251
	176.46		0.038833
	221.85		0.051245
	192.78		0.027091
	189.21		0.057676
	292.23		0.030832
	183.09		0.047909
	272.85		0.033348
	274.89		0.198504
	283.56		0.037209
	201.96		0.048706
	265.2		0.025219
	188.7		0.029779
	221.34		0.040266
	235.11		0.027027
	235.11		0.028968
	200.94		0.022317
	318.75		0.020674
	186.66		0.087978
	158.1		0.031511
	417.69		0.043818
	250.92		0.031226
	465.12		0.166578
	248.37		0.031687
	172.89		0.089404
	233.07		0.023568
	207.06		0.029721
	215.73		0.028824
	232.05		0.043849
	179.52		0.038263
	224.91		0.037087
	134.13		0.046974
	340.68		0.118767
	203.49		0.029501
	154.02		0.032701
	232.56		0.03871
	413.61		0.067502
	270.3		0.033929
	180.54		0.027999
	250.92		0.030228
	243.27		0.029411
	122.4		0.121442
	154.02		0.049315
	192.78		0.032877
	195.33		0.025954
	237.66		0.024435
	182.58		0.023196
	185.13		0.038068
	290.7		0.027328
	366.18		0.03038
	147.39		0.039707
	171.87		0.023658
	157.59		0.025033
	297.84		0.109913
	237.15		0.037042
	186.66		0.069537
	203.49		0.051148
	252.96		0.037482
	221.85		0.047256
	189.21		0.034199
	246.84		0.031435
	366.69		0.071406
	65.79		0.147608
	313.14		0.038386
	238.17		0.072685
	166.26		0.050035
	238.17		0.078553
	229.5		0.05009
	111.18		0.078294
	232.56		0.033305
	403.41		0.02604
	183.6		0.08417
	222.36		0.077758
	70.38		0.118613
	257.55		0.031707
	166.77		0.038111
	252.96		0.023839
	565.08		0.142078
	242.76		0.03723
	136.17		0.070671
	245.82		0.037538
	179.01		0.107671
	200.94		0.110999
	173.91		0.024958
	244.29		0.024755
	301.92		0.04128
	200.43		0.080066
	231.03		0.039957
	260.61		0.027309
	126.48		0.122718
	218.28		0.02591
	129.03		0.166027
	223.38		0.049698
	352.41		0.038897
	413.61		0.140713
	406.47		0.144186
	207.57		0.051308
	179.52		0.052733
	375.36		0.027506
	200.94		0.052206
	222.87		0.020337
	180.54		0.031072
	310.08		0.106913
	223.89		0.032759
	465.12		0.058434
	160.65		0.031626
	199.41		0.021721
	468.69		0.01558
	312.63		0.02519
	135.66		0.048681
	417.18		0.027653
	325.89		0.033435
	266.73		0.023143
	507.96		0.032596
	221.85		0.041343
	482.46		0.185381
	208.08		0.043826
	309.06		0.033859
	242.76		0.045784
	438.09		0.032606
	94.35		0.075576
	132.6		0.055939
	133.11		0.041688
	383.52		0.022906
	195.84		0.03762
	199.92		0.118639
	73.44		0.174833
	190.74		0.031331
	276.93		0.026021
	194.31		0.025261
	598.23		0.131565
	171.87		0.046322
	213.18		0.026255
	309.06		0.02534
	155.55		0.032638
	94.86		0.122389
	200.94		0.031672
	225.93		0.031177
	515.61		0.157771
	285.6		0.052946
	116.79		0.1776
	241.74		0.044035
	258.06		0.046597
	260.61		0.024196
	109.65		0.06114
	275.91		0.029854
	149.43		0.110325
	167.79		0.040505
	298.86		0.032775
	93.33		0.193715
	205.53		0.035208
	185.64		0.102419
	181.56		0.08878
	191.25		0.037793
	251.43		0.071401
	180.03		0.030826
	239.7		0.066234
	242.76		0.033521
	375.36		0.064633
	255		0.033561
	228.48		0.047258
	325.38		0.027482
	299.37		0.038202
	213.18		0.056593
	211.14		0.128896
	310.08		0.036467
	268.26		0.045656
	181.56		0.056046
	225.42		0.027651
	137.7		0.032305
	260.1		0.031321
	334.56		0.077622
	187.17		0.038847
	222.87		0.02714
	203.49		0.042582
	370.26		0.031401
	164.22		0.04891
	192.27		0.023783
	206.55		0.028512
	208.59		0.042613
	163.71		0.037987
	276.42		0.078758
	214.71		0.031893
	193.29		0.032067
	258.57		0.032125
	195.84		0.036399
	235.62		0.055657
	336.09		0.034052
	17.34		0.172202
	107.1		0.131778
	208.59		0.020844
	174.42		0.035196
	449.31		0.153641
	214.2		0.026604
	159.63		0.141747
	332.52		0.038452
	168.3		0.028627
	95.88		0.037088
	183.6		0.025832
	307.53		0.176506
	165.24		0.034694
	392.7		0.162078
	146.88		0.085534
	289.68		0.019922
	56.1		0.081382
	236.64		0.027868
	189.72		0.034996
	292.23		0.024306
	266.22		0.029458
	139.74		0.057086
	425.34		0.056341
	209.61		0.034152
	209.1		0.031327
	192.27		0.029405
	204		0.043739
	215.73		0.035852
	174.42		0.042707
	277.44		0.025184
	169.83		0.031054
	329.97		0.021334
	198.39		0.020648
	228.48		0.044993
	293.25		0.066092
	173.91		0.036225
	223.89		0.026218
	185.64		0.031465
	268.77		0.025168
	182.58		0.031244
	208.08		0.035641
	232.56		0.041593
	272.34		0.086006
	391.68		0.028534
	217.26		0.141174
	241.74		0.031323
	180.54		0.070288
	168.81		0.028163
	190.23		0.034463
	301.92		0.040134
	211.65		0.039842
	449.31		0.144018
	319.77		0.021838
	148.41		0.062086
	244.8		0.113964
	205.53		0.044627
	180.54		0.027744
	199.41		0.037507
	250.92		0.026144
	441.66		0.114795
	195.84		0.020505
	172.89		0.039251
	184.62		0.034747
	219.81		0.037586
	229.5		0.102875
	378.93		0.033534
	299.88		0.043002
	219.3		0.027132
	173.91		0.0246
	175.95		0.028237
	297.84		0.039239
	193.8		0.023345
	225.93		0.14521
	195.33		0.023874
	405.45		0.020476
	496.74		0.181619
	274.38		0.058687
	185.64		0.033574
	251.43		0.091896
	182.58		0.030898
	345.78		0.089299
	301.92		0.040417
	243.27		0.018729
	159.63		0.029861
	449.82		0.194493
	207.06		0.033353
	203.49		0.03916
	500.82		0.073228
	410.55		0.048517
	246.33		0.021603
	326.91		0.032634
	224.4		0.055996
	271.32		0.051624
	219.81		0.025077
	292.23		0.047234
	241.74		0.034736
	218.28		0.04847
	185.64		0.032312
	150.96		0.026747
	536.01		0.121833
	369.24		0.041488
	190.74		0.051333
	191.76		0.103827
	228.48		0.039492
	256.02		0.029695
	207.06		0.033353
	350.88		0.030879
	239.19		0.02448
	235.11		0.029402
	125.46		0.118673
	436.05		0.115915
	282.54		0.029911
	217.77		0.033579
	481.95		0.035616
	202.47		0.022849
	195.84		0.064545
	161.67		0.023611
	205.02		0.02657
	531.93		0.077493
	193.8		0.056734
	228.48		0.054142
	176.46		0.123683
	283.56		0.033766
	592.11		0.19556
	340.68		0.033047
	194.82		0.021817
	376.89		0.023486
	246.84		0.04773
	289.68		0.061103
	145.35		0.070507
	185.64		0.042264
	159.63		0.033974
	205.53		0.039656
	366.18		0.042078
	212.16		0.111364
	245.31		0.030797
	94.86		0.127761
	237.15		0.07877
	405.45		0.058923
	206.55		0.050516
	480.42		0.105933
	185.13		0.05336
	176.46		0.02976
	192.78		0.03005
	161.67		0.030986
	293.76		0.102931
	195.84		0.062384
	487.56		0.057958
	222.87		0.051514
	269.79		0.075393
	358.53		0.05669
	355.47		0.027284
	143.31		0.156957
	364.14		0.054983
	565.59		0.063736
	260.61		0.024489
	337.11		0.023365
	422.28		0.044119
	225.42		0.033029
	226.44		0.028195
	172.89		0.045245
	232.56		0.07454
	93.84		0.106484
	240.21		0.024437
	203.49		0.029399
	163.2		0.055689
	166.26		0.033617
	124.95		0.080501
	376.38		0.093153
	163.2		0.024991
	232.56		0.04048
	192.78		0.034983
	268.26		0.02919
	385.05		0.063334
	245.82		0.064562
	335.58		0.096378
	204		0.037308
	187.17		0.05515
	286.11		0.052033
	272.85		0.029227
	301.41		0.020629
	214.2		0.034061
	396.27		0.071139
	211.65		0.025445
	242.76		0.137935
	380.46		0.035928
	400.35		0.029119
	167.79		0.046978
	320.79		0.037057
	160.65		0.036081
	476.85		0.156704
	247.35		0.046327
	226.95		0.021324
	432.99		0.029086
	242.25		0.031076
	241.74		0.024638
	286.62		0.030637
[truncated: 11,594 more rows]

## Sheet: 100nM
Area（μm2）	37.23	Deformation	0.167941
	285.09		0.029289
	251.43		0.03962
	351.39		0.071535
	286.62		0.082216
	192.27		0.027279
	155.04		0.028171
	211.65		0.024643
	455.94		0.030854
	459		0.027405
	187.17		0.06702
	190.23		0.033
	245.82		0.025654
	218.79		0.032379
	224.91		0.094437
	133.11		0.093243
	310.08		0.040157
	248.37		0.033997
	276.42		0.082255
	221.34		0.035131
	220.83		0.195383
	320.28		0.04956
	284.58		0.045437
	187.68		0.070531
	327.42		0.036282
	311.61		0.021106
	518.67		0.027779
	271.83		0.02611
	253.47		0.027115
	192.78		0.070821
	248.37		0.039043
	230.01		0.054738
	184.62		0.042054
	365.16		0.052076
	218.28		0.035481
	212.67		0.08197
	231.03		0.038735
	202.47		0.060823
	145.35		0.0192
	266.73		0.032074
	235.11		0.038895
	275.4		0.024744
	189.21		0.032611
	339.66		0.166915
	200.94		0.025132
	167.79		0.038379
	185.13		0.032345
	245.82		0.023698
	260.61		0.021923
	230.01		0.044481
	163.71		0.028553
	197.37		0.025683
	483.48		0.046779
	206.55		0.042387
	224.91		0.042729
	182.58		0.084895
	144.33		0.050507
	279.99		0.029716
	171.87		0.033292
	210.12		0.046022
	232.05		0.052088
	285.09		0.030188
	287.64		0.037849
	215.73		0.03555
	338.13		0.026439
	345.78		0.023662
	187.68		0.027591
	205.02		0.025148
	18.87		0.125769
	201.45		0.023234
	242.76		0.03786
	282.03		0.021948
	159.63		0.02347
	341.7		0.064705
	307.53		0.024751
	313.65		0.025086
	225.42		0.043473
	188.7		0.019715
	371.28		0.035073
	142.29		0.031845
	235.11		0.036751
	236.13		0.038563
	153.51		0.056041
	230.01		0.056776
	390.15		0.149109
	181.56		0.046094
	196.35		0.030719
	306.51		0.031844
	209.61		0.074734
	258.06		0.034074
	248.88		0.020427
	307.53		0.035234
	261.63		0.038514
	184.62		0.038884
	148.92		0.033023
	250.92		0.056718
	167.79		0.027842
	160.65		0.055128
	173.4		0.037267
	519.69		0.099083
	499.29		0.072873
	231.54		0.024356
	162.18		0.031208
	271.32		0.029234
	224.91		0.021012
	192.27		0.03142
	124.95		0.077228
	220.83		0.042811
	98.43		0.082395
	334.05		0.039337
	170.85		0.03294
	103.02		0.055911
	198.9		0.033099
	321.3		0.055063
	287.64		0.062237
	268.26		0.04714
	220.83		0.034694
	225.42		0.036655
	269.28		0.025786
	183.6		0.025832
	228.48		0.034337
	248.88		0.056471
	266.73		0.091396
	394.23		0.046852
	176.97		0.094301
	228.99		0.025762
	421.77		0.042156
	238.68		0.024247
	198.39		0.026725
	345.27		0.024287
	302.94		0.04716
	423.3		0.073631
	420.75		0.149382
	323.34		0.08877
	339.66		0.05973
	177.48		0.060993
	353.43		0.030164
	212.67		0.033311
	347.31		0.020589
	210.63		0.03176
	173.91		0.096804
	184.11		0.035637
	272.34		0.036617
	575.28		0.03232
	186.66		0.184329
	505.92		0.040746
	327.93		0.021055
	221.85		0.020965
	336.09		0.031893
	234.09		0.099422
	185.64		0.029414
	207.57		0.035676
	227.46		0.022986
	519.69		0.188362
	342.72		0.025647
	81.6		0.199248
	271.32		0.018406
	322.32		0.041118
	217.77		0.037099
	435.03		0.041646
	303.96		0.024254
	276.42		0.100588
	186.15		0.096444
	394.23		0.102169
	432.99		0.132932
	337.11		0.037899
	180.03		0.055877
	191.76		0.051236
	146.88		0.068301
	282.03		0.048364
	209.61		0.030932
	210.12		0.057034
	221.85		0.029413
	151.47		0.032652
	267.75		0.025765
	156.57		0.031344
	346.29		0.032031
	278.97		0.042384
	312.12		0.022784
	253.47		0.058107
	390.66		0.04043
	183.09		0.035682
	391.68		0.039397
	172.89		0.07682
	194.82		0.038084
	225.93		0.036782
	317.22		0.027574
	349.86		0.027531
	225.93		0.093045
	238.68		0.024247
	302.94		0.056078
	310.59		0.023135
	206.04		0.035162
	291.21		0.035998
	184.62		0.030584
	239.7		0.031757
	119.34		0.057389
	362.61		0.035292
	400.35		0.026754
	367.2		0.104028
	298.35		0.036731
	264.69		0.086709
	504.39		0.048021
	218.79		0.020993
	150.45		0.026271
	211.14		0.032771
	399.84		0.022741
	422.28		0.046223
	133.62		0.043886
	136.17		0.068421
	381.48		0.039494
	374.34		0.018651
	344.25		0.18876
	273.36		0.033573
	293.25		0.0362
	175.44		0.034183
	205.02		0.02657
	390.66		0.052079
	405.45		0.177531
	196.86		0.034415
	228.48		0.03162
	434.01		0.161498
	146.37		0.030531
	327.42		0.164589
	258.57		0.125747
	215.22		0.023298
	218.28		0.022822
	369.75		0.036157
	422.28		0.051329
	206.55		0.026559
	248.88		0.121936
	267.24		0.05698
	233.58		0.039391
	180.03		0.023948
	163.2		0.081937
	213.69		0.056975
	224.4		0.024055
	276.42		0.046299
	223.38		0.025737
	237.15		0.017245
	170.34		0.03887
	195.84		0.02831
	184.11		0.052773
	154.53		0.03863
	553.86		0.042654
	440.13		0.029844
	276.93		0.077493
	382.5		0.041154
	225.42		0.048675
	257.55		0.020273
	453.9		0.060776
	142.29		0.041402
	234.6		0.035749
	194.82		0.040776
	260.1		0.028623
	208.59		0.061538
	272.34		0.033683
	220.32		0.041703
	179.01		0.054541
	181.05		0.035413
	151.98		0.063579
	174.93		0.048506
	487.05		0.056049
	222.87		0.034445
	121.89		0.065563
	134.13		0.028037
	158.61		0.025181
	126.99		0.075101
	227.46		0.02552
	140.76		0.034186
	210.12		0.038332
	231.54		0.030274
	260.1		0.021318
	290.19		0.031188
	252.96		0.019831
	237.15		0.028393
	163.71		0.05813
	224.4		0.030796
	269.28		0.025786
	269.28		0.026734
	291.21		0.029001
	181.05		0.019875
	378.42		0.048166
	185.13		0.045772
	251.43		0.027803
	191.76		0.044011
	251.43		0.022096
	180.54		0.028924
	195.33		0.031162
	273.87		0.032817
	233.07		0.044809
	205.53		0.059676
	210.63		0.05236
	285.6		0.027093
	194.31		0.022292
	297.84		0.039155
	156.57		0.02911
	201.96		0.031233
	204		0.026209
	201.45		0.024391
	271.83		0.038603
	235.11		0.020714
	149.94		0.046599
	228.48		0.032806
	506.94		0.173237
	262.65		0.1116
	220.32		0.026051
	188.19		0.02648
	231.54		0.038195
	175.95		0.056392
	177.99		0.024955
	221.85		0.027355
	219.3		0.031395
	163.71		0.037625
	265.71		0.032806
	215.73		0.030009
	195.84		0.022209
	177.99		0.027602
	211.14		0.028574
	170.85		0.035719
	169.83		0.030012
	211.65		0.027377
	302.94		0.039134
	263.16		0.023952
	242.76		0.123377
	184.62		0.032919
	449.31		0.151184
	247.86		0.036658
	179.52		0.030809
	183.6		0.024082
	236.13		0.117857
	324.36		0.043166
	201.96		0.024777
	196.35		0.025079
	241.23		0.050852
	224.4		0.030901
	184.62		0.034747
	187.17		0.023108
	191.25		0.020476
	79.05		0.198213
	191.25		0.032479
	234.6		0.045055
	170.85		0.025234
	200.94		0.02568
	162.18		0.038175
	303.45		0.02483
	224.91		0.090765
	227.46		0.020152
	233.58		0.019533
	247.35		0.083836
	249.9		0.061117
	175.95		0.05279
	146.88		0.051909
	216.24		0.034269
	141.78		0.078038
	142.8		0.037382
	255		0.024388
	209.1		0.030914
	190.23		0.028993
	469.71		0.054716
	162.18		0.038922
	343.23		0.068261
	346.29		0.047618
	122.4		0.112925
	155.04		0.024735
	220.83		0.063499
	321.3		0.028497
	255.51		0.03365
	171.87		0.023804
	298.35		0.119189
	164.73		0.023412
	249.9		0.02337
	175.44		0.027141
	164.73		0.044985
	337.62		0.042926
	142.8		0.120255
	217.26		0.037447
	199.41		0.031483
	289.68		0.048783
	216.75		0.028014
	302.94		0.032495
	243.27		0.02957
	362.61		0.030611
	244.8		0.029539
	53.04		0.191386
	254.49		0.057037
	272.85		0.034509
	191.76		0.052526
	270.81		0.053585
	293.76		0.050482
	229.5		0.024718
	250.41		0.12289
	214.71		0.028367
	135.66		0.049646
	225.93		0.054094
	257.55		0.034159
	147.39		0.01706
	241.23		0.036778
	216.75		0.040819
	204		0.020109
	221.85		0.034036
	79.56		0.060536
	412.59		0.029445
	169.32		0.032333
	213.69		0.019314
	234.09		0.037269
	304.47		0.032799
	515.61		0.182157
	223.38		0.08859
	325.89		0.020266
	371.79		0.069435
	211.65		0.03902
	289.17		0.030712
	265.71		0.154649
	187.17		0.0376
	169.32		0.068785
	187.17		0.057301
	214.2		0.026812
	215.22		0.073523
	284.58		0.024403
	252.45		0.023258
	240.72		0.022499
	188.19		0.029478
	378.42		0.032319
	446.25		0.085217
	133.62		0.057072
	169.32		0.054681
	165.24		0.041346
	422.79		0.047355
	177.48		0.027721
	208.59		0.043686
	597.21		0.151709
	240.21		0.04162
	243.27		0.042439
	219.3		0.043964
	373.83		0.16697
	173.91		0.076891
	233.58		0.034189
	245.82		0.032752
	208.08		0.024304
	319.77		0.028228
	310.08		0.035977
	319.26		0.024598
	223.89		0.036942
	212.67		0.145447
	142.8		0.058332
	478.38		0.051479
	137.7		0.051466
	248.37		0.048905
	185.64		0.029414
	163.2		0.043402
	186.15		0.037034
	298.35		0.037042
	180.54		0.040024
	314.16		0.032523
	180.03		0.02928
	190.74		0.033412
	227.46		0.04378
	385.05		0.028696
	205.02		0.037353
	205.53		0.024225
	273.36		0.042416
	393.21		0.029816
	285.6		0.023879
	243.27		0.022138
	211.14		0.047031
	217.77		0.027842
	152.49		0.09198
	271.83		0.042027
	278.97		0.070165
	187.17		0.028558
	219.81		0.033788
	218.79		0.022906
	183.09		0.085576
	277.95		0.039708
	136.68		0.037112
	275.91		0.036541
	222.87		0.030138
	174.93		0.039639
	204.51		0.023417
	324.36		0.020162
	255.51		0.026249
	197.37		0.045352
	191.25		0.090756
	203.49		0.043396
	292.23		0.049135
	257.55		0.033208
	282.03		0.040145
	119.85		0.019799
	195.84		0.02827
	332.01		0.025361
	152.49		0.041338
	234.6		0.028355
	407.49		0.037714
	193.8		0.036447
	287.13		0.033607
	108.63		0.032759
	471.24		0.152967
	225.42		0.022575
	273.36		0.037717
	246.33		0.032999
	154.53		0.09645
	264.69		0.025298
	175.95		0.03613
	372.3		0.031961
	367.71		0.037681
	345.27		0.054083
	221.34		0.029454
	216.75		0.023047
	245.31		0.034129
	97.92		0.138904
	238.68		0.037604
	99.45		0.093051
	237.66		0.021844
	164.73		0.041237
	89.25		0.077812
	263.16		0.043013
	235.62		0.051095
	451.86		0.027932
	353.94		0.057474
	175.95		0.022029
	199.41		0.027399
	253.47		0.035404
	294.78		0.025224
	244.8		0.034168
	53.04		0.194522
	225.93		0.037315
	214.2		0.024022
	240.72		0.034504
	292.23		0.040491
	461.04		0.144235
	362.61		0.02697
	297.84		0.034739
	413.61		0.124364
	164.22		0.045965
	339.15		0.053193
	187.17		0.026725
	164.73		0.038621
	161.16		0.028267
	278.46		0.030542
	181.56		0.02987
	180.54		0.121667
	372.81		0.143516
	282.03		0.127623
	189.21		0.076888
	163.2		0.061093
	260.1		0.030358
	176.46		0.027263
	191.76		0.02496
	123.42		0.092755
	200.94		0.043247
	241.74		0.02332
	169.32		0.023339
	321.81		0.118515
	377.4		0.106644
	467.67		0.083211
	302.94		0.079224
	374.34		0.035108
	239.7		0.04143
	202.98		0.033643
	325.38		0.039489
	296.31		0.02031
	164.73		0.034005
	156.06		0.131857
	276.42		0.029158
	226.44		0.072415
	205.02		0.02257
	252.45		0.019918
	255.51		0.031853
	276.93		0.026879
	292.74		0.018909
	190.23		0.0257
	180.03		0.037327
	238.17		0.039166
	323.34		0.033331
	173.4		0.081473
	253.98		0.027382
	479.91		0.158687
	299.37		0.040584
	199.92		0.032661
	217.26		0.067788
	524.28		0.181602
	71.4		0.061444
	214.2		0.026008
	329.46		0.047251
	400.86		0.037619
	228.99		0.057848
	222.36		0.061605
	254.49		0.079016
	119.85		0.109356
	196.86		0.076082
	171.36		0.085541
	203.49		0.037054
	469.71		0.030855
	316.71		0.026048
	285.09		0.024024
	192.27		0.073074
	155.55		0.030903
	411.57		0.171652
	176.46		0.024604
	161.16		0.074768
	180.03		0.043966
	256.02		0.049721
	384.54		0.040432
	184.62		0.032702
	272.85		0.049572
	169.83		0.137445
	266.22		0.024987
	268.77		0.029302
	154.53		0.034959
	208.59		0.032929
	251.43		0.047733
	96.39		0.161281
	175.44		0.025941
	234.09		0.039353
	186.66		0.031468
	517.65		0.032184
	490.11		0.037896
	217.77		0.05309
	419.22		0.038637
	77.52		0.108727
	260.61		0.038657
	292.74		0.036824
	420.24		0.03249
	170.85		0.028599
	562.02		0.195756
	159.63		0.060156
	185.64		0.056689
	317.22		0.03103
	270.3		0.128998
	179.52		0.04732
	74.46		0.098625
	174.93		0.029461
	211.14		0.059284
	204		0.058534
	171.36		0.025422
	227.46		0.047451
	288.15		0.057245
	186.15		0.075518
	504.9		0.118434
	419.73		0.037814
	438.09		0.02157
	260.61		0.036983
	221.34		0.018572
	379.44		0.031232
	172.89		0.103019
	213.69		0.077375
	418.2		0.077909
	188.7		0.053448
	174.42		0.038784
	268.26		0.048769
	201.45		0.047288
	171.36		0.025422
	255.51		0.029814
	230.52		0.038752
	301.41		0.016172
	194.82		0.022084
	227.97		0.04187
	208.08		0.050896
	193.29		0.051745
	220.83		0.026935
	229.5		0.089123
	276.93		0.055833
	159.12		0.034272
	262.65		0.027608
	316.71		0.03684
	319.77		0.036818
	177.48		0.027368
	591.6		0.095527
	190.74		0.033307
	258.57		0.017292
	249.9		0.028729
	200.94		0.026906
	385.56		0.023998
	187.17		0.03728
	384.54		0.04465
	328.44		0.033641
	486.54		0.060738
	191.25		0.040297
	194.31		0.025462
	123.93		0.061488
	253.98		0.042815
	180.03		0.034735
	493.17		0.046447
	536.52		0.082764
	192.78		0.105602
	185.64		0.043402
	177.48		0.039006
	281.01		0.016014
	222.36		0.029124
	412.08		0.077789
	225.42		0.030697
	442.68		0.109442
	173.4		0.046585
	277.44		0.042596
	288.66		0.061056
	410.04		0.031934
	220.83		0.031665
	207.57		0.025516
	229.5		0.034072
	352.41		0.040243
	134.13		0.058403
	210.12		0.043463
	182.58		0.027637
	299.88		0.026006
	278.97		0.091825
	228.48		0.041838
	219.3		0.029509
	183.6		0.028762
	195.33		0.031162
	447.78		0.037942
	446.25		0.035323
	230.01		0.044459
	367.2		0.036475
	208.59		0.03694
	318.24		0.024433
	223.89		0.02399
	223.89		0.030836
	224.4		0.03185
	209.1		0.02763
	267.75		0.0249
	151.47		0.03878
	222.36		0.040851
	214.2		0.025516
	219.81		0.041361
	239.7		0.032059
	237.66		0.022882
	241.23		0.116533
	243.27		0.022425
	446.76		0.130599
	137.7		0.054179
	244.29		0.109098
	255.51		0.067636
	249.39		0.04001
	176.46		0.045622
	197.88		0.032079
	246.33		0.059169
	214.2		0.045983
	338.64		0.026575
	256.02		0.026377
	329.97		0.025324
	197.88		0.038231
	270.81		0.033915
	153		0.028081
	207.06		0.05905
	293.25		0.033358
	297.84		0.126923
	295.8		0.025121
	265.71		0.022642
	277.95		0.040606
	196.86		0.026705
	181.05		0.074223
	256.02		0.034408
	114.24		0.06059
	375.87		0.049421
	185.64		0.035611
	334.56		0.052191
	247.35		0.030789
	226.95		0.074675
	220.83		0.038477
	171.36		0.063183
	226.95		0.023003
	185.64		0.032058
	201.45		0.028715
	163.2		0.039108
	165.75		0.043071
	193.29		0.037253
	250.41		0.03143
	193.29		0.16008
	580.89		0.127297
	286.11		0.038144
	208.59		0.032929
	180.54		0.074553
	358.02		0.020578
	285.6		0.095055
	188.19		0.113171
	169.83		0.037179
	179.52		0.065525
	371.79		0.099131
	218.28		0.030191
	405.45		0.154502
	258.06		0.059293
	154.02		0.028126
	293.76		0.08065
	286.62		0.087076
	372.81		0.031358
	134.64		0.055242
	180.54		0.025984
	477.36		0.031633
	210.63		0.089302
	166.77		0.048512
	127.5		0.038248
	158.1		0.047459
	210.63		0.100389
	161.16		0.026406
	195.33		0.036067
	199.92		0.022101
	193.29		0.023785
	166.77		0.027194
	241.74		0.033561
	218.28		0.039945
	222.36		0.036893
	148.92		0.024056
	147.9		0.066258
	167.28		0.027688
	203.49		0.018261
	170.34		0.047507
	169.32		0.042514
	248.88		0.022936
	198.9		0.062002
	214.71		0.050157
	191.25		0.03404
	185.64		0.019261
	213.69		0.028782
	206.04		0.02861
	86.19		0.168752
	340.17		0.080721
	131.07		0.042384
	141.27		0.036461
	127.5		0.05633
	186.15		0.046597
	192.78		0.042949
	474.3		0.04523
	164.73		0.021252
	266.73		0.027287
	168.3		0.028001
	158.61		0.069694
	212.16		0.021443
	174.93		0.021932
	254.49		0.045077
	197.88		0.030096
	353.43		0.035617
	131.07		0.054028
	219.81		0.074064
	175.44		0.030242
	238.17		0.050451
	205.02		0.04436
	169.83		0.033192
	164.73		0.025723
	279.48		0.030395
	170.85		0.020842
	266.73		0.030062
	209.61		0.027757
	427.38		0.027424
	263.67		0.0405
	80.58		0.125031
	322.83		0.029804
	220.32		0.034395
	121.38		0.155626
	180.54		0.064254
	491.64		0.079247
	196.86		0.043793
	205.53		0.045606
	211.65		0.136884
	281.52		0.039267
	168.81		0.032533
	174.93		0.029587
	396.78		0.146263
	73.95		0.152091
	247.86		0.029849
	198.9		0.026652
	410.55		0.072384
	252.45		0.035385
	178.5		0.047064
	219.3		0.027617
	228.99		0.046082
	244.29		0.030838
	256.02		0.022988
	216.75		0.124665
	317.73		0.035242
	203.49		0.131451
	194.82		0.021496
	282.03		0.023504
	226.44		0.040565
	253.98		0.039874
	261.12		0.022046
	167.79		0.126073
	142.29		0.036577
	223.38		0.020827
	549.27		0.174493
	218.79		0.03804
	220.83		0.085165
	179.52		0.025145
	187.17		0.030603
	87.72		0.098399
	185.64		0.033574
	294.27		0.027913
	254.49		0.026594
	205.02		0.033419
	187.68		0.046323
	239.19		0.03273
	432.48		0.166987
	242.25		0.046839
	190.23		0.029833
	195.33		0.029783
	247.35		0.030789
	240.21		0.035805
	138.21		0.024909
	249.9		0.028821
	360.06		0.092759
	311.61		0.086247
	241.23		0.028075
	410.55		0.178431
	296.82		0.037776
	90.27		0.177602
	225.93		0.02491
	210.63		0.165724
	312.63		0.031103
	217.77		0.03483
	256.53		0.027722
	254.49		0.084479
	159.63		0.082708
	181.56		0.021672
	183.6		0.042428
	244.8		0.042756
	221.85		0.121527
	584.46		0.169558
	161.67		0.063835
	159.63		0.02347
	185.13		0.037641
	235.62		0.047239
	138.21		0.067218
	240.72		0.04469
	238.17		0.036771
	153		0.112571
	228.48		0.053122
	224.4		0.03185
	265.2		0.05327
	179.52		0.064535
	386.58		0.039669
	218.28		0.022822
	186.15		0.036726
	177.48		0.039576
	200.94		0.021082
	216.75		0.033763
	135.15		0.041189
	196.35		0.036733
	233.58		0.047632
	267.24		0.038751
	224.4		0.047261
	253.47		0.05712
	181.05		0.031649
	201.96		0.030121
	102.51		0.130885
	197.37		0.021157
	161.67		0.056288
	210.63		0.061016
	307.02		0.048099
	434.52		0.044197
	343.23		0.047402
	252.45		0.023446
	155.55		0.128714
	129.54		0.050152
	232.56		0.039732
	478.38		0.152575
	268.26		0.0185
	153.51		0.039108
	192.27		0.021475
	156.57		0.037225
	165.24		0.035906
	348.84		0.103132
	273.36		0.024055
	181.56		0.026504
	256.02		0.033335
	300.39		0.029347
	215.73		0.023751
	290.7		0.05053
	167.79		0.11395
	205.53		0.03833
	343.74		0.031151
	235.11		0.134058
	178.5		0.03277
	294.78		0.08959
	268.26		0.061325
	406.98		0.017459
	238.17		0.032816
	230.52		0.036467
	266.22		0.020333
	177.99		0.037722
	224.4		0.041216
	180.54		0.104951
	265.2		0.034971
	188.19		0.033288
	235.11		0.057291
	210.63		0.064152
	202.47		0.058203
	217.26		0.02867
	146.37		0.019105
	218.28		0.04741
	363.63		0.027884
	215.73		0.026853
	203.49		0.043396
	257.04		0.042291
	332.52		0.046377
	219.3		0.063583
	231.54		0.034498
	220.83		0.045883
	229.5		0.042171
	258.06		0.036379
	151.47		0.034568
	419.22		0.026141
	331.5		0.044492
	206.04		0.038571
	295.29		0.041345
	266.73		0.034718
	201.45		0.047992
	260.1		0.055517
	201.96		0.033287
	205.02		0.050017
	189.21		0.029743
	190.74		0.026021
	227.97		0.042554
	300.9		0.031912
	148.92		0.028737
	232.05		0.030308
	193.29		0.02753
	267.75		0.027538
	167.79		0.029179
	253.98		0.037701
	257.55		0.047105
	156.06		0.04967
	221.85		0.019361
	225.93		0.04051
	161.16		0.032739
	204		0.029888
	289.68		0.050432
	245.31		0.088827
	230.01		0.026957
	137.7		0.031273
	321.3		0.019636
	585.48		0.188885
	167.79		0.034375
	328.44		0.035253
	210.12		0.033532
	313.65		0.037985
	495.21		0.150762
	331.5		0.043982
	222.36		0.133499
	222.36		0.026366
	186.15		0.049819
	269.79		0.026118
	202.47		0.127548
	302.43		0.036494
	228.99		0.042471
	242.25		0.030455
	190.74		0.020454
	236.64		0.029187
	312.63		0.028926
	201.45		0.034065
	248.37		0.03278
	157.59		0.03145
	173.4		0.061655
	139.74		0.062419
	241.23		0.037188
	238.68		0.021324
	184.62		0.024649
	212.67		0.039485
	197.37		0.028478
	339.15		0.124273
	143.82		0.051606
	193.8		0.047543
	237.66		0.031352
	245.82		0.023698
	267.75		0.029645
	168.3		0.044934
	195.33		0.024258
	214.71		0.031355
	191.25		0.029067
	186.15		0.032861
	213.69		0.034158
	212.16		0.038843
	197.88		0.032079
	225.93		0.035703
	394.74		0.041679
	320.28		0.033418
	244.29		0.040574
	325.89		0.034731
	241.74		0.039076
	391.68		0.163631
	175.95		0.042362
	177.99		0.035008
	502.35		0.189823
	253.47		0.020332
	326.4		0.057651
	556.41		0.198455
	128.01		0.028947
	259.08		0.028427
	209.61		0.02597
	141.78		0.089011
	151.47		0.02946
	470.73		0.034703
	221.85		0.020965
	202.98		0.027901
	170.34		0.029867
	233.07		0.032434
	233.58		0.038174
	153		0.090859
	258.57		0.026019
	136.17		0.064182
	177.99		0.027484
	185.13		0.024937
	166.26		0.028735
	61.2		0.168022
	529.38		0.079781
	193.8		0.024598
	338.13		0.04718
	162.69		0.042174
	233.07		0.03217
	319.26		0.038892
	225.93		0.046273
	197.37		0.042805
	203.49		0.045312
	206.55		0.060655
	242.76		0.026322
	197.88		0.026361
	211.65		0.02777
	218.79		0.026271
	343.23		0.044753
	376.89		0.015919
	154.02		0.027145
	244.29		0.061878
	301.41		0.052213
	201.45		0.147662
	167.28		0.039449
	329.97		0.028578
	267.75		0.02393
	205.53		0.036402
	150.96		0.02497
	420.75		0.170381
	134.64		0.030237
	297.84		0.026857
	271.83		0.087283
	380.46		0.030807
	267.75		0.030105
	49.98		0.198057
	227.97		0.063373
	184.62		0.030017
	213.18		0.030157
	262.65		0.039075
	558.96		0.09334
	183.09		0.050867
	207.57		0.057316
	202.47		0.059429
	177.99		0.026182
	47.94		0.196569
	205.02		0.049911
	176.97		0.062728
	300.39		0.021734
	226.44		0.022504
	234.09		0.030988
	210.12		0.025791
	335.58		0.1341
	262.65		0.08979
	228.48		0.034233
	333.54		0.045483
	220.32		0.020902
	285.09		0.176136
	288.15		0.022989
	350.37		0.033173
	341.7		0.041893
	288.66		0.032136
	174.42		0.050269
	411.57		0.149036
	210.12		0.037658
	333.03		0.032255
	385.56		0.142059
	394.23		0.035808
	215.73		0.038343
	244.29		0.044117
	112.2		0.124366
	262.65		0.047879
	192.27		0.057003
	190.23		0.032374
	201.45		0.049246
	172.89		0.020173
	201.45		0.021575
	352.41		0.03089
	373.83		0.091731
	371.28		0.046059
	261.12		0.035682
	251.94		0.065519
	146.88		0.030087
	192.27		0.022736
	188.7		0.116909
	250.41		0.020935
	373.83		0.02334
	204		0.050825
	191.76		0.034352
	208.08		0.04096
	167.28		0.049462
	200.43		0.037212
	346.8		0.038097
	155.04		0.028045
	35.7		0.161447
	268.26		0.071029
	308.55		0.035687
	283.05		0.044002
	146.37		0.037494
	348.33		0.031327
	322.32		0.046179
	165.75		0.052997
	288.66		0.037877
	434.01		0.172388
	471.24		0.041549
	301.41		0.022158
	318.24		0.041729
	131.07		0.061117
	449.31		0.041414
	281.52		0.122265
	448.29		0.02504
	344.25		0.033539
	270.3		0.029374
	165.75		0.024937
	368.73		0.127484
	194.82		0.075804
	197.88		0.08652
	247.86		0.050457
	204		0.086123
	366.18		0.038274
	234.6		0.108322
	186.66		0.026143
	206.55		0.13274
	17.85		0.18465
	210.12		0.022131
	267.75		0.043987
	423.81		0.050276
	423.81		0.047064
	237.66		0.041399
	156.06		0.028132
	229.5		0.041952
	395.25		0.056443
	184.62		0.02725
	308.55		0.043742
	117.3		0.124643
	240.21		0.059574
	68.34		0.187108
	303.45		0.080998
	233.58		0.021931
	529.38		0.040146
	239.19		0.051429
	113.22		0.097179
	310.08		0.026571
	286.11		0.075212
	431.46		0.090884
	175.95		0.034508
	197.37		0.083048
	413.1		0.034009
	442.17		0.038562
	315.69		0.03018
	346.8		0.121596
	409.02		0.131722
	289.68		0.039847
	205.53		0.046242
	237.66		0.079109
	197.88		0.03041
	334.56		0.131187
	218.79		0.058878
	205.53		0.035309
	279.48		0.037502
	168.81		0.027568
	288.15		0.041855
	116.28		0.075005
	216.24		0.018345
	156.57		0.039993
	189.21		0.050187
	241.74		0.041543
	263.67		0.045857
	138.21		0.090506
	219.81		0.050233
	255		0.061934
	201.45		0.037722
	388.62		0.027906
	164.73		0.156272
	281.52		0.029433
	197.88		0.067393
	202.47		0.035814
	261.63		0.027931
	88.23		0.035796
	186.15		0.044597
	223.89		0.059145
	227.46		0.036654
	231.54		0.021715
	562.53		0.044299
	233.58		0.027323
	206.04		0.026264
	251.43		0.030792
	169.83		0.027028
	240.21		0.050251
	321.81		0.04247
	251.94		0.090061
	219.81		0.050096
	192.78		0.033299
	140.76		0.075343
	440.64		0.041423
	175.95		0.032185
	181.56		0.020148
	268.26		0.054618
	219.3		0.025134
	248.88		0.055592
	228.99		0.030981
	223.38		0.039712
	237.15		0.023142
	369.75		0.020961
	330.99		0.046955
	131.07		0.066415
	275.4		0.038385
	274.38		0.055297
	194.82		0.025607
	400.86		0.025209
	231.54		0.038851
	226.44		0.045841
	297.84		0.040543
	173.91		0.031944
	283.56		0.050802
	319.26		0.033755
	264.18		0.055134
	208.08		0.027148
	288.15		0.029913
	437.58		0.190822
	247.86		0.169773
	283.56		0.018857
	250.92		0.026852
	301.41		0.043588
	284.07		0.02739
	482.46		0.043682
	245.31		0.042133
	244.8		0.041707
	407.49		0.032867
	343.23		0.036068
	289.68		0.028769
	259.59		0.043457
	273.36		0.040827
	368.73		0.061244
	220.32		0.101414
	229.5		0.049314
	320.79		0.054722
	474.3		0.041386
	245.31		0.027348
	286.11		0.016833
	235.11		0.046598
	474.3		0.053727
	268.26		0.047262
	368.73		0.07292
	255.51		0.061367
	158.1		0.118159
	188.19		0.09973
	169.32		0.101601
	366.18		0.037945
	222.87		0.021412
	359.55		0.020706
	291.21		0.045976
	177.99		0.056478
	52.53		0.150904
	192.27		0.032557
	472.77		0.094305
	259.59		0.047518
	210.63		0.095327
	137.19		0.044041
	201.96		0.058623
	244.8		0.063714
	282.03		0.042716
	246.84		0.03207
	307.02		0.058429
	452.37		0.042478
	330.48		0.105486
	281.52		0.027035
	206.04		0.032323
	187.17		0.076405
	176.97		0.084484
	152.49		0.054773
	170.34		0.067632
	204.51		0.036282
	346.8		0.061063
	211.65		0.067429
	242.25		0.031692
	283.56		0.052764
	231.54		0.038953
	202.47		0.046872
	166.77		0.032817
	165.75		0.052238
	175.95		0.033096
	225.93		0.045856
	156.06		0.028132
	185.13		0.031549
	193.8		0.041074
	323.34		0.056046
	204.51		0.036364
	464.1		0.081145
	220.83		0.0416
	154.02		0.054339
	249.39		0.035838
	287.13		0.036256
	231.54		0.038132
	277.95		0.032235
	311.61		0.109888
	446.25		0.030924
	228.48		0.127593
	493.68		0.037454
	388.62		0.041749
	194.82		0.098396
	38.76		0.186857
	491.64		0.134562
	205.53		0.049658
	337.11		0.04334
	26.52		0.128744
	442.68		0.028852
	462.57		0.040073
	203.49		0.028586
	185.64		0.044755
	201.96		0.039521
	65.79		0.071345
	370.77		0.036969
	163.71		0.043244
	555.39		0.19196
	515.1		0.025486
	171.87		0.027167
	190.74		0.05606
	211.14		0.026403
	411.57		0.051291
	16.83		0.134585
	257.55		0.124984
	252.45		0.052637
	65.79		0.099814
	229.5		0.044407
	591.6		0.161301
	218.79		0.054589
	189.72		0.028681
	256.53		0.050746
	173.91		0.038638
	37.74		0.110361
	189.72		0.028681
	260.1		0.057711
	169.83		0.063253
	213.18		0.029836
	202.98		0.033225
	43.35		0.173876
	463.08		0.029239
	165.75		0.038184
	93.84		0.127975
	216.24		0.025692
	264.69		0.028619
	181.56		0.026504
	230.52		0.03788
	161.67		0.022002
	179.52		0.029402
	222.36		0.029124
	182.07		0.035175
	369.24		0.026711
	204		0.030326
	180.54		0.023888
	175.44		0.028248
	211.65		0.034869
	252.45		0.020536
	167.79		0.033057
	193.8		0.026619
	211.14		0.041031
	188.19		0.095054
	185.64		0.08113
	42.33		0.135174
	188.19		0.035312
	172.38		0.032568
	164.73		0.027199
	135.15		0.065489
	158.61		0.03396
	200.43		0.098983
	194.82		0.04672
	225.42		0.019619
	179.01		0.029478
	209.61		0.034044
	156.57		0.02911
	257.55		0.03873
	324.36		0.032633
	250.92		0.023019
	189.21		0.022279
	245.82		0.16834
	233.07		0.043224
	182.58		0.035427
	211.65		0.028676
	164.22		0.053738
	160.14		0.047315
	546.21		0.077072
	361.08		0.037155
	192.78		0.057026
	257.04		0.026822
	269.79		0.056201
	223.38		0.023269
	393.72		0.081731
	239.19		0.022625
	74.97		0.045294
	507.45		0.119886
	225.42		0.018449
	164.22		0.025244
	267.75		0.030576
	175.44		0.048063
	146.37		0.054405
	216.75		0.062462
	212.16		0.027008
	194.82		0.037407
	530.4		0.186105
	288.66		0.022504
	188.19		0.030322
	190.74		0.04144
	203.49		0.020253
	262.14		0.018711
	228.99		0.052007
	304.47		0.038949
	304.47		0.03457
	165.75		0.066217
	185.64		0.023378
	316.2		0.047155
	426.36		0.036463
	23.46		0.195772
	320.28		0.035586
	159.63		0.032983
	185.64		0.021527
	423.3		0.057345
	229.5		0.02393
	142.29		0.120314
	203.49		0.031816
	184.62		0.037597
	86.7		0.128237
	249.9		0.098829
	83.13		0.160411
	275.91		0.034213
	142.29		0.062591
	335.07		0.02597
	94.35		0.046561
	220.83		0.125124
	173.91		0.039612
	533.97		0.143263
	404.43		0.070444
	315.69		0.026147
	282.03		0.058854
	357		0.055567
	244.8		0.091617
	459.51		0.175438
	315.18		0.026909
	154.53		0.04842
	204		0.045242
	198.39		0.022658
	216.75		0.080679
	258.57		0.02967
	212.16		0.035555
	345.27		0.031485
	321.3		0.03987
	417.18		0.100772
	275.4		0.099686
	354.96		0.028136
	238.68		0.030418
	228.99		0.06153
	118.83		0.170684
	210.12		0.027423
	371.28		0.026179
	198.9		0.031943
	180.03		0.028674
	519.18		0.077308
	399.84		0.032533
	18.87		0.086278
	208.08		0.047967
	304.98		0.036875
	219.3		0.041974
	187.17		0.028558
	436.56		0.039136
	457.47		0.030409
	197.37		0.082943
	526.83		0.184176
	211.14		0.028918
	186.66		0.045898
	447.78		0.151305
	269.28		0.028207
	204		0.024135
	244.8		0.057973
	205.02		0.038849
	164.73		0.028471
	391.17		0.030131
	212.67		0.045866
	322.83		0.058203
	245.31		0.029041
	303.96		0.022219
	172.89		0.027555
	104.55		0.032511
	237.15		0.072077
	322.32		0.144657
	215.73		0.036948
	284.58		0.024497
	219.81		0.052354
	167.79		0.023427
	376.89		0.173282
	259.59		0.02378
	202.47		0.023496
	224.4		0.024055
	188.19		0.032034
	163.2		0.073875
	415.14		0.038482
	159.63		0.03792
	273.87		0.027954
	256.53		0.062863
	171.87		0.020982
	194.82		0.035424
	167.28		0.032081
	240.72		0.02385
	240.21		0.033979
	179.01		0.068556
	208.08		0.041302
	374.34		0.019802
	268.77		0.025264
	364.14		0.025877
	392.7		0.177419
	209.1		0.025234
	207.06		0.029721
	182.58		0.029818
	222.87		0.045057
	291.21		0.022104
	249.39		0.034612
	167.79		0.031527
	176.97		0.028793
	286.11		0.036696
	529.38		0.041634
	525.81		0.03893
	258.57		0.046348
	279.48		0.029945
	359.04		0.100298
	207.06		0.070925
	181.56		0.022251
	231.03		0.057444
	209.61		0.022611
	259.59		0.039806
	196.35		0.024966
	213.69		0.031668
	277.95		0.025297
	273.87		0.025764
	206.04		0.074901
	320.28		0.10019
	332.52		0.029755
	180.54		0.029895
	222.87		0.04119
	94.86		0.095311
	319.26		0.03053
	198.39		0.022658
	202.98		0.025554
	465.12		0.183793
	201.96		0.030121
	145.35		0.02594
	223.38		0.033343
	207.06		0.027774
	332.52		0.023665
	360.57		0.027146
	185.64		0.033574
	148.92		0.071117
	153.51		0.031752
	256.02		0.045097
	181.05		0.031757
	360.06		0.078545
	157.08		0.046653
	197.88		0.048771
	222.87		0.033391
	313.14		0.048262
	155.55		0.090412
	232.05		0.024149
	188.19		0.041518
	199.41		0.037702
	384.03		0.037029
	194.31		0.037083
	191.25		0.026345
	201.45		0.024076
	234.6		0.034438
	222.87		0.047946
	220.32		0.05385
	175.44		0.023813
	186.66		0.052226
	237.15		0.045005
	221.85		0.032651
	246.84		0.023188
	190.74		0.067493
	300.39		0.048136
	224.4		0.105424
	233.07		0.022254
	267.24		0.03926
	294.27		0.034591
	213.69		0.031668
	506.43		0.12586
	268.26		0.079762
	55.59		0.074308
	392.7		0.105394
	22.95		0.156371
	282.03		0.049998
	488.58		0.094376
	224.91		0.031803
	267.75		0.042219
	477.87		0.111754
	130.05		0.03807
	250.92		0.053643
	108.12		0.054062
	146.37		0.039614
	137.19		0.03448
	415.65		0.169257
	143.82		0.028134
	473.79		0.070246
	507.96		0.051686
	223.38		0.047982
	301.92		0.050866
	65.79		0.178607
	233.58		0.040676
	300.39		0.053692
	102.51		0.081658
	403.41		0.193217
	217.26		0.026599
	201.45		0.067578
	255.51		0.033856
	129.54		0.065964
	135.15		0.060545
	241.74		0.029762
	211.14		0.047197
	248.37		0.041828
	327.42		0.039571
	267.75		0.034484
	193.29		0.032648
	235.11		0.03563
	306		0.034546
	321.3		0.042625
	238.17		0.051478
	398.82		0.05154
	246.33		0.045796
	231.03		0.03546
	260.1		0.0703
	131.07		0.11967
	393.21		0.059853
	205.53		0.04889
	255		0.086839
	223.89		0.045576
	246.84		0.048358
	146.37		0.046353
	106.59		0.136404
	193.29		0.045824
	188.7		0.029779
	217.77		0.062522
	228.48		0.044758
	206.04		0.034194
	50.49		0.080914
	217.77		0.038292
	439.11		0.044755
	178.5		0.054908
	214.71		0.041436
	224.4		0.038709
	225.42		0.026094
	175.95		0.077274
	257.04		0.051254
	197.37		0.036253
	284.07		0.035122
	280.5		0.042054
	177.99		0.03012
	223.38		0.034151
	252.45		0.038659
	149.43		0.095228
	301.92		0.037974
	448.29		0.186662
	327.42		0.071064
	296.31		0.027167
	292.74		0.031847
	266.73		0.039137
	279.48		0.047138
	283.05		0.0569
	180.54		0.046204
	259.08		0.040227
	224.4		0.024476
	210.63		0.041898
	295.29		0.035224
	218.28		0.048598
	199.41		0.04318
	224.4		0.033523
	186.15		0.035586
	290.19		0.05985
	301.41		0.064481
	304.47		0.062776
	260.61		0.029489
	339.66		0.049053
	216.24		0.062473
	194.31		0.029036
	252.45		0.038107
	158.61		0.041072
	157.59		0.053947
	165.24		0.040757
	326.4		0.041697
	460.02		0.03394
	200.94		0.03092
	204		0.056295
	191.76		0.062168
	205.02		0.034618
	242.25		0.03234
	573.75		0.036109
	231.54		0.068506
	202.47		0.035368
	200.43		0.053928
	175.95		0.049526
	210.12		0.037017
	187.68		0.053436
	197.37		0.025683
	26.01		0.180426
	222.87		0.056161
	179.01		0.024022
	233.07		0.045621
	239.7		0.023139
	215.22		0.034348
	210.63		0.050335
	246.84		0.025877
	232.05		0.046461
	291.72		0.151737
	447.27		0.02584
	283.56		0.035876
	310.08		0.032659
	365.16		0.038516
	345.78		0.028085
	254.49		0.168349
	174.42		0.05771
	330.99		0.086827
	328.44		0.070348
	460.53		0.090616
	173.4		0.094896
	218.28		0.019992
	190.23		0.062535
	350.37		0.04772
	180.03		0.052937
	295.29		0.048734
	217.26		0.041521
	220.32		0.030111
	247.86		0.043409
	210.63		0.073019
	147.9		0.108295
	247.35		0.040118
	208.59		0.033082
	251.43		0.043028
	198.9		0.06097
	238.68		0.039528
	192.78		0.05784
	201.45		0.046216
	253.47		0.040278
	220.32		0.163086
	193.8		0.035074
	294.27		0.031182
	198.9		0.041344
	222.36		0.034791
	188.7		0.026477
	247.86		0.040233
	253.98		0.038259
	306		0.05909
	275.91		0.045114
	253.98		0.121702
	240.21		0.028713
	222.36		0.141834
	182.58		0.087509
	278.97		0.032042
	264.18		0.048159
	198.9		0.028216
	262.14		0.05171
	178.5		0.041383
	143.82		0.181067
	382.5		0.032834
	256.02		0.042118
	202.47		0.041557
	214.2		0.041668
	318.75		0.036677
	304.47		0.031738
	408.51		0.036299
	163.2		0.044332
	138.72		0.045279
	271.32		0.020131
	285.6		0.033466
	276.93		0.104676
	174.93		0.029697
	299.88		0.054097
	313.65		0.053896
	212.67		0.06323
	206.55		0.040414
	213.69		0.05738
	312.63		0.060298
	168.3		0.032378
	194.82		0.028524
	162.18		0.044986
	198.9		0.029757
	322.32		0.051589
	258.06		0.037006
	183.6		0.034217
	144.84		0.064006
	133.11		0.139391
	175.44		0.050052
	242.76		0.037813
	172.89		0.03545
	245.31		0.040374
	244.8		0.043158
	189.21		0.038289
	207.06		0.048513
	220.32		0.054763
	226.95		0.041393
	249.39		0.033617
	183.6		0.027006
	307.02		0.032924
	208.59		0.04688
	240.21		0.024837
	200.94		0.056933
	446.76		0.041019
	239.7		0.089568
	581.4		0.108409
	411.06		0.130411
	244.29		0.104568
	156.06		0.074654
	223.38		0.089932
	335.07		0.045224
	369.75		0.031297
	289.68		0.045804
	182.58		0.127088
	323.85		0.030332
	155.04		0.027571
	141.78		0.056212
	244.29		0.039265
	246.84		0.034933
	179.52		0.085937
	304.98		0.057025
	222.87		0.065846
	215.22		0.030189
	253.98		0.041306
	250.41		0.023452
	228.99		0.038999
	274.89		0.03684
	517.14		0.037687
	193.8		0.045625
	303.45		0.03642
	198.9		0.020583
	279.48		0.098576
	215.22		0.044186
	394.23		0.037137
	307.02		0.045546
	333.03		0.040871
	202.98		0.043036
	435.54		0.122827
	186.15		0.04859
	228.48		0.063286
	245.31		0.110311
	439.62		0.02962
	199.41		0.027124
	154.02		0.038618
	119.85		0.036542
	391.17		0.116807
	325.89		0.06195
	447.27		0.033339
	222.87		0.027343
	257.04		0.017778
	253.98		0.067505
	417.69		0.04121
	386.07		0.037431
	383.01		0.030208
	212.67		0.021397
	377.91		0.033658
	365.16		0.0391
	82.62		0.046078
	269.28		0.034011
	269.28		0.050439
	235.62		0.035736
	208.08		0.051279
	222.36		0.02413
	221.34		0.044989
	332.52		0.069024
	182.58		0.047429
	195.33		0.092321
	241.74		0.033961
	406.98		0.033094
	220.32		0.030427
	339.66		0.05267
	347.82		0.138108
	327.93		0.031042
	334.05		0.032036
	209.61		0.040911
	148.92		0.031613
	501.84		0.074919
	308.04		0.031177
	285.6		0.038258
	293.76		0.029455
	299.37		0.058939
	234.6		0.027012
	197.37		0.056296
	205.53		0.054972
	429.93		0.041854
	228.99		0.031744
	425.85		0.039964
	294.78		0.134476
	313.65		0.043091
	230.01		0.042041
	380.97		0.053888
	202.47		0.026283
	200.43		0.030662
	140.76		0.052503
	123.42		0.054758
	540.6		0.11168
	284.58		0.051855
	498.27		0.037621
	241.74		0.093967
	240.72		0.029598
	257.04		0.046176
	293.76		0.049676
	162.69		0.033373
	251.43		0.025374
[truncated: 4,657 more rows]

## Sheet: 1000nM
Area（μm2）	167.79	Deformation	0.031316
	150.96		0.053276
	165.24		0.030292
	386.07		0.161796
	106.08		0.046489
	68.85		0.118632
	279.99		0.028281
	165.24		0.040757
	187.17		0.038528
	256.02		0.025262
	223.89		0.031988
	219.81		0.02256
	166.77		0.023107
	364.14		0.022922
	594.15		0.159468
	243.27		0.056892
	202.47		0.108906
	292.23		0.03327
	214.71		0.02596
	389.64		0.049939
	232.05		0.086262
	274.38		0.019443
	185.64		0.059825
	137.19		0.068293
	182.58		0.024378
	448.29		0.153811
	436.56		0.027579
	159.63		0.046831
	267.24		0.047477
	163.2		0.082846
	243.27		0.027313
	375.36		0.078073
	459.51		0.026702
	227.97		0.028853
	216.24		0.030851
	155.55		0.030903
	220.83		0.037965
	160.65		0.082136
	189.72		0.03005
	171.87		0.030299
	210.12		0.028924
	160.14		0.061639
	166.26		0.057563
	313.65		0.035458
	190.23		0.051386
	211.14		0.026918
	171.36		0.029778
	369.75		0.035703
	277.95		0.081395
	564.06		0.038857
	227.97		0.022429
	338.13		0.040091
	268.77		0.066812
	194.82		0.100993
	270.81		0.040322
	240.21		0.052203
	91.29		0.107204
	191.25		0.029945
	204		0.037347
	191.76		0.029708
	203.49		0.063397
	174.93		0.030892
	243.27		0.036661
	210.12		0.036834
	240.72		0.06783
	161.67		0.073179
	366.69		0.054157
	110.16		0.133526
	436.56		0.1778
	146.37		0.078886
	219.81		0.03903
	319.26		0.105258
	216.75		0.030877
	472.26		0.042277
	466.65		0.025596
	278.46		0.1101
	44.37		0.164075
	201.96		0.042324
	328.44		0.036476
	172.38		0.033152
	257.04		0.038549
	152.49		0.114902
	231.03		0.024974
	314.16		0.140109
	174.42		0.049494
	310.08		0.031935
	175.44		0.022017
	491.13		0.15597
	352.41		0.034575
	347.31		0.029017
	149.94		0.05693
	119.34		0.093524
	222.36		0.031743
	190.23		0.030461
	236.64		0.081047
	308.04		0.070414
	155.55		0.106861
	179.52		0.042884
	181.05		0.019875
	365.67		0.0253
	143.31		0.037307
	134.13		0.058768
	196.86		0.029835
	187.17		0.078267
	276.42		0.038212
	185.13		0.070514
	161.67		0.078348
	252.45		0.03418
	233.07		0.038697
	238.68		0.038672
	206.55		0.024499
	238.68		0.038672
	245.31		0.020183
	247.86		0.033995
	238.68		0.035034
	206.04		0.02861
	367.71		0.022994
	211.14		0.024109
	142.29		0.037462
	415.65		0.179419
	256.53		0.02239
	181.05		0.069139
	306		0.025429
	148.41		0.04641
	163.71		0.063373
	120.36		0.116176
	250.41		0.034275
	227.46		0.042658
	252.45		0.041722
	92.31		0.085724
	166.77		0.037225
	188.7		0.025629
	531.42		0.124101
	171.87		0.096
	193.29		0.037357
	268.26		0.030468
	140.76		0.035155
	118.32		0.045851
	237.15		0.04238
	128.01		0.054506
	551.31		0.049571
	407.49		0.08276
	182.07		0.029241
	461.55		0.045028
	202.98		0.160626
	432.48		0.015436
	225.42		0.037554
	160.65		0.033893
	223.89		0.10332
	204		0.031842
	227.97		0.03309
	162.69		0.033008
	183.09		0.028913
	181.05		0.037684
	216.24		0.025692
	351.39		0.047423
	251.43		0.045051
	234.6		0.071899
	249.39		0.068922
	196.35		0.022012
	137.7		0.04151
	279.99		0.052356
	219.3		0.028204
	280.5		0.055769
	440.64		0.030296
	415.14		0.03406
	151.47		0.020154
	190.23		0.068027
	239.7		0.14913
	296.82		0.047746
	497.76		0.04272
	241.74		0.043561
	159.12		0.111059
	69.36		0.034783
	225.93		0.031177
	303.96		0.036442
	180.03		0.025397
	221.34		0.026237
	161.16		0.141081
	195.33		0.025954
	537.03		0.150657
	223.38		0.102653
	184.11		0.069301
	219.3		0.036368
	205.53		0.039126
	209.1		0.025241
	249.9		0.047255
	231.03		0.021197
	24.99		0.08782
	34.17		0.057618
	392.7		0.06988
	108.12		0.114916
	240.21		0.048095
	246.33		0.033296
	244.8		0.027749
	249.39		0.028808
	105.06		0.171853
	315.69		0.029185
	263.16		0.026035
	201.45		0.023743
	156.06		0.039398
	78.03		0.117701
	199.41		0.044523
	208.08		0.03053
	170.85		0.047652
	501.33		0.024687
	256.02		0.134823
	289.68		0.03652
	330.48		0.083815
	503.37		0.035198
	346.29		0.080442
	585.99		0.056678
	240.21		0.066263
	583.95		0.068321
	184.62		0.045007
	442.17		0.070632
	451.35		0.08407
	301.41		0.057328
	574.26		0.07534
	209.61		0.145062
	430.44		0.037328
	363.63		0.048094
	39.78		0.040568
	415.65		0.020602
	200.94		0.041912
	234.09		0.082184
	194.31		0.021143
	196.86		0.025219
	209.61		0.057915
	263.16		0.043094
	242.25		0.141148
	357		0.025243
	249.39		0.029297
	179.01		0.024895
	336.6		0.147317
	181.05		0.129448
	492.66		0.020152
	336.09		0.034731
	167.79		0.046978
	299.88		0.037406
	53.04		0.09711
	272.34		0.062267
	183.09		0.031161
	191.25		0.033722
	240.21		0.020225
	233.58		0.02783
	381.48		0.071984
	218.79		0.135162
	115.77		0.156896
	192.27		0.034666
	151.47		0.068586
	270.81		0.033981
	217.77		0.032482
	214.2		0.047903
	469.71		0.06506
	71.91		0.064848
	455.94		0.131928
	424.32		0.072317
	181.56		0.030728
	351.39		0.045787
	175.95		0.029541
	240.72		0.027217
	191.76		0.024231
	261.63		0.065445
	313.14		0.041151
	195.84		0.024611
	400.86		0.017734
	358.02		0.04723
	217.77		0.042755
	216.75		0.025618
	151.47		0.096553
	244.29		0.136554
	188.19		0.019924
	175.44		0.030782
	205.02		0.045546
	210.12		0.032382
	174.93		0.053744
	155.55		0.034514
	153.51		0.02938
	176.46		0.024268
	180.03		0.037211
	568.65		0.035628
	247.35		0.069156
	188.19		0.128453
	474.3		0.171928
	81.6		0.108744
	188.7		0.026477
	172.38		0.030486
	228.99		0.045618
	257.04		0.036027
	403.41		0.130081
	108.12		0.095423
	267.24		0.0297
	185.64		0.0536
	218.28		0.022822
	194.82		0.058033
	160.14		0.03672
	227.46		0.023762
	227.97		0.043519
	284.58		0.08662
	237.15		0.079338
	241.74		0.034765
	283.56		0.033502
	351.39		0.01643
	238.17		0.043281
	204.51		0.02073
	345.27		0.0287
	344.76		0.019939
	387.6		0.037894
	145.86		0.067275
	201.96		0.030904
	228.48		0.040246
	167.79		0.036245
	262.65		0.026892
	357		0.052807
	207.06		0.06551
	225.42		0.022289
	169.83		0.069543
	100.47		0.12182
	258.57		0.054669
	199.92		0.053585
	195.84		0.03762
	166.26		0.059296
	559.98		0.093665
	393.21		0.143362
	311.1		0.08412
	147.9		0.03074
	171.87		0.086832
	313.14		0.024902
	190.23		0.045697
	289.17		0.034431
	195.84		0.039591
	176.97		0.024836
	181.05		0.026242
	235.62		0.040903
	363.12		0.031779
	235.62		0.02309
	232.05		0.03317
	154.02		0.042088
	123.42		0.075141
	181.05		0.024149
	285.09		0.062317
	171.87		0.036395
	248.37		0.070988
	238.68		0.042686
	231.54		0.027024
	214.2		0.022397
	199.41		0.027124
	479.91		0.064171
	368.22		0.024587
	287.13		0.03462
	156.57		0.028309
	403.92		0.127731
	217.26		0.052271
	321.3		0.035694
	133.62		0.078268
	211.14		0.143843
	346.29		0.02338
	335.07		0.046512
	217.26		0.046165
	238.17		0.030453
	126.48		0.029532
	340.17		0.024821
	318.75		0.036401
	377.91		0.019108
	380.97		0.021166
	277.44		0.031908
	361.59		0.03137
	273.36		0.025932
	515.61		0.180243
	166.77		0.042406
	303.45		0.0218
	186.66		0.030493
	208.59		0.045503
	349.86		0.022797
	183.09		0.045969
	303.45		0.170099
	525.81		0.121608
	163.71		0.050674
	198.9		0.022478
	133.62		0.035189
	248.37		0.0315
	174.93		0.030885
	214.2		0.056854
	344.25		0.034701
	314.16		0.040708
	274.38		0.041553
	170.34		0.045722
	213.69		0.035532
	204.51		0.033034
	437.07		0.141399
	242.76		0.043308
	293.25		0.020721
	352.92		0.032061
	205.02		0.028805
	237.66		0.019438
	151.98		0.046879
	200.94		0.066397
	239.7		0.050545
	198.39		0.026725
	267.75		0.114626
	66.3		0.121093
	197.88		0.026361
	194.31		0.032173
	271.83		0.054828
	304.98		0.019884
	204		0.024679
	193.8		0.028184
	236.64		0.120743
	237.66		0.051817
	213.18		0.023132
	131.58		0.103288
	106.59		0.068043
	397.29		0.09276
	177.99		0.030451
	376.38		0.074974
	397.8		0.026411
	199.41		0.029109
	183.09		0.104346
	251.43		0.022096
	176.97		0.044022
	201.96		0.035947
	116.79		0.108765
	292.74		0.042855
	246.84		0.07608
	290.7		0.028519
	462.57		0.051006
	291.72		0.030661
	217.26		0.027176
	365.67		0.075113
	248.37		0.030405
	205.02		0.029769
	194.82		0.035424
	334.56		0.101075
	417.18		0.027016
	164.22		0.160599
	240.21		0.032184
	432.48		0.073674
	141.78		0.045638
	544.17		0.148767
	184.62		0.037597
	197.37		0.032851
	415.14		0.02676
	304.98		0.049434
	272.34		0.030992
	282.03		0.024663
	254.49		0.029053
	213.18		0.023245
	176.97		0.036323
	216.75		0.031911
	233.58		0.114049
	243.78		0.028162
	238.68		0.046733
	346.29		0.042584
	273.36		0.064609
	189.21		0.05003
	300.9		0.057857
	235.11		0.033695
	271.32		0.111719
	529.38		0.135538
	242.25		0.041791
	181.56		0.036656
	336.09		0.034985
	165.24		0.047319
	225.93		0.049424
	161.67		0.068806
	200.43		0.026529
	311.61		0.027751
	194.82		0.035424
	176.46		0.036112
	161.16		0.032739
	218.79		0.036804
	77.01		0.097492
	346.29		0.029366
	194.82		0.034164
	242.25		0.018837
	80.58		0.141531
	250.92		0.017872
	237.15		0.027688
	475.83		0.041632
	162.18		0.033832
	126.48		0.045942
	173.91		0.024958
	173.91		0.031068
	153.51		0.029737
	181.05		0.025335
	257.55		0.085915
	447.27		0.037716
	155.55		0.035435
	194.82		0.039447
	138.72		0.039183
	67.83		0.097124
	245.31		0.025955
	275.91		0.029766
	212.16		0.053221
	133.11		0.105249
	405.96		0.023572
	294.78		0.029855
	330.48		0.046912
	220.83		0.145249
	186.15		0.046086
	195.33		0.025954
	388.11		0.165233
	197.88		0.026361
	149.43		0.087159
	194.31		0.032173
	346.29		0.039499
	157.59		0.025033
	240.72		0.047302
	94.86		0.162837
	221.34		0.031226
	183.09		0.026957
	268.26		0.033899
	321.3		0.048346
	318.75		0.032187
	196.86		0.025324
	264.69		0.023856
	351.9		0.065131
	557.94		0.029177
	257.04		0.046773
	122.4		0.179411
	191.25		0.051399
	259.59		0.041415
	181.56		0.046971
	494.7		0.178325
	173.4		0.032987
	277.44		0.142269
	236.64		0.036751
	317.73		0.029493
	325.38		0.030017
	193.29		0.039341
	170.85		0.042114
	230.52		0.038814
	207.06		0.027774
	134.13		0.089636
	241.74		0.052837
	429.42		0.052724
	94.86		0.135617
	211.14		0.02421
	255.51		0.038339
	100.98		0.131766
	198.39		0.13305
	213.69		0.030588
	238.17		0.025733
	287.13		0.035723
	288.66		0.029948
	405.45		0.060792
	298.86		0.036849
	182.07		0.026768
	208.59		0.023406
	209.61		0.049843
	215.73		0.035648
	174.93		0.031808
	208.59		0.081773
	183.09		0.037269
	179.52		0.028537
	122.91		0.08942
	210.12		0.064303
	207.06		0.033353
	384.03		0.036885
	70.38		0.16339
	191.76		0.048115
	181.56		0.046094
	200.94		0.033894
	203.49		0.034717
	197.37		0.023058
	182.07		0.026768
	219.81		0.025313
	292.23		0.034804
	287.13		0.032214
	193.29		0.02753
	306		0.039471
	176.46		0.030632
	416.16		0.024629
	333.54		0.069084
	469.2		0.166506
	251.94		0.045045
	266.22		0.029643
	236.64		0.129595
	144.84		0.041078
	166.26		0.058654
	157.59		0.051077
	171.87		0.029962
	186.66		0.056625
	206.04		0.035803
	187.17		0.034738
	157.59		0.026544
	145.35		0.058455
	195.84		0.02831
	201.96		0.026314
	124.95		0.048064
	13.77		0.163699
	182.07		0.0443
	248.37		0.035758
	261.63		0.032395
	236.13		0.054655
	115.26		0.149086
	226.95		0.018373
	223.89		0.021617
	232.05		0.029511
	317.73		0.050457
	228.48		0.036068
	222.87		0.071926
	161.16		0.025373
	142.29		0.031845
	183.09		0.108466
	313.65		0.020742
	254.49		0.033941
	221.34		0.028185
	151.98		0.065838
	287.13		0.13419
	228.48		0.024801
	202.47		0.036314
	114.75		0.091821
	186.15		0.040111
	201.45		0.055046
	168.81		0.07803
	148.41		0.05266
	223.89		0.035384
	166.26		0.024306
	272.85		0.027531
	181.56		0.084611
	231.54		0.036543
	279.48		0.075394
	159.12		0.097415
	180.03		0.031728
	246.84		0.038652
	257.04		0.035635
	270.3		0.057019
	173.4		0.029084
	271.83		0.033544
	200.43		0.026529
	445.74		0.054241
	207.57		0.02132
	237.66		0.039898
	210.12		0.076212
	68.85		0.110682
	238.17		0.021981
	205.53		0.069771
	292.74		0.062527
	185.64		0.019261
	157.59		0.029224
	205.02		0.073077
	172.89		0.026346
	181.05		0.049589
	210.63		0.025413
	184.11		0.028574
	314.16		0.034628
	267.75		0.063247
	176.46		0.021162
	71.4		0.158256
	281.52		0.032727
	453.39		0.139513
	273.87		0.132307
	163.71		0.027949
	516.12		0.086683
	170.34		0.031223
	206.04		0.035695
	179.52		0.05188
	300.9		0.038648
	211.14		0.08549
	175.95		0.054926
	278.46		0.043418
	449.31		0.064289
	460.53		0.058482
	452.37		0.045915
	503.37		0.022705
	221.85		0.024503
	189.21		0.026534
	420.24		0.016753
	192.78		0.035159
	198.39		0.026725
	144.84		0.037374
	339.15		0.131486
	213.69		0.025505
	223.89		0.032863
	71.4		0.186687
	183.09		0.035682
	112.2		0.080374
	216.24		0.085971
	161.16		0.032739
	333.03		0.024377
	354.96		0.074629
	298.35		0.033024
	282.54		0.018524
	288.66		0.026057
	168.81		0.040308
	270.3		0.021808
	198.9		0.08514
	301.92		0.017436
	330.48		0.027806
	275.91		0.184971
	256.02		0.084698
	277.44		0.035689
	206.55		0.023388
	300.9		0.102929
	72.93		0.096966
	287.64		0.13414
	158.1		0.052772
	179.01		0.025215
	314.16		0.038231
	293.76		0.025709
	245.82		0.042583
	304.47		0.072133
	266.73		0.032567
	290.19		0.025181
	262.65		0.026414
	153		0.042701
	157.59		0.037197
	337.11		0.066895
	16.83		0.087137
	175.95		0.060169
	211.14		0.037539
	233.58		0.033082
	275.91		0.111592
	196.86		0.03138
	246.33		0.021603
	169.83		0.04002
	200.94		0.046365
	503.37		0.058455
	252.96		0.066018
	245.31		0.038396
	174.93		0.029697
	232.56		0.049267
	214.2		0.027576
	202.98		0.025554
	120.87		0.075043
	189.21		0.033756
	126.99		0.1008
	175.44		0.030782
	161.67		0.037263
	202.98		0.037487
	184.62		0.024649
	186.66		0.028264
	235.62		0.024987
	231.03		0.023505
	300.39		0.115812
	162.18		0.033273
	240.21		0.030849
	173.91		0.031068
	318.75		0.020925
	172.89		0.026346
	323.85		0.059443
	279.48		0.045269
	200.94		0.034581
	197.37		0.027132
	275.4		0.020542
	321.81		0.028579
	268.26		0.049234
	260.1		0.033115
	182.58		0.038737
	200.94		0.032033
	205.02		0.046266
	277.44		0.022836
	179.52		0.023811
	218.28		0.020314
	204.51		0.029068
	177.48		0.033277
	156.06		0.116783
	288.66		0.033024
	210.12		0.044078
	174.93		0.021932
	263.16		0.022778
	348.84		0.179699
	141.27		0.027302
	155.04		0.023453
	155.04		0.045362
	286.11		0.045362
	299.88		0.047978
	170.85		0.040012
	187.17		0.031757
	234.6		0.035565
	132.6		0.097571
	157.59		0.033739
	168.81		0.030386
	146.37		0.065222
	179.01		0.032207
	411.06		0.059755
	161.67		0.033177
	173.91		0.038638
	209.61		0.045824
	349.86		0.107097
	203.49		0.075699
	259.08		0.047635
	154.53		0.133922
	294.78		0.021539
	228.48		0.032497
	323.85		0.171317
	177.99		0.024003
	221.85		0.035527
	434.52		0.028494
	194.82		0.181803
	186.15		0.031061
	184.62		0.029672
	156.57		0.024548
	200.94		0.036016
	299.37		0.01906
	102.51		0.172395
	41.82		0.199575
	271.83		0.019929
	233.58		0.029721
	242.76		0.024515
	169.32		0.030549
	227.97		0.023205
	207.57		0.034853
	242.76		0.028869
	344.76		0.028053
	165.75		0.030424
	250.92		0.017872
	220.32		0.03424
	218.28		0.020314
	155.04		0.082831
	176.46		0.046804
	202.98		0.030768
	219.3		0.023756
	148.92		0.028737
	288.66		0.021595
	158.61		0.028336
	323.34		0.037214
	185.64		0.138939
	547.23		0.047673
	219.3		0.035957
	204.51		0.030585
	242.76		0.032618
	151.47		0.03137
	178.5		0.031865
	311.61		0.02632
	235.62		0.086648
	307.53		0.064758
	211.14		0.033663
	165.24		0.027097
	244.29		0.027949
	251.94		0.031635
	186.66		0.036163
	170.34		0.027721
	98.43		0.10354
	208.59		0.033526
	359.04		0.185662
	224.4		0.029445
	235.62		0.027855
	208.59		0.028676
	144.33		0.025113
	295.29		0.031692
	221.85		0.040402
	370.26		0.083678
	91.29		0.153212
	234.6		0.061387
	245.82		0.046692
	162.69		0.041833
	196.86		0.025324
	214.2		0.038426
	162.69		0.021625
	222.36		0.025298
	273.36		0.039462
	345.27		0.021894
	167.28		0.033892
	184.11		0.024364
	284.58		0.043275
	311.1		0.049415
	219.3		0.042018
	165.75		0.034706
	415.14		0.03284
	496.23		0.133592
	140.25		0.093508
	321.3		0.14329
	40.8		0.079262
	582.93		0.061723
	153.51		0.03407
	58.65		0.127595
	222.87		0.037269
	203.49		0.027474
	153.51		0.029498
	166.77		0.026637
	506.43		0.056645
	316.2		0.052257
	197.88		0.020274
	158.61		0.018344
	301.92		0.061784
	88.23		0.074163
	339.15		0.069074
	166.26		0.102886
	175.95		0.063557
	41.31		0.081807
	215.73		0.0424
	196.35		0.029486
	196.35		0.022464
	373.32		0.029372
	211.14		0.040714
	98.43		0.083333
	151.47		0.046906
	304.98		0.07261
	222.87		0.037165
	505.92		0.022804
	216.24		0.035119
	300.39		0.050969
	135.66		0.044298
	235.11		0.037771
	174.93		0.028389
	174.93		0.027804
	221.85		0.022926
	174.93		0.053818
	219.3		0.034496
	171.87		0.029962
	193.29		0.039238
	480.93		0.047011
	380.97		0.061542
	197.37		0.019901
	194.31		0.031305
	291.21		0.131196
	148.92		0.024056
	125.46		0.093532
	417.69		0.195643
	278.46		0.094539
	195.84		0.032944
	196.35		0.051479
	220.32		0.023095
	207.06		0.035098
	209.61		0.030133
	384.54		0.137022
	201.45		0.036378
	230.01		0.021423
	213.69		0.040643
	158.61		0.033292
	275.4		0.059152
	244.8		0.040615
	218.79		0.065895
	21.93		0.085355
	297.84		0.024754
	318.75		0.068324
	452.88		0.13515
	283.05		0.029584
	257.04		0.030781
	184.11		0.030907
	260.1		0.024431
	220.32		0.021887
	218.28		0.022029
	212.16		0.040062
	130.05		0.057603
	183.6		0.058355
	256.02		0.031148
	134.13		0.053173
	158.1		0.031511
	218.79		0.040875
	170.85		0.065953
	226.95		0.037724
	257.04		0.049119
	219.3		0.029275
	83.13		0.029634
	220.83		0.03081
	138.21		0.029761
	214.2		0.068745
	317.22		0.036501
	217.26		0.05063
	512.04		0.132758
	51		0.125465
	240.72		0.033114
	194.31		0.035097
	208.08		0.040049
	332.01		0.03314
	372.81		0.064014
	148.41		0.064663
	170.34		0.045352
	283.56		0.053459
	195.84		0.040095
	273.87		0.033623
	198.39		0.031886
	300.39		0.051116
	298.86		0.09139
	217.77		0.052819
	206.55		0.042734
	192.27		0.028569
	195.84		0.12448
	379.95		0.042274
	187.68		0.028513
	206.04		0.06465
	158.1		0.124186
	337.62		0.03625
	333.03		0.048467
	161.67		0.039434
	259.08		0.035498
	213.18		0.044879
	516.12		0.160832
	161.67		0.029279
	376.38		0.047877
	364.14		0.068504
	194.31		0.119494
	199.41		0.071688
	236.64		0.054531
	218.79		0.025195
	193.29		0.036127
	255.51		0.034849
	240.21		0.028218
	435.54		0.187293
	207.06		0.029721
	383.52		0.026214
	299.37		0.199406
	373.83		0.159729
	216.75		0.072928
	156.57		0.026178
	266.22		0.051501
	337.11		0.02336
	266.73		0.039809
	255		0.04899
	327.93		0.038443
	199.41		0.039461
	299.37		0.036574
	225.93		0.025409
	197.88		0.039167
	201.45		0.028384
	363.63		0.023395
	218.28		0.029874
	376.89		0.068372
	197.37		0.045352
	109.65		0.090539
	256.02		0.060775
	177.48		0.037506
	181.56		0.0346
	580.38		0.064868
	557.94		0.034884
	230.52		0.021735
	258.06		0.032583
	222.87		0.029595
	123.93		0.042501
	183.6		0.032098
	104.04		0.121319
	267.75		0.061142
	213.69		0.088893
	180.03		0.025397
	271.32		0.04527
	220.83		0.056421
	266.73		0.190048
	172.38		0.026148
	142.8		0.033424
	294.27		0.051393
	215.22		0.032676
	229.5		0.02721
	42.33		0.082254
	188.19		0.031782
	184.62		0.078308
	232.05		0.029431
	97.41		0.108808
	433.5		0.09489
	193.8		0.021823
	153		0.031738
	185.13		0.043249
	137.7		0.083433
	239.7		0.063729
	231.03		0.074765
	263.16		0.023763
	199.92		0.035839
	219.3		0.033022
	259.08		0.024431
	214.2		0.041354
	211.14		0.021062
	193.29		0.02753
	120.36		0.11719
	187.17		0.069436
	190.74		0.024508
	219.81		0.133052
	245.31		0.033998
	254.49		0.029438
	226.44		0.026311
	156.57		0.042939
	226.44		0.023391
	195.33		0.022658
	432.99		0.04318
	215.73		0.117208
	320.79		0.024684
	150.45		0.028047
	319.77		0.046846
	257.04		0.028306
	218.28		0.032724
	314.67		0.022435
	199.41		0.043846
	368.73		0.070556
	172.38		0.031919
	399.33		0.051833
	222.36		0.115082
	132.09		0.034932
	198.39		0.028068
	349.35		0.029602
	186.66		0.024082
	253.47		0.034051
	227.46		0.030551
	84.15		0.118209
	147.39		0.023775
	157.08		0.047995
	171.36		0.025422
	216.24		0.029569
	200.43		0.034658
	157.59		0.024678
	163.71		0.034486
	189.72		0.034499
	149.94		0.037922
	493.17		0.054266
	252.96		0.025314
	236.13		0.060765
	278.97		0.032
	135.66		0.130287
	177.48		0.049533
	224.91		0.025607
	381.48		0.075458
	539.07		0.030929
	226.44		0.039248
	247.35		0.038046
	157.08		0.037389
	197.88		0.036092
	146.37		0.045776
	175.95		0.03393
	481.44		0.109145
	403.41		0.136037
	242.25		0.117626
	451.35		0.150275
	281.01		0.111829
	237.66		0.036165
	177.99		0.075379
	223.89		0.040349
	222.36		0.119402
	200.43		0.033005
	262.14		0.017421
	194.82		0.028861
	207.06		0.073613
	99.96		0.078002
	305.49		0.028492
	212.16		0.035048
	151.98		0.135381
	196.35		0.040732
	175.44		0.090771
	187.17		0.030261
	158.61		0.044935
	202.47		0.050954
	88.74		0.130997
	209.1		0.032841
	150.96		0.031378
	223.89		0.047358
	79.56		0.054267
	272.85		0.097622
	144.84		0.03269
	198.39		0.053932
	157.08		0.035551
	189.72		0.028681
	187.17		0.033142
	174.42		0.04188
	220.83		0.034215
	165.75		0.045305
	290.19		0.023968
	203.49		0.090737
	295.29		0.036011
	185.13		0.023276
	319.77		0.117363
	215.73		0.020909
	209.1		0.043686
	225.93		0.115746
	173.91		0.024958
	125.46		0.118171
	192.27		0.142891
	216.75		0.044913
	192.78		0.020097
	208.59		0.034852
	231.54		0.049789
	235.62		0.058216
	134.13		0.151183
	273.36		0.025688
	222.87		0.036959
	214.71		0.036094
	218.28		0.030191
	315.18		0.043697
	279.48		0.034239
	272.34		0.051574
	200.43		0.034548
	208.59		0.034852
	248.88		0.022223
	85.68		0.123803
	284.58		0.108966
	481.95		0.055403
	160.65		0.04074
	148.41		0.033062
	155.04		0.029124
	354.96		0.026951
	213.69		0.143154
	241.23		0.167334
	144.33		0.029859
	245.82		0.024609
	15.3		0.120653
	166.77		0.037225
	176.46		0.028568
	191.76		0.034352
	183.09		0.033956
	274.89		0.027814
	139.23		0.029826
	213.69		0.08362
	225.42		0.032614
	217.26		0.029289
	80.07		0.167503
	133.62		0.162201
	534.99		0.198074
	318.24		0.047626
	273.36		0.03028
	292.74		0.071772
	246.33		0.03439
	260.61		0.023765
	168.3		0.040167
	235.62		0.047405
	226.95		0.043318
	190.74		0.033412
	190.74		0.023843
	212.16		0.090896
	278.97		0.033157
	56.61		0.132765
	262.14		0.021352
	290.7		0.050707
	179.52		0.030275
	170.85		0.196153
	182.58		0.025283
	348.84		0.10976
	161.16		0.037179
	464.61		0.032703
	329.97		0.020776
	181.56		0.152727
	308.04		0.04073
	370.26		0.040118
	270.81		0.057936
	401.37		0.104556
	187.68		0.04433
	190.23		0.033105
	194.82		0.037407
	181.56		0.018373
	254.49		0.031189
	165.24		0.028237
	209.1		0.064581
	416.67		0.134231
	166.26		0.051692
	90.78		0.116799
	219.3		0.034399
	263.67		0.04793
	210.12		0.021835
	389.13		0.024241
	222.87		0.035894
	251.94		0.049796
	198.9		0.044606
	151.47		0.057864
	179.52		0.025477
	182.58		0.052743
	207.57		0.053168
	247.35		0.028164
	221.34		0.020481
	149.94		0.151732
	517.14		0.038277
	239.19		0.027452
	268.77		0.036279
	167.79		0.141282
	174.42		0.029489
	318.24		0.024276
	116.28		0.122882
	213.69		0.049897
	236.64		0.018551
	255		0.033269
	151.98		0.121664
	483.99		0.053608
	147.39		0.041971
	222.87		0.035251
	230.01		0.031255
	222.36		0.034496
	207.06		0.06301
	225.93		0.034429
	184.62		0.035781
	160.65		0.03001
	407.49		0.019637
	414.63		0.021627
	210.12		0.079661
	219.3		0.040058
	414.12		0.168985
	218.79		0.047143
	192.78		0.035494
	199.41		0.025894
	508.47		0.13057
	285.09		0.034138
	245.31		0.026049
	250.92		0.062964
	244.8		0.026511
	249.39		0.021288
	170.34		0.02505
	251.94		0.017638
	199.41		0.079969
	270.81		0.024153
	300.39		0.033323
	314.67		0.027714
	312.63		0.046553
	188.19		0.02532
	130.05		0.123744
	249.39		0.035196
	259.59		0.024763
	211.65		0.043379
	341.19		0.028328
	335.58		0.023828
	277.95		0.060307
	370.77		0.032568
	75.48		0.125769
	218.79		0.040134
	330.99		0.144404
	173.4		0.055615
	139.74		0.06112
	188.7		0.05732
	362.1		0.066772
	395.25		0.051722
	236.64		0.059405
	303.45		0.081094
	209.61		0.052085
	294.27		0.048895
	337.62		0.029357
	201.96		0.10186
	271.83		0.022347
	230.52		0.035339
	212.16		0.049448
	428.91		0.019424
	330.48		0.173956
	303.96		0.107522
	260.1		0.026347
	205.53		0.069031
	226.95		0.022485
	234.09		0.113294
	281.52		0.033665
	385.56		0.028673
	257.04		0.134818
	191.25		0.023787
	186.15		0.023782
	286.11		0.107425
	156.57		0.030991
	109.65		0.151438
	235.62		0.031983
	219.81		0.105187
	330.99		0.038098
	170.85		0.03317
	202.47		0.029174
	146.37		0.142144
	278.46		0.032784
	527.34		0.049818
	214.71		0.030929
	198.9		0.030792
	232.05		0.05299
	157.08		0.061554
	180.03		0.044802
	194.31		0.027761
	199.92		0.022681
	246.33		0.038369
	312.12		0.019953
	181.05		0.077349
	185.13		0.080197
	227.46		0.068567
	163.71		0.031756
	462.57		0.037072
	176.97		0.035145
	302.94		0.085838
	158.61		0.038672
	152.49		0.040488
	244.8		0.027448
	169.83		0.038824
	187.68		0.03711
	269.79		0.049302
	415.14		0.02372
	454.41		0.115871
	168.81		0.028074
	344.76		0.025281
	187.68		0.03311
	423.81		0.044667
	252.45		0.076629
	200.94		0.041912
	182.58		0.038737
	178.5		0.02607
	217.77		0.029739
	142.8		0.02735
	205.02		0.09526
	195.84		0.058514
	194.82		0.052609
	216.75		0.044913
	214.71		0.02813
	168.81		0.0234
	190.23		0.035119
	283.05		0.028198
	169.83		0.038824
	502.35		0.182759
	301.92		0.036469
	199.41		0.029949
	246.84		0.069202
	180.54		0.019251
	211.65		0.047131
	196.86		0.023249
	173.4		0.035164
	196.35		0.063069
	216.24		0.033325
	240.72		0.023253
	181.56		0.024414
	148.92		0.044467
	151.98		0.041761
	207.06		0.020115
	170.34		0.045887
	277.95		0.042813
	210.63		0.056032
	239.7		0.023792
	194.82		0.048559
	297.84		0.077108
	193.29		0.034449
	169.32		0.039146
	200.94		0.046365
	410.55		0.062653
	172.38		0.036571
	102		0.085276
	255.51		0.044733
	164.22		0.061255
	343.74		0.08618
	252.96		0.022146
	282.54		0.040108
	193.29		0.027086
	219.3		0.063583
	256.53		0.025241
	183.09		0.041086
	182.07		0.026419
	190.23		0.035119
	299.88		0.060494
	105.57		0.183766
	213.18		0.032556
	251.94		0.036315
	250.92		0.038825
	209.61		0.030932
	133.11		0.131762
	169.32		0.025918
	509.49		0.046268
	392.19		0.022252
	240.72		0.02385
	172.38		0.040489
	186.66		0.024082
	202.47		0.115722
	143.82		0.036611
	439.62		0.044417
	206.55		0.024201
	190.23		0.01981
	248.88		0.033472
	261.12		0.038417
	286.62		0.021461
	422.28		0.071442
	177.48		0.042167
	200.94		0.063312
	209.61		0.086306
	193.8		0.070501
	202.98		0.041708
	432.48		0.079451
	396.78		0.052404
	284.07		0.046763
	177.48		0.025612
	180.03		0.117047
	149.43		0.078595
	479.91		0.10274
	258.06		0.057191
	493.17		0.149509
	118.83		0.053008
	345.27		0.193599
	220.83		0.12129
	234.6		0.086339
	443.19		0.038708
	259.08		0.025639
	181.05		0.030146
	188.19		0.030631
	184.62		0.022156
	268.77		0.025536
	198.9		0.023031
	190.23		0.045415
	153		0.049945
	62.73		0.112115
	272.34		0.024592
	313.14		0.020672
	358.53		0.12021
	199.92		0.025821
	238.17		0.027917
	186.15		0.049486
	283.05		0.066208
	518.67		0.044009
	334.56		0.097003
	277.44		0.055146
	375.87		0.034189
	545.7		0.03314
	291.72		0.062328
	179.52		0.055679
	232.05		0.042352
	55.08		0.118808
	211.14		0.035573
	249.39		0.025826
	373.32		0.030196
	200.43		0.072609
	268.77		0.051072
	251.94		0.034534
	153		0.109423
	274.38		0.0591
	255.51		0.082759
	203.49		0.056193
	495.72		0.112624
	217.77		0.027743
	198.39		0.046006
	361.59		0.023076
	200.43		0.030551
	229.5		0.129453
	401.88		0.054251
	165.75		0.146596
	456.96		0.081969
	238.17		0.082664
	181.56		0.042075
	258.06		0.051463
	241.74		0.104174
	308.04		0.031443
	319.26		0.015829
	237.66		0.030983
	201.96		0.040022
	164.73		0.049002
	255.51		0.040872
	139.74		0.044717
	164.22		0.036277
	420.24		0.044838
	154.53		0.184915
	199.92		0.072489
	276.42		0.03257
	215.73		0.109703
	119.34		0.094747
	213.69		0.027244
	181.05		0.030146
	218.79		0.0197
	179.52		0.031158
	314.67		0.026647
	266.73		0.055376
	335.07		0.0251
	211.14		0.029764
	576.3		0.177068
	425.85		0.092067
	589.56		0.178813
	295.29		0.030868
	198.9		0.038204
	400.35		0.166264
	147.9		0.060132
	124.44		0.033064
	292.74		0.036569
	410.55		0.033058
	215.73		0.074722
	326.4		0.033263
	116.28		0.065149
	260.1		0.07368
	93.84		0.176719
	223.38		0.063599
	194.31		0.044282
	203.49		0.025816
	309.57		0.033304
	257.04		0.029386
	342.21		0.041051
	238.17		0.058027
	396.78		0.177279
	201.45		0.029103
	212.67		0.029727
	214.71		0.045973
	226.95		0.021009
	66.81		0.121713
	289.68		0.033389
	252.96		0.037569
	154.53		0.07655
	307.02		0.10121
	336.6		0.082775
	65.28		0.146346
	311.1		0.021847
	288.15		0.066254
	189.72		0.028681
	212.67		0.03949
	284.07		0.030204
	220.32		0.024677
	19.89		0.114127
	362.61		0.127257
	278.46		0.042036
	224.91		0.056598
	223.38		0.163795
	334.56		0.039688
	300.9		0.036639
	292.74		0.045374
	245.82		0.026511
	437.07		0.070825
	393.72		0.131206
	149.94		0.031048
	222.36		0.039315
	97.92		0.11739
	221.85		0.031592
	291.72		0.036642
	210.12		0.041306
	374.85		0.049067
	234.09		0.114395
	28.56		0.126
	361.08		0.031746
	216.24		0.052415
	237.15		0.023901
	227.46		0.030757
	329.97		0.03573
	334.05		0.043245
	409.53		0.045715
	192.27		0.138491
	441.15		0.07371
	427.38		0.02917
	381.48		0.056326
	251.43		0.062872
	322.32		0.046194
	124.95		0.058529
	230.01		0.044036
	357		0.095511
	245.31		0.03089
	264.69		0.039966
	251.94		0.044243
	231.54		0.032932
	430.44		0.065256
	232.05		0.037839
	222.87		0.020337
	214.71		0.037261
	87.21		0.096205
	191.25		0.026666
	168.3		0.029564
	96.39		0.107601
	191.25		0.030462
	238.17		0.027612
	157.59		0.025033
	255.51		0.041538
	171.36		0.025422
	196.35		0.055287
	38.76		0.197207
	222.87		0.020337
	216.75		0.035448
	194.31		0.023672
	29.07		0.112143
	472.26		0.083367
	162.18		0.038922
	266.73		0.018487
	333.54		0.03656
	172.38		0.024003
	234.6		0.073178
	247.86		0.04622
	300.39		0.080939
	416.16		0.087544
	364.14		0.111825
	301.41		0.028348
	174.42		0.029489
	189.21		0.057676
	208.08		0.032525
	338.13		0.024315
	247.86		0.04304
	338.13		0.039511
	195.33		0.037188
	243.27		0.029842
	102.51		0.094975
	196.35		0.020868
	238.17		0.049633
	302.43		0.115434
	248.88		0.101211
	185.64		0.033574
	498.27		0.058512
	164.73		0.0723
	398.82		0.036297
	246.33		0.029387
	118.83		0.121255
	329.97		0.048057
	114.24		0.092231
	468.18		0.038876
	209.1		0.061407
	190.74		0.111174
	314.16		0.022715
	246.84		0.034294
	109.14		0.111833
	245.82		0.028851
	163.2		0.056986
	69.87		0.055197
	196.35		0.066194
	339.15		0.035645
	363.63		0.045059
	124.44		0.034474
	253.47		0.046304
	206.55		0.038498
	213.69		0.030588
	391.17		0.049819
	196.35		0.021673
	481.44		0.086361
	176.46		0.022955
	343.74		0.054847
	198.9		0.05296
	215.73		0.027644
	224.4		0.025935
	326.4		0.050783
	158.61		0.145457
	333.54		0.02354
	288.15		0.039211
	176.97		0.067915
	325.89		0.059911
	217.26		0.042232
	381.48		0.043382
	194.31		0.026403
	236.64		0.028593
	164.22		0.023884
	200.43		0.04266
	172.38		0.050501
	186.66		0.193482
	204		0.023016
	137.7		0.085503
	188.19		0.02648
	132.6		0.145966
	411.06		0.196498
	221.34		0.136816
	216.24		0.027603
	190.23		0.023026
	230.01		0.027061
	180.03		0.026584
	229.5		0.050029
	404.94		0.107448
	241.23		0.036778
	146.88		0.06112
	302.94		0.045983
	279.99		0.017919
	198.39		0.037548
	272.34		0.023822
	170.34		0.045887
	168.81		0.032533
	297.84		0.026385
	274.38		0.027977
	144.84		0.081361
	243.27		0.035155
	171.36		0.031911
	159.63		0.048862
	550.8		0.07697
	177.99		0.035008
	275.91		0.035629
	303.96		0.12051
	588.03		0.106313
	233.58		0.034494
	353.94		0.024679
	220.83		0.024943
	168.3		0.030228
	232.56		0.033492
	194.82		0.040602
	189.21		0.030083
	334.56		0.02775
	176.97		0.033057
	345.27		0.028182
	219.81		0.030718
	369.75		0.083466
	215.73		0.024516
	340.17		0.030103
	275.4		0.053401
	207.06		0.021444
	363.12		0.037097
	502.35		0.023417
	83.13		0.101939
	209.1		0.055482
	175.44		0.028248
	361.59		0.064588
	196.35		0.042381
	242.76		0.03177
	142.8		0.068159
	184.11		0.036792
	209.1		0.02772
	300.39		0.175225
	159.63		0.034342
	131.58		0.053454
	288.15		0.035146
	207.06		0.025431
	189.21		0.035341
	228.48		0.023708
	275.91		0.027561
	173.91		0.073575
	218.28		0.026698
	119.85		0.135006
	347.31		0.034942
	205.02		0.030975
	214.2		0.033092
	297.33		0.03889
	164.73		0.039433
	270.81		0.021448
	191.25		0.04382
	206.55		0.024397
	510		0.040608
	179.01		0.035145
	264.18		0.026552
	564.06		0.043229
	335.58		0.107129
	220.32		0.066016
	179.52		0.047026
	70.89		0.193753
	220.32		0.072118
	248.37		0.076839
	590.58		0.062195
	596.7		0.047945
	145.35		0.0192
	291.72		0.037718
	316.71		0.019098
	271.32		0.025702
	172.89		0.042194
	71.4		0.130886
	332.01		0.02581
	402.9		0.051097
	195.84		0.02831
	191.25		0.032479
	163.2		0.037886
	172.38		0.031919
	245.31		0.024157
	234.6		0.048667
	165.24		0.021396
	205.02		0.045878
	185.64		0.046205
	190.23		0.035119
	90.78		0.08858
	153		0.038733
	151.98		0.024833
	236.13		0.057508
	146.88		0.125982
	219.3		0.025234
	311.61		0.02687
	161.67		0.02326
	151.47		0.03137
	278.46		0.021993
	290.7		0.049776
	257.04		0.050408
	158.61		0.029709
	159.63		0.029861
	173.91		0.026039
	219.3		0.034695
	214.2		0.03149
	230.01		0.037803
	245.82		0.037714
	182.07		0.059063
	273.36		0.021035
	291.72		0.081303
	199.41		0.027124
	194.82		0.038629
	167.79		0.038996
	266.22		0.048511
	93.33		0.164258
	364.65		0.036361
	262.65		0.025431
	186.66		0.026143
	275.91		0.046422
	206.55		0.022574
	216.75		0.034929
	244.8		0.024095
	223.38		0.030363
	199.41		0.090145
	205.02		0.03816
	277.95		0.028145
	274.38		0.024528
	287.64		0.102238
	201.96		0.028794
	200.94		0.028039
	411.06		0.05272
	183.6		0.122053
	186.15		0.031183
	163.2		0.022711
	228.99		0.031084
	218.79		0.022318
	216.75		0.023047
	177.48		0.036223
	240.72		0.046315
	180.54		0.04575
	124.95		0.110796
	218.79		0.03804
	159.12		0.034272
	448.8		0.156622
	93.84		0.071265
	166.26		0.026682
	321.3		0.147768
	249.39		0.058579
	194.31		0.042216
	208.59		0.057209
	318.24		0.022459
	190.23		0.048059
	245.31		0.034799
	213.18		0.032556
	167.79		0.069301
	168.3		0.172549
	161.16		0.037179
	183.6		0.033962
	149.43		0.033351
	227.97		0.023927
	226.44		0.031658
	193.29		0.040162
	568.65		0.088382
	345.78		0.02689
	275.91		0.051103
	261.12		0.022235
	247.35		0.022021
	105.57		0.124379
	183.09		0.050347
	297.33		0.042763
	164.73		0.080058
	173.91		0.031944
	346.8		0.035823
	215.73		0.026532
	96.9		0.088676
	190.74		0.0457
	129.03		0.07703
	236.64		0.053673
	176.97		0.026908
	161.67		0.035884
	251.43		0.032551
	184.62		0.029909
	183.6		0.068256
	223.89		0.029073
	222.36		0.023994
	159.63		0.04671
	192.78		0.023075
	204		0.024679
	226.95		0.034442
	204		0.031842
	216.24		0.035013
	296.82		0.01962
	189.21		0.040556
	215.73		0.106293
	236.13		0.049018
	233.07		0.035868
	281.52		0.036089
	199.92		0.068035
	272.34		0.036529
	183.6		0.038046
	191.76		0.033698
	113.22		0.085701
	391.17		0.040621
	126.48		0.171745
	166.77		0.037225
	173.4		0.031748
	208.59		0.026461
	390.15		0.021222
	260.1		0.041171
	405.96		0.062083
	193.29		0.031731
	120.36		0.102941
	160.14		0.039205
	175.44		0.035051
	211.65		0.025523
	114.75		0.125725
	187.17		0.046671
	115.77		0.124909
	134.13		0.034344
	277.44		0.029951
	191.25		0.023787
	143.82		0.025793
	267.75		0.039045
	295.8		0.056168
	332.52		0.029554
	283.05		0.03437
	189.72		0.03248
	165.24		0.040868
	218.79		0.022968
	221.34		0.028185
	228.99		0.033584
	320.28		0.039181
	279.99		0.035483
	308.04		0.035283
	124.44		0.159827
	190.74		0.035423
	182.07		0.046323
	160.65		0.111506
	224.91		0.019225
	290.19		0.0219
	282.54		0.028532
	277.44		0.04167
	68.34		0.18897
	351.39		0.032439
	355.47		0.031709
	243.27		0.032365
	161.67		0.037263
	149.43		0.024707
	198.9		0.031123
	168.81		0.041185
	501.33		0.038886
	184.11		0.026712
	158.61		0.029709
	131.58		0.076334
	189.72		0.021215
	312.12		0.026123
	166.77		0.048512
	154.53		0.034459
	184.62		0.026679
	239.7		0.054768
	94.86		0.036166
	189.72		0.034274
	67.32		0.074865
	214.2		0.022899
	170.34		0.043375
	218.28		0.184029
	163.2		0.03674
	214.71		0.037682
	226.95		0.024211
	271.83		0.036962
	240.21		0.189595
	260.1		0.035204
	212.67		0.019942
	311.1		0.025768
	233.07		0.028047
	232.05		0.03822
	184.62		0.032636
	480.93		0.162984
	249.39		0.033617
	134.13		0.104125
	381.48		0.028926
	221.34		0.067839
	339.66		0.039066
[truncated: 7,495 more rows]
