# Supplementary material for: Microfluidic Assessment of Drug Effects on Physical Properties of Androgen Sensitive and Non-Sensitive Prostate Cancer Cells
Source: Micromachines (Basel). 2021 May 7;12(5):532. doi: 10.3390/mi12050532 (PMC8151345; doi:10.3390/mi12050532)
Supplement: Supplementary file 1 [file micromachines-12-00532-s001.zip › LNCaP-docetaxel-24h.xlsx]

## Sheet: 0 
Area（μm2）	35.7	Deformation	0.105992
	159.12		0.143821
	210.12		0.0420839
	201.45		0.0571335
	40.29		0.0777921
	313.65		0.0541733
	260.61		0.0841844
	164.73		0.196318
	14.28		0.131592
	280.5		0.110783
	288.15		0.0982802
	308.04		0.118804
	282.54		0.0912263
	261.63		0.0945664
	210.63		0.106233
	136.68		0.0322887
	250.92		0.132418
	95.88		0.0935728
	138.72		0.173637
	194.82		0.100382
	291.72		0.107233
	187.17		0.171849
	289.17		0.0518434
	80.58		0.0648803
	134.13		0.0730189
	145.35		0.0972508
	166.26		0.156919
	48.96		0.120847
	288.15		0.139489
	92.82		0.0807969
	202.98		0.126645
	96.39		0.0851812
	266.22		0.0440582
	89.25		0.098318
	234.6		0.0616375
	240.72		0.0722942
	135.15		0.112224
	13.26		0.174143
	240.72		0.0552616
	172.89		0.147414
	120.36		0.0690369
	132.09		0.053811
	35.19		0.0658677
	256.02		0.150348
	213.69		0.108222
	18.36		0.176816
	124.44		0.14447
	191.76		0.0628095
	194.31		0.0689459
	217.77		0.0867164
	207.06		0.0402686
	169.32		0.05951
	204.51		0.0865792
	132.09		0.105639
	113.22		0.179979
	70.38		0.0561428
	147.9		0.14353
	176.97		0.0699549
	212.67		0.0639367
	139.23		0.0470167
	214.71		0.0633788
	186.66		0.140763
	149.43		0.077488
	243.27		0.0864916
	177.99		0.0781482
	86.7		0.0763306
	180.03		0.0952201
	304.47		0.0440347
	176.46		0.0538489
	184.62		0.0431075
	304.47		0.106585
	175.44		0.0473005
	180.03		0.0570082
	430.95		0.162754
	179.01		0.0463875
	80.58		0.0551124
	144.84		0.161962
	194.31		0.0864728
	205.53		0.0365103
	107.61		0.0626348
	238.17		0.0844142
	179.01		0.0298589
	232.05		0.0700606
	244.8		0.14104
	225.93		0.0792108
	260.1		0.0966097
	231.03		0.0607012
	243.78		0.0679627
	157.08		0.0400295
	212.67		0.0827167
	284.07		0.044908
	289.68		0.0477172
	290.19		0.141501
	192.27		0.123396
	316.2		0.0731048
	203.49		0.0350116
	335.07		0.0971715
	115.77		0.101446
	166.26		0.0518016
	138.21		0.0460562
	340.17		0.169356
	234.09		0.0505677
	247.86		0.0578774
	134.13		0.186751
	426.36		0.153795
	193.8		0.0420059
	196.35		0.0679701
	251.94		0.028758
	344.25		0.0833598
	228.48		0.0798501
	132.6		0.0409095
	127.5		0.0578438
	178.5		0.0770147
	87.72		0.0426493
	195.84		0.130387
	291.21		0.10438
	232.56		0.0396966
	55.59		0.069902
	244.8		0.128678
	247.35		0.0482495
	93.33		0.0931339
	59.67		0.0462813
	182.07		0.139978
	210.63		0.0534349
	209.1		0.084799
	102		0.065258
	55.59		0.0777928
	161.67		0.162389
	189.72		0.0286806
	210.12		0.0872565
	203.49		0.0657104
	38.25		0.0866774
	271.32		0.0522597
	106.08		0.0577317
	221.85		0.0374077
	134.13		0.0328546
	130.05		0.0502576
	110.67		0.0521199
	103.02		0.128049
	303.45		0.0754939
	231.54		0.0623416
	235.11		0.0926577
	261.12		0.0796545
	321.81		0.0584181
	90.78		0.0949268
	131.07		0.0776241
	182.58		0.0719132
	196.35		0.0502853
	172.38		0.0650585
	134.64		0.0651226
	20.91		0.0962835
	214.2		0.0464592
	49.98		0.0776086
	237.15		0.0382574
	204		0.0350626
	132.09		0.0936118
	303.45		0.0689674
	23.97		0.0835517
	208.08		0.0476683
	261.12		0.0288851
	210.12		0.0382326
	282.54		0.112547
	36.21		0.124139
	211.65		0.029961
	52.02		0.135013
	318.24		0.12735
	206.55		0.0247113
	131.07		0.0446896
	378.93		0.0789879
	281.52		0.0545267
	286.11		0.13128
	185.64		0.0590385
	276.42		0.0416695
	427.38		0.166608
	259.59		0.0680539
	231.54		0.0315109
	226.44		0.0691564
	134.13		0.0666537
	264.18		0.0609265
	285.6		0.0720886
	313.65		0.0786744
	339.66		0.0767937
	269.79		0.0465386
	339.66		0.0313927
	391.68		0.104576
	254.49		0.0639036
	332.52		0.102702
	165.24		0.0456736
	201.96		0.0482631
	192.78		0.0737058
	147.9		0.072608
	237.15		0.0823672
	225.42		0.0619483
	244.29		0.0961649
	205.53		0.0539097
	238.68		0.0752512
	206.55		0.0867932
	267.75		0.0372091
	232.05		0.0346884
	143.31		0.0479536
	206.04		0.0803311
	190.23		0.173384
	227.97		0.0830134
	64.77		0.168428
	109.65		0.0744389
	132.6		0.0851798
	155.04		0.104583
	30.09		0.0686577
	73.44		0.0930706
	165.75		0.0639766
	276.93		0.09604
	64.77		0.0717906
	156.06		0.1242
	161.16		0.117915
	137.7		0.025067
	211.65		0.0565943
	231.54		0.0521529
	202.98		0.071113
	112.71		0.0744615
	240.72		0.0476241
	193.29		0.0592905
	169.32		0.160566
	249.9		0.120386
	197.88		0.0409683
	244.29		0.112442
	173.91		0.0737701
	180.54		0.100044
	193.29		0.0389059
	176.46		0.0328398
	250.92		0.0794488
	250.41		0.0516145
	184.11		0.0524711
	216.24		0.052415
	191.76		0.0409112
	174.93		0.055631
	239.7		0.0477099
	221.85		0.168836
	38.76		0.101213
	33.66		0.0697089
	242.76		0.0312763
	235.11		0.0656662
	204		0.100838
	37.74		0.0897694
	70.89		0.056393
	47.94		0.0941149
	306		0.124965
	250.41		0.108329
	160.65		0.0325366
	250.41		0.0650272
	207.57		0.0831284
	186.15		0.0420121
	227.46		0.0860905
	185.64		0.0632264
	168.81		0.0403083
	64.77		0.0898691
	155.04		0.0471516
	198.9		0.139458
	55.08		0.172767
	259.08		0.133299
	211.65		0.0508844
	261.12		0.0419702
	146.37		0.0352058
	334.05		0.0960707
	314.16		0.114588
	78.54		0.0615543
	126.99		0.11305
	338.64		0.0593306
	218.28		0.0481791
	129.54		0.0845911
	146.37		0.130791
	243.78		0.0543308
	213.18		0.0816157
	289.17		0.0998046
	184.62		0.0655277
	265.2		0.0779425
	358.02		0.124522
	268.77		0.0275653
	57.12		0.0932052
	368.22		0.0511742
	214.2		0.040099
	204		0.113724
	91.29		0.118133
	246.33		0.0993989
	246.84		0.02881
	146.37		0.0756665
	196.35		0.0359435
	214.71		0.0972144
	92.82		0.10639
	257.04		0.122719
	114.75		0.0853887
	201.45		0.0751565
	139.74		0.178668
	170.34		0.0725338
	229.5		0.0290548
	275.91		0.0949884
	253.98		0.0707324
	249.39		0.0881724
	296.82		0.083755
	371.28		0.0509022
	130.56		0.103686
	259.59		0.0257516
	294.27		0.0267608
	159.12		0.0353861
	82.62		0.0946931
	209.61		0.057715
	175.44		0.0516497
	249.9		0.0713321
	209.1		0.0746483
	218.79		0.0841748
	18.36		0.084828
	220.32		0.0409367
	221.85		0.0494275
	225.42		0.0486917
	122.4		0.117907
	207.57		0.101692
	184.62		0.0400313
	133.62		0.0714174
	34.17		0.12632
	262.65		0.0542184
	49.47		0.12365
	89.76		0.110965
	358.53		0.0571977
	190.23		0.0698435
	218.28		0.102218
	269.28		0.0900591
	74.97		0.14107
	246.84		0.0844817
	234.09		0.0304921
	235.11		0.049526
	213.18		0.0282399
	262.14		0.0308673
	199.41		0.0416648
	167.79		0.0502605
	196.35		0.0708416
	238.17		0.0286694
	422.28		0.0443655
	180.03		0.0675825
	301.41		0.0781857
	190.23		0.0859143
	207.06		0.0745761
	47.94		0.145127
	176.97		0.0635459
	269.28		0.0716436
	157.08		0.0760007
	219.81		0.0367764
	134.13		0.109818
	224.91		0.0659628
	233.58		0.0356418
	220.32		0.0792564
	260.1		0.0455975
	100.98		0.0591042
	292.23		0.187696
	162.69		0.0864423
	99.45		0.0630499
	300.39		0.0353991
	54.06		0.0793032
	323.85		0.0356357
	308.55		0.0309731
	269.79		0.0393867
	317.22		0.0321386
	15.81		0.193767
	200.43		0.0359778
	117.81		0.110206
	273.36		0.0523043
	184.11		0.0949266
	283.05		0.125051
	233.07		0.0746449
	191.25		0.0321415
	205.02		0.0863769
	185.64		0.059257
	278.97		0.127124
	53.04		0.0704824
	177.99		0.103451
	235.11		0.0381495
	244.8		0.0299728
	464.1		0.0704886
	356.49		0.107557
	242.25		0.0334808
	266.73		0.0473876
	228.48		0.0419402
	217.77		0.0579485
	227.46		0.0455913
	265.2		0.060192
	139.74		0.169794
	71.91		0.0750242
	77.01		0.0768299
	264.18		0.171027
	134.13		0.0684196
	212.16		0.056765
	222.36		0.0432399
	218.28		0.0586344
	66.81		0.0538453
	181.56		0.0795396
	216.24		0.0503484
	298.86		0.0539948
	243.78		0.0634336
	258.06		0.0589214
	319.26		0.0982807
	196.86		0.0785625
	170.34		0.134505
	244.29		0.0375016
	260.1		0.0457915
	185.13		0.0416851
	125.97		0.18789
	238.17		0.0662884
	314.16		0.19218
	256.02		0.0377378
	253.47		0.0418413
	299.88		0.0610879
	203.49		0.0522202
	109.65		0.101705
	260.61		0.0434192
	257.04		0.0951671
	52.53		0.0739776
	160.14		0.0805545
	168.81		0.0953934
	226.95		0.0506471
	228.99		0.0451559
	239.19		0.0751374
	158.1		0.0372474
	291.72		0.035096
	353.94		0.103151
	381.48		0.0881408
	190.23		0.0586095
	98.94		0.0984395
	191.76		0.0335937
	198.9		0.0713006
	298.35		0.0732014
	216.24		0.0334996
	330.48		0.0583848
	333.03		0.0545696
	311.61		0.0815285
	226.95		0.0750538
	104.55		0.0967843
	212.67		0.0284348
	179.01		0.07091
	111.69		0.118591
	276.93		0.0338573
	260.61		0.0379352
	198.9		0.103526
	237.15		0.0734709
	223.38		0.0766555
	264.69		0.0448343
	269.79		0.0395683
	252.96		0.111438
	268.26		0.0632375
	263.67		0.0909372
	104.55		0.184334
	375.87		0.199932
	180.03		0.0426563
	175.95		0.0626886
	299.37		0.0375094
	134.13		0.0484253
	150.45		0.0895282
	129.03		0.139354
	120.87		0.0878398
	214.2		0.048318
	205.53		0.079847
	161.67		0.100336
	128.01		0.0546296
	217.26		0.145861
	81.09		0.0725509
	227.97		0.062555
	271.83		0.0831482
	397.8		0.0883895
	302.43		0.0756301
	168.81		0.0889842
	175.95		0.0792257
	269.79		0.0405431
	55.08		0.0697619
	58.65		0.0793683
	221.34		0.0292503
	27.03		0.0893109
	236.64		0.0456377
	230.52		0.0652122
	125.46		0.103766
	116.28		0.0640831
	150.96		0.0682031
	185.13		0.0526507
	205.53		0.0657438
	241.23		0.0757349
	261.63		0.0354119
	293.25		0.127648
	120.87		0.062617
	162.18		0.0530436
	295.29		0.038612
	176.46		0.0846082
	247.35		0.059655
	220.83		0.0655115
	250.41		0.0359927
	251.94		0.0350162
	145.86		0.151494
	207.57		0.0545687
	66.81		0.122779
	194.82		0.0692132
	66.81		0.0516204
	221.85		0.0589468
	232.56		0.0507455
	113.73		0.0818111
	131.58		0.0530818
	106.59		0.0699508
	215.73		0.0576109
	173.91		0.11309
	115.77		0.0762256
	189.21		0.113687
	22.95		0.0812982
	236.13		0.0823642
	196.86		0.021233
	122.91		0.0528189
	169.32		0.115105
	90.27		0.0793943
	183.6		0.0652074
	199.41		0.175354
	261.12		0.0606042
	141.27		0.0931659
	257.04		0.0991001
	86.19		0.103873
	87.72		0.0654639
	307.02		0.102947
	126.99		0.0651172
	78.03		0.0939104
	241.23		0.0432458
	219.3		0.0766802
	151.47		0.0896798
	142.8		0.13279
	87.72		0.0654639
	287.13		0.0383041
	42.33		0.0987609
	273.36		0.0478386
	141.78		0.0881026
	125.97		0.0673611
	259.59		0.0527645
	154.02		0.0502633
	344.76		0.0457773
	72.42		0.0354381
	166.26		0.12738
	167.28		0.102748
	275.91		0.0796419
	117.81		0.0553352
	16.83		0.134585
	221.34		0.062809
	109.65		0.0574012
	53.55		0.104034
	199.92		0.057463
	20.4		0.0752015
	78.03		0.142451
	401.88		0.072852
	114.24		0.0513642
	183.09		0.0398297
	198.39		0.049042
	220.32		0.0512767
	162.69		0.0828257
	207.06		0.0872619
	28.05		0.0813817
	232.56		0.0487295
	255		0.114863
	302.94		0.0323084
	246.33		0.112733
	149.94		0.149758
	189.21		0.040556
	187.17		0.0347379
	119.34		0.0778429
	205.53		0.124759
	172.89		0.1438
	297.33		0.0533667
	191.25		0.0353929
	276.93		0.0389988
	213.69		0.0354198
	304.47		0.0484422
	218.79		0.0465802
	175.44		0.122749
	206.04		0.0381798
	227.46		0.0258325
	202.47		0.0576456
	200.94		0.0350192
	266.22		0.0867697
	209.1		0.0451903
	217.26		0.0383169
	256.53		0.0837928
	151.47		0.152433
	206.04		0.0391602
	119.85		0.0727701
	180.54		0.0507639
	186.15		0.0497154
	255		0.106817
	245.82		0.0388075
	148.92		0.0847443
	89.76		0.0691207
	221.85		0.0443429
	211.65		0.0490591
	192.78		0.0401523
	249.39		0.0915095
	290.7		0.0901655
	265.2		0.040359
	33.66		0.060444
	263.16		0.145225
	231.54		0.100767
	88.23		0.0605442
	243.78		0.0571131
	176.46		0.0922864
	145.86		0.149713
	483.99		0.100576
	521.73		0.0884961
	230.01		0.0437628
	154.02		0.0666597
	353.43		0.0839782
	198.39		0.0261742
	75.99		0.173653
	162.18		0.109135
	102.51		0.0424841
	194.82		0.129035
	444.72		0.187217
	245.31		0.0507195
	66.3		0.0833054
	300.39		0.06008
	140.25		0.0770243
	11.22		0.168428
	58.65		0.0453368
	10.71		0.119663
	155.55		0.0370075
	219.81		0.0375857
	146.88		0.156774
	89.76		0.0895055
	151.47		0.174228
	91.29		0.0572943
	261.12		0.0398341
	92.31		0.114037
	68.34		0.0542666
	198.39		0.105723
	160.65		0.0892237
	77.52		0.0735177
	60.69		0.0473463
	198.9		0.0598027
	32.64		0.113706
	246.84		0.0459969
	255.51		0.028823
	73.44		0.136006
	71.91		0.096126
	74.46		0.0791751
	228.48		0.0681371
	120.87		0.0652342
	99.96		0.0839528
	123.93		0.0438838
	238.68		0.0658332
	46.92		0.0719563
	231.54		0.116658
	157.08		0.0525074
	93.84		0.0773336
	141.78		0.0415334
	144.84		0.0531103
	43.35		0.143925
	74.46		0.114891
	170.85		0.0638491
	120.36		0.0811936
	237.66		0.0454048
	235.11		0.0544891
	217.26		0.0911387
	314.67		0.0945018
	233.58		0.0461941
	91.8		0.171964
	324.36		0.0408108
	110.67		0.122999
	342.72		0.0948905
	35.7		0.149047
	304.98		0.0615708
	286.11		0.0737625
	223.89		0.0753078
	236.13		0.050898
	119.85		0.0334142
	98.94		0.124057
	207.06		0.0792445
	187.17		0.0729547
	218.28		0.0680384
	226.95		0.0614088
	94.86		0.0887656
	147.39		0.0515893
	267.75		0.0975349
	78.03		0.0808337
	177.99		0.0494193
	158.1		0.0404626
	172.89		0.050616
	22.44		0.110044
	188.7		0.0608619
	193.29		0.0337331
	174.93		0.088274
	217.77		0.0603228
	224.91		0.0500551
	201.96		0.0454381
	71.4		0.0764027
	148.92		0.0731329
	67.32		0.109486
	107.61		0.0889385
	182.58		0.0421369
	107.1		0.113323
	324.87		0.0313114
	200.43		0.0905019
	52.02		0.0943091
	135.66		0.082871
	84.15		0.0419218
	89.25		0.0246489
	267.75		0.0553332
	112.2		0.0292202
	167.79		0.100709
	196.86		0.0418713
	187.17		0.0511459
	165.75		0.0597388
	235.11		0.131287
	70.38		0.0803403
	17.85		0.173025
	182.07		0.051765
	96.39		0.0217313
	189.72		0.106312
	212.16		0.190605
	218.79		0.0649796
	28.56		0.0953207
	111.69		0.0927842
	264.18		0.0284923
	110.16		0.139711
	216.24		0.102215
	137.19		0.107037
	156.06		0.0727265
	193.8		0.0559665
	194.31		0.0370831
	73.44		0.104253
	217.26		0.0764982
	147.39		0.128799
	21.93		0.161547
	124.95		0.158492
	81.6		0.0431518
	170.34		0.0576498
	98.43		0.0917004
	242.25		0.0566541
	189.72		0.15657
	121.89		0.158699
	195.33		0.093289
	187.17		0.0828326
	126.99		0.0496886
	251.94		0.0396307
	222.87		0.0692119
	226.95		0.0574626
	83.13		0.0654317
	48.45		0.059078
	135.66		0.0638706
	133.11		0.050267
	268.77		0.126643
	188.19		0.0532806
	233.58		0.0924806
	217.77		0.0424436
	77.01		0.0695401
	193.29		0.0591724
	194.31		0.0506984
	164.73		0.183949
	306		0.0925281
	260.1		0.0684304
	224.91		0.0497522
	245.82		0.0262103
	112.2		0.0802466
	107.61		0.0532207
	186.15		0.0695651
	400.35		0.146725
	225.93		0.0682499
	228.48		0.0583154
	355.98		0.0293517
	247.86		0.0525766
	307.02		0.0912862
	293.76		0.0657189
	138.21		0.0455183
	138.72		0.0757624
	236.13		0.0791409
	220.83		0.120422
	211.14		0.0456408
	218.28		0.104619
	458.49		0.0932982
	249.9		0.0546483
	289.68		0.0733513
	225.93		0.0627144
	201.96		0.0287937
	158.1		0.0950747
	12.75		0.102133
	267.75		0.0605942
	258.06		0.048356
	218.79		0.0672445
	106.08		0.117501
	209.61		0.045277
	222.87		0.0352512
	225.93		0.0398185
	217.77		0.03897
	196.35		0.0393768
	273.36		0.0743146
	224.4		0.0776875
	245.31		0.0625123
	120.87		0.0849208
	304.47		0.0431221
	285.6		0.0507837
	256.02		0.0537684
	260.1		0.0545939
	244.29		0.0765432
	264.69		0.0388927
	218.28		0.0810189
	88.74		0.0739565
	174.93		0.0495514
	186.15		0.0457694
	292.74		0.104022
	242.76		0.0962542
	202.98		0.0889419
	203.49		0.0731521
	201.45		0.0467076
	217.26		0.0516817
	238.68		0.0290615
	190.74		0.125299
	115.77		0.042332
	129.54		0.110576
	260.61		0.0706913
	233.58		0.070808
	208.59		0.0896478
	17.85		0.0821357
	19.89		0.0785132
	255		0.0654391
	281.01		0.0616778
	118.83		0.0805285
	328.44		0.103256
	135.15		0.0746932
	228.99		0.0874277
	223.38		0.0974538
	376.38		0.0563223
	395.76		0.0538107
	170.85		0.0267926
	167.28		0.0459844
	242.25		0.0637594
	243.78		0.0390157
	158.61		0.0890422
	151.98		0.155576
	40.8		0.101836
	178.5		0.0324406
	236.13		0.0471191
	184.62		0.0534243
	255.51		0.0494419
	187.17		0.0471159
	93.33		0.0454913
	216.75		0.0588138
	171.36		0.044431
	197.37		0.0637176
	158.1		0.160834
	182.07		0.0601133
	222.87		0.041995
	228.99		0.099605
	84.66		0.0666881
	151.47		0.100951
	258.06		0.0352347
	204.51		0.02271
	113.73		0.0534019
	234.09		0.0255768
	240.72		0.0577957
	27.54		0.0712254
	295.8		0.0309053
	289.17		0.025647
	256.02		0.0914427
	264.69		0.0617508
	298.86		0.0413569
	317.73		0.0493176
	288.15		0.10013
	240.21		0.0575924
	232.56		0.0578467
	116.79		0.0733991
	77.01		0.0780814
	255		0.114124
	227.46		0.0859071
	202.47		0.0574726
	199.92		0.0477632
	181.56		0.0543691
	249.9		0.0554624
	288.66		0.0437363
	216.24		0.0558452
	124.95		0.0780677
	220.83		0.0331197
	224.4		0.0424629
	234.6		0.186537
	284.58		0.078042
	277.95		0.0639511
	199.92		0.0883604
	242.76		0.0481836
	314.67		0.136678
	199.41		0.0450424
	123.93		0.097582
	161.67		0.0645891
	244.29		0.0388122
	160.65		0.0348437
	137.19		0.075443
	220.32		0.0594874
	231.03		0.0457084
	133.11		0.118648
	243.78		0.0678646
	151.98		0.0645635
	197.37		0.0453517
	205.53		0.104363
	312.63		0.0340956
	172.89		0.0905858
	245.82		0.0354207
	294.27		0.0799835
	150.45		0.105129
	176.46		0.0492591
	157.59		0.0576275
	142.8		0.0567866
	214.71		0.0254307
	275.4		0.05393
	125.97		0.152087
	232.05		0.12994
	208.59		0.0445078
	251.94		0.0572481
	134.64		0.175827
	184.11		0.0386248
	188.19		0.0294776
	199.92		0.136575
	184.11		0.0655261
	195.84		0.0581938
	362.1		0.055081
	209.61		0.05896
	139.23		0.0807627
	241.74		0.0535883
	192.78		0.0737698
	282.03		0.0783953
	370.26		0.0794456
	253.47		0.101159
	310.08		0.199987
	199.41		0.0741771
	301.92		0.0354835
	348.84		0.121629
	47.43		0.0788869
	223.89		0.0594362
	292.74		0.0255094
	242.25		0.047563
	115.77		0.102031
	295.29		0.0365125
	215.73		0.130205
	255		0.0773647
	54.57		0.0625111
	407.49		0.0496081
	221.34		0.0594083
	164.73		0.0713225
	418.71		0.0606147
	261.63		0.0748178
	180.54		0.0415051
	203.49		0.0447839
	198.39		0.058123
	319.26		0.0972988
	207.57		0.0410541
	222.36		0.0370765
	178.5		0.0521102
	175.44		0.0827433
	180.03		0.0414993
	227.46		0.12652
	278.97		0.0481722
	317.22		0.0672433
	277.44		0.0305851
	248.37		0.0315989
	258.57		0.0363731
	231.54		0.0424292
	252.96		0.0848625
	320.79		0.0632701
	13.77		0.171222
	252.45		0.081894
	143.82		0.0850354
	196.86		0.0595735
	221.85		0.0634355
	371.79		0.063643
	188.19		0.044602
	249.9		0.050096
	251.43		0.0532871
	269.28		0.140133
	167.79		0.0819569
	398.31		0.0533538
	257.55		0.0334121
	333.54		0.0514598
	243.27		0.0706832
	214.2		0.0636993
	201.96		0.0316455
	200.94		0.0344554
	337.62		0.0351306
	88.74		0.184816
	146.37		0.135016
	265.71		0.0253525
	284.58		0.0387609
	300.9		0.0319788
	147.39		0.0304006
	146.88		0.0355025
	201.96		0.0454381
	191.25		0.064328
	244.8		0.062874
	159.12		0.0826527
	285.6		0.0643076
	315.69		0.0770501
	152.49		0.0720342
	68.85		0.123993
	342.21		0.104171
	87.21		0.0518977
	135.66		0.0743363
	138.21		0.0613654
	460.53		0.190136
	299.88		0.031213
	202.98		0.0460399
	199.41		0.0450424
	318.24		0.162513
	319.77		0.105502
	164.73		0.0429167
	214.2		0.0505237
	234.6		0.0590507
	235.62		0.0710457
	262.65		0.1073
	230.01		0.0547833
	454.41		0.106644
	156.57		0.0457259
	159.12		0.0297828
	170.34		0.0488019
	63.24		0.126042
	208.59		0.098481
	266.73		0.0491735
	247.86		0.0512656
	304.47		0.053414
	111.18		0.0439143
	244.29		0.0672752
	119.85		0.0447628
	132.6		0.116245
	135.15		0.156701
	313.65		0.0834257
	267.75		0.0978453
	119.85		0.104154
	171.87		0.0520447
	247.86		0.0399045
	252.45		0.0555576
	252.45		0.124028
	143.82		0.165399
	282.03		0.0664408
	201.96		0.109223
	167.28		0.0657672
	207.57		0.117188
	179.01		0.0971277
	304.98		0.192469
	158.1		0.0587966
	258.06		0.0826382
	17.34		0.0874767
	291.21		0.120834
	204.51		0.0369751
	205.53		0.0357411
	205.02		0.0997785
	173.91		0.0865219
	103.53		0.07738
	202.98		0.0445271
	222.87		0.0449128
	211.14		0.0420828
	235.62		0.0457134
	51.51		0.0623468
	50.49		0.0628511
	244.8		0.0653549
	137.7		0.0855094
	230.52		0.0459498
	106.59		0.053142
	204		0.0221963
	523.77		0.111244
	197.37		0.0567227
	267.24		0.0616187
	266.22		0.0507412
	166.26		0.0305608
	185.64		0.102742
	72.42		0.147373
	224.91		0.0263229
	241.74		0.0473166
	203.49		0.046964
	96.9		0.106895
	161.16		0.0898924
	231.03		0.187421
	259.08		0.0420672
	312.63		0.0955459
	220.83		0.097155
	163.71		0.0514815
	198.39		0.0518479
	173.4		0.177122
	198.9		0.0807775
	222.36		0.0745277
	208.08		0.0453897
	258.57		0.0476514
	113.22		0.173873
	204.51		0.0507343
	255.51		0.0712075
	230.52		0.0264123
	65.28		0.0755795
	108.63		0.0919523
	153.51		0.0590625
	195.33		0.0778792
	100.47		0.0876025
	212.67		0.0681267
	217.77		0.0717272
	173.91		0.0588166
	120.87		0.0631768
	234.09		0.0317507
	101.49		0.10582
	283.56		0.0547099
	375.87		0.160592
	108.12		0.124386
	285.6		0.0441912
	283.56		0.115133
	106.08		0.101811
	280.5		0.0846249
	255		0.0405081
	201.45		0.0579026
	237.66		0.0842671
	269.28		0.0514576
	210.63		0.0237785
	209.1		0.0349324
	261.63		0.0608643
	183.09		0.0311613
	255		0.0593458
	226.44		0.0583011
	260.61		0.103565
	110.67		0.109828
	269.28		0.0700413
	279.99		0.0780576
	221.34		0.047448
	22.95		0.0812982
	336.6		0.0607734
	288.15		0.131436
	123.42		0.0956285
	176.97		0.039367
	248.88		0.0370024
	275.4		0.0434129
	290.19		0.0442598
	269.79		0.0468324
	221.34		0.0693109
	225.93		0.0890023
	334.56		0.114862
	230.52		0.0868488
	252.96		0.0553673
	208.08		0.0641264
	142.29		0.0565313
	136.17		0.13282
	282.03		0.0559277
	307.02		0.0422047
	251.43		0.0393732
	210.63		0.0351632
	214.2		0.10707
	245.82		0.104509
	284.58		0.0592921
	275.4		0.0533165
	205.02		0.0310845
	127.5		0.0486438
	115.26		0.145672
	299.37		0.0674284
	59.16		0.0493863
	199.92		0.0377565
	267.75		0.0372091
	253.98		0.0815686
	283.05		0.0928805
	164.22		0.0512109
	230.52		0.110787
	213.18		0.0989053
	189.72		0.0580247
	240.72		0.0781351
	287.13		0.0573067
	207.57		0.0474005
	261.63		0.041678
	212.16		0.0349041
	220.83		0.0199992
	237.66		0.0820809
	269.79		0.0276432
	135.66		0.134413
	197.37		0.0613733
	30.6		0.101412
	273.36		0.0871711
	209.61		0.0245613
	117.3		0.0679878
	91.29		0.0763042
	281.52		0.0907792
	429.42		0.164822
	233.07		0.0576746
	333.54		0.0674614
	303.45		0.0570897
	236.64		0.100931
	241.23		0.0752122
	247.86		0.0788804
	135.66		0.0920682
	245.31		0.070402
	313.14		0.11602
	194.31		0.0664098
	208.08		0.0422274
	320.79		0.147366
	200.94		0.0810051
	173.91		0.0289487
	134.13		0.098893
	258.06		0.0595556
	243.78		0.0917574
	245.82		0.0665846
	266.73		0.0443816
	197.37		0.150352
	306.51		0.0773472
	291.21		0.0847109
	400.35		0.0492433
	224.4		0.0454232
	150.45		0.146943
	177.48		0.086595
	237.66		0.0624691
	250.41		0.0805524
	376.38		0.157096
	237.15		0.044513
	164.73		0.0529824
	33.15		0.193632
	177.99		0.0501547
	13.26		0.174143
	108.12		0.0700972
	191.25		0.0405797
	256.53		0.0796595
	263.67		0.085619
	140.76		0.126063
	64.77		0.14018
	116.79		0.0671016
	184.11		0.0243645
	185.13		0.0417538
	218.28		0.0638115
	162.69		0.0295639
	128.52		0.0855867
	223.38		0.0520357
	270.3		0.098765
	207.57		0.0472945
	290.7		0.0945788
	251.94		0.0917712
	24.99		0.0865133
	109.14		0.0855681
	246.84		0.0335449
	202.47		0.0363142
	194.82		0.0656754
	76.5		0.108703
	165.24		0.0532858
	182.58		0.0428714
	210.12		0.0494769
	246.84		0.0535534
	119.34		0.065742
	61.2		0.0777338
	227.46		0.0948169
	291.72		0.0512606
	335.07		0.07941
	227.97		0.063711
	226.95		0.0523624
	186.66		0.0714179
	131.07		0.107798
	194.82		0.038701
	500.31		0.10326
	31.11		0.0705793
	304.98		0.0653407
	56.61		0.0506167
	191.76		0.0545345
	215.73		0.146901
	166.26		0.0901727
	283.05		0.0741677
	263.16		0.0798801
	217.26		0.0551078
	261.63		0.077477
	230.52		0.0945019
	198.39		0.058123
	205.53		0.0585248
	157.08		0.0475181
	296.82		0.12166
	200.43		0.0501776
	265.2		0.0661013
	210.63		0.0343333
	216.75		0.0419044
	221.34		0.066645
	35.7		0.114345
	201.45		0.0443629
	166.26		0.0718849
	348.33		0.190771
	209.61		0.0509309
	214.2		0.105639
	303.45		0.0455349
	107.61		0.0902673
	239.19		0.074962
	421.77		0.0755029
	272.34		0.135799
	206.04		0.0917862
	39.78		0.10228
	276.42		0.0946376
	264.69		0.027644
	24.99		0.0813816
	255		0.0748167
	49.47		0.0781122
	244.29		0.103233
	169.32		0.0757973
	312.63		0.114531
	228.48		0.055665
	322.83		0.0621907
	323.85		0.0566273
	238.17		0.0353616
	277.44		0.0961996
	204		0.0568634
	147.9		0.0501706
	244.8		0.0605133
	368.73		0.145962
	318.24		0.0457441
	253.47		0.0340513
	59.67		0.0941468
	249.9		0.0703347
	259.59		0.0698708
	68.85		0.0707114
	256.53		0.0733332
	194.31		0.0383077
	281.01		0.0641014
	295.29		0.063506
	216.75		0.157558
	287.64		0.0639395
	35.7		0.0678103
	157.59		0.0269192
	280.5		0.0566212
	307.53		0.10381
	227.97		0.11738
	261.12		0.0794815
	231.54		0.0534366
	213.18		0.0374918
	24.48		0.0823567
	234.6		0.0633019
	133.62		0.0660608
	184.11		0.0344806
	94.86		0.105829
	243.27		0.0622473
	180.03		0.146501
	151.98		0.0852332
	277.44		0.0561424
	295.8		0.0623048
	234.6		0.061151
	326.4		0.145008
	163.71		0.0376255
	120.87		0.0417269
	174.42		0.0676865
	14.28		0.160013
	283.56		0.0776417
	198.9		0.0720221
	44.88		0.0553614
	172.38		0.0772979
	231.54		0.060957
	182.07		0.08428
	200.94		0.086982
	272.34		0.066898
	179.52		0.0570281
	167.79		0.0430276
	183.09		0.0423799
	271.32		0.0652641
	266.73		0.0790455
	237.15		0.089118
	113.22		0.100286
	19.89		0.0785132
	241.74		0.0527948
	26.52		0.0846547
	329.46		0.0480954
	197.88		0.0793415
	143.82		0.105103
	169.32		0.103085
	329.46		0.0709452
	357.51		0.0986943
	402.39		0.131409
	234.09		0.129702
	43.35		0.068984
	98.43		0.0552987
	96.9		0.0528394
	243.78		0.104844
	73.44		0.0945625
	236.64		0.0636693
	59.16		0.0664515
	341.19		0.0566777
	76.5		0.0739301
	219.81		0.0628377
	114.75		0.079872
	247.86		0.127404
	269.79		0.0663268
	204.51		0.0667714
	64.77		0.0511372
	119.85		0.0941983
	209.61		0.064269
	173.91		0.0883203
	232.05		0.0484083
	93.33		0.162997
	78.54		0.0790336
	166.26		0.064956
	173.91		0.0752006
	210.12		0.0555981
	231.54		0.059966
	238.68		0.0551524
	209.1		0.060953
	218.79		0.043611
	216.24		0.113196
	43.35		0.0852186
	78.03		0.0294153
	103.53		0.0683435
	138.72		0.157549
	563.04		0.0907907
	166.77		0.0539526
	219.3		0.0302912
	262.14		0.130359
	114.75		0.100779
	136.17		0.0440817
	61.2		0.100831
	273.36		0.0538175
	279.48		0.0432514
	239.7		0.0258095
	192.78		0.0398516
	274.38		0.0931732
	272.34		0.0836818
	209.1		0.0776475
	77.52		0.116236
	210.63		0.0290201
	213.18		0.0461658
	199.92		0.0519972
	218.79		0.0650444
	286.62		0.0288996
	212.67		0.0465126
	174.93		0.0562965
	95.37		0.0419883
	207.57		0.0556078
	225.93		0.0421091
	227.97		0.0368237
	23.97		0.156843
	99.96		0.087167
	250.92		0.0717896
	243.78		0.0605903
	212.67		0.0840834
	255		0.056756
	138.21		0.0830445
	114.24		0.063653
	141.27		0.0234692
	152.49		0.0544105
	279.99		0.045257
	231.03		0.113987
	163.71		0.0466977
	106.08		0.0879104
	262.14		0.0654726
	116.79		0.0961177
	199.92		0.056699
	119.85		0.0888937
	206.04		0.0510786
	212.67		0.0643852
	265.71		0.0700067
	160.65		0.046385
	221.85		0.0391564
	178.5		0.0667446
	182.07		0.066684
	46.92		0.0767343
	258.06		0.0500178
	269.28		0.0437842
	319.77		0.0367618
	236.13		0.0783331
	108.12		0.0737861
	276.93		0.0824486
	285.09		0.0724848
	183.6		0.0529044
	234.6		0.0944137
	208.08		0.0533588
	299.88		0.139559
	238.68		0.0346392
	285.09		0.0413938
	309.06		0.153385
	230.52		0.0363072
	237.15		0.0512437
	176.46		0.0504136
	234.6		0.0564723
	321.3		0.0876108
	271.32		0.0473474
	282.03		0.0560226
	230.52		0.0811024
	189.72		0.0730495
	188.19		0.142375
	361.08		0.0527654
	252.96		0.0324699
	166.26		0.0391187
	216.75		0.0370136
	322.83		0.0887193
	338.13		0.0817948
	218.28		0.0428716
	263.16		0.110832
	92.82		0.105735
	233.58		0.129736
	118.83		0.0402138
	274.89		0.0604209
	271.83		0.0923355
	211.14		0.0321769
	223.89		0.0664219
	240.21		0.0772484
	250.41		0.0878165
	291.72		0.0637041
	173.4		0.168099
	348.84		0.0692099
	311.61		0.0608493
	190.23		0.0662336
	274.38		0.0653148
	265.2		0.138783
	209.1		0.088805
	26.52		0.0557114
	265.2		0.0633873
	233.07		0.0409675
	178.5		0.0524408
	208.59		0.0344302
	172.38		0.073233
	231.03		0.0386275
	216.75		0.10165
	74.46		0.0943864
	287.64		0.043375
	34.17		0.0713509
	330.48		0.117753
	244.29		0.0653782
	116.79		0.0389653
	190.23		0.0709475
	116.28		0.10633
	295.29		0.0937415
	296.82		0.0694124
	121.89		0.0468176
	139.23		0.0780645
	260.61		0.0613859
	262.65		0.0483144
	243.78		0.08639
	299.37		0.0552427
	109.65		0.118117
	103.53		0.171175
	73.95		0.0882072
	335.07		0.0682061
	419.22		0.14103
	260.61		0.0540082
	134.64		0.120862
	89.76		0.0778254
	163.2		0.0514029
	159.63		0.0370967
	41.31		0.0533727
	156.06		0.104294
	125.97		0.104953
	199.41		0.0650947
	187.17		0.151128
	180.03		0.0337286
	195.84		0.0573224
	259.08		0.0265237
	231.03		0.114898
	210.12		0.0656544
	63.24		0.0848297
	271.83		0.0617305
	190.74		0.0960188
	48.96		0.0624825
	15.81		0.166982
	119.85		0.0498136
	252.96		0.048273
	172.38		0.0483283
	325.89		0.135656
	291.21		0.0920001
	221.34		0.061855
	286.62		0.0757948
	235.11		0.0608608
	232.56		0.036899
	249.39		0.0300301
	240.21		0.182071
	88.23		0.162098
	181.56		0.0877788
	128.01		0.129189
	194.31		0.0443294
	64.77		0.0599807
	108.63		0.0667022
	223.89		0.040948
	211.65		0.0607382
	174.42		0.0539941
	224.4		0.0459255
	215.22		0.041605
	221.85		0.0434126
	36.72		0.0761761
	208.08		0.0574257
	228.99		0.0422301
	183.09		0.0364969
	225.42		0.153206
	324.87		0.157398
	196.35		0.0570875
	213.69		0.0380076
	187.17		0.0384225
	211.14		0.0292333
	276.42		0.0638578
	28.05		0.0952032
	419.22		0.144453
	164.22		0.095448
	237.66		0.0389582
	205.02		0.0562824
	195.84		0.0400945
	150.45		0.0616896
	209.61		0.0378319
	190.23		0.112263
	578.34		0.143266
	238.17		0.0618282
	183.6		0.0258324
	133.62		0.149566
	95.37		0.115366
	70.38		0.0753431
	283.05		0.0870673
	100.47		0.186152
	145.35		0.0815364
	228.48		0.0816559
	193.8		0.12768
	237.15		0.0320802
	192.27		0.063445
	201.45		0.0350552
	186.66		0.028264
	269.79		0.0929917
	284.07		0.116338
	221.34		0.0373035
	206.04		0.0384185
	181.56		0.0392301
	315.69		0.119234
	110.67		0.101193
	248.37		0.06903
	214.71		0.0573362
	191.25		0.129816
	131.58		0.0938124
	156.57		0.119269
	125.46		0.0572621
	207.06		0.0542097
	214.71		0.0519657
	175.44		0.0587618
	249.39		0.045386
	197.88		0.0567089
	252.45		0.0441606
	259.59		0.062938
	137.7		0.113394
	268.26		0.0388349
	256.02		0.104653
	145.35		0.0951039
	168.81		0.0280738
	173.4		0.0381023
	411.57		0.0478679
	92.82		0.175703
	221.34		0.076585
	306.51		0.149398
	220.83		0.078528
	267.24		0.0406079
	272.34		0.0459873
	143.82		0.134851
	165.75		0.11358
	251.94		0.0865922
	185.64		0.0532872
	228.99		0.0837885
	44.37		0.0521892
	250.41		0.0260629
	276.93		0.0777447
	155.04		0.127173
	234.09		0.0676869
	192.27		0.059103
	116.28		0.0592093
	104.04		0.053464
	222.36		0.0698039
	113.22		0.0676315
	261.63		0.0684412
	217.26		0.0616777
	509.49		0.063318
	224.4		0.0667389
	236.64		0.109244
	213.69		0.0907589
	166.26		0.0619623
	47.43		0.0751196
	208.08		0.06684
	292.74		0.0533847
	241.74		0.0442679
	201.96		0.0526103
	302.43		0.0511519
	73.95		0.0701541
	207.06		0.082228
	216.24		0.0913305
	208.59		0.0706188
	217.77		0.0431606
	180.03		0.0616004
	249.9		0.129445
	310.59		0.08486
	197.88		0.0935147
	162.18		0.0459435
	219.3		0.138434
	56.61		0.100025
	249.9		0.0738834
	104.55		0.0741372
	293.25		0.0506977
	323.85		0.0798064
	193.29		0.0361272
	192.27		0.0354946
	310.08		0.114301
	213.18		0.0615429
	205.02		0.0572443
	62.22		0.0956736
	212.16		0.030082
	61.2		0.0909135
	322.83		0.0977915
	260.1		0.197206
	51		0.139506
	241.74		0.043039
	238.68		0.138644
	220.32		0.0699182
	223.38		0.0598014
	290.7		0.0367388
	193.8		0.0401431
	314.67		0.0648382
	397.29		0.0997551
	172.38		0.0399306
	248.37		0.040205
	216.24		0.0449109
	167.28		0.0872854
	208.08		0.0558613
	191.76		0.0435694
	221.85		0.0355867
	209.1		0.0639744
	230.01		0.0579246
	463.59		0.0449474
	267.24		0.0967686
	79.56		0.0640063
	171.87		0.0576277
	174.42		0.0460883
	26.01		0.085085
	58.14		0.184584
	217.77		0.0566343
	35.7		0.0678103
	172.38		0.0938504
	209.1		0.0851219
	220.32		0.0599868
	392.7		0.0781792
	210.12		0.0514049
	129.54		0.0586577
	203.49		0.0633049
	228.48		0.0667043
	314.16		0.0845713
	365.67		0.123091
	139.74		0.0850799
	96.39		0.034128
	119.34		0.100868
	70.38		0.0982421
	234.6		0.0824192
	247.86		0.0628409
	348.84		0.0762438
	311.1		0.101832
	83.64		0.124615
	169.83		0.0635167
	120.36		0.0666946
	410.04		0.131757
	160.65		0.0926946
	159.12		0.0880945
	208.59		0.0702339
	214.2		0.0789431
	325.38		0.0650353
	128.52		0.0590984
	220.32		0.0368508
	288.66		0.123088
	255.51		0.0821611
	147.9		0.0864287
	247.86		0.0456834
	187.68		0.0645608
	45.9		0.0968053
	153.51		0.160447
	115.26		0.0324371
	118.32		0.0857605
	52.02		0.122296
	287.64		0.0594079
	211.14		0.078113
	210.63		0.0700748
	169.83		0.0375148
	148.41		0.0894923
	213.18		0.03642
	241.74		0.0953904
	204		0.101055
	254.49		0.0823757
	69.87		0.0551967
	155.04		0.0712233
	95.37		0.086701
	177.48		0.122585
	204.51		0.0565952
	214.71		0.0609714
	259.59		0.116408
	252.45		0.0305453
	262.65		0.0373392
	197.88		0.0360921
	99.96		0.0652954
	186.15		0.0344832
	172.38		0.0550405
	301.92		0.0468869
	197.37		0.0298026
	332.52		0.0890219
	163.71		0.0501324
	167.28		0.13172
	160.14		0.0466521
	234.6		0.0342073
	94.86		0.0953112
	228.48		0.0560126
	351.9		0.175683
	207.57		0.0912795
	232.05		0.042352
	230.01		0.134504
	115.26		0.037687
	43.35		0.191334
	230.01		0.115307
	135.15		0.053045
	145.86		0.120693
	248.88		0.0294704
	288.66		0.0713497
	187.17		0.0794005
	232.05		0.107345
	228.48		0.0837435
	278.97		0.0372248
	266.73		0.0467176
	200.43		0.0971332
	271.32		0.114458
	283.05		0.0605897
	276.42		0.0703911
	245.31		0.0384878
	200.94		0.03764
	294.78		0.0519818
	181.56		0.0461828
	176.46		0.0459466
	173.4		0.0486097
	75.48		0.110316
	53.55		0.0900583
	124.95		0.113755
	96.39		0.15565
	420.75		0.0722252
	221.85		0.0805179
	163.2		0.0592478
	119.85		0.0522843
	181.56		0.134184
	164.22		0.0729453
	289.68		0.0723262
	298.35		0.0826699
	240.21		0.0551398
	216.75		0.0538542
	370.77		0.0601273
	217.26		0.038537
	269.28		0.0998908
	136.17		0.0756743
	222.36		0.043452
	329.46		0.0632215
	346.8		0.0369473
	239.7		0.0294148
	137.7		0.0879853
	219.81		0.0262432
	241.23		0.056607
	204.51		0.0655229
	292.74		0.0774957
	240.72		0.0575816
	249.39		0.0522588
	198.39		0.0381171
	251.94		0.174071
	288.15		0.0502865
	281.01		0.0978681
	223.38		0.0549525
	121.38		0.0741238
	229.5		0.0416617
	227.46		0.0366541
	259.59		0.0236529
	271.83		0.0859555
	22.95		0.12255
	182.58		0.0572626
	114.75		0.130422
	211.65		0.0339793
	100.47		0.0658184
	146.37		0.0387847
	266.22		0.0385499
	241.74		0.144233
	264.69		0.138928
	233.07		0.0626931
	233.58		0.0422932
	88.74		0.0684512
	200.94		0.0463647
	132.6		0.0787564
	199.41		0.0427181
	244.8		0.0372923
	255.51		0.026277
	82.62		0.055107
	187.17		0.0506396
	201.45		0.0783425
	74.46		0.0467746
	259.59		0.038158
	161.16		0.0495542
	46.92		0.0719563
	216.75		0.0741511
	218.79		0.0721952
	148.41		0.0300673
	115.26		0.0718549
	104.55		0.111733
	116.28		0.054602
	93.33		0.099006
	21.93		0.115639
	122.4		0.0418262
	216.75		0.0806786
	410.04		0.11189
	131.07		0.172367
	55.08		0.142246
	310.08		0.0679047
	106.59		0.0547537
	207.06		0.0511762
	175.95		0.0625298
	252.96		0.0542435
	276.42		0.0963347
	104.55		0.0509944
	185.64		0.0838314
	238.68		0.0375676
	51		0.0479391
	245.82		0.0442309
	157.59		0.0706867
	203.49		0.0731521
	132.09		0.0579274
	157.08		0.0610107
	259.08		0.0955678
	254.49		0.04679
	35.7		0.088842
	243.27		0.0746552
	248.37		0.0756681
	291.72		0.113336
	321.3		0.081481
	222.87		0.0854569
	574.26		0.159947
	195.84		0.0365423
	166.26		0.135763
	233.58		0.138772
	136.17		0.0440817
	17.34		0.0874767
	176.97		0.0536898
	135.66		0.0862809
	97.41		0.0454506
	102.51		0.0747607
	313.65		0.0503772
	328.44		0.0313215
	254.49		0.0806751
	318.24		0.0586016
	23.46		0.190271
	126.99		0.111444
	78.03		0.121335
	347.82		0.068085
	165.75		0.124859
	272.85		0.122692
	55.59		0.0531973
	193.8		0.0855824
	160.14		0.0724541
	182.58		0.0609156
	92.31		0.0438289
	296.82		0.0406168
	296.31		0.0448166
	214.71		0.0687301
	214.71		0.0955921
	70.89		0.0572079
	163.2		0.0955197
	170.85		0.0772527
	144.84		0.0634421
	200.43		0.0281796
	208.08		0.0441258
	267.75		0.0772512
	239.7		0.0648079
	163.71		0.100359
	165.75		0.0846746
	274.38		0.124663
	204.51		0.124059
	218.28		0.0507454
	193.29		0.0567736
	202.98		0.0576115
	184.62		0.0490783
	171.87		0.0549512
	249.9		0.0363454
	259.59		0.0276029
	186.66		0.0444593
	115.26		0.0475267
	106.08		0.049803
	237.66		0.0792869
	189.72		0.0373425
	171.87		0.0424341
	182.07		0.0309849
	206.55		0.0667201
	178.5		0.0569815
	275.4		0.0495237
	247.35		0.0659113
	71.4		0.0967399
	281.52		0.0390535
	297.33		0.0504311
	183.6		0.0701994
	265.2		0.0475279
	115.26		0.0673241
	222.87		0.0272375
	47.94		0.0820141
	197.88		0.150462
	19.38		0.0821978
	213.18		0.0640122
	170.34		0.0670581
	181.05		0.0447195
	188.19		0.0241993
	152.49		0.0783704
	188.7		0.0857617
	189.72		0.140209
	132.6		0.0786393
	206.55		0.111676
	217.77		0.102971
	220.83		0.0577434
	178.5		0.0423448
	186.15		0.0848981
	165.75		0.0693011
	259.59		0.0304607
	268.77		0.030086
	183.09		0.0998153
	194.82		0.0289734
	274.38		0.0784515
	295.8		0.0591626
	314.16		0.0552464
	208.59		0.0758662
	265.2		0.0237613
	243.78		0.0611807
	78.54		0.1064
[truncated: 2,215 more rows]

## Sheet: 1nM
Area（μm2）	202.98	Deformation	0.043632
	188.7		0.0380001
	334.05		0.185611
	259.08		0.0911226
	130.56		0.105907
	253.98		0.033601
	100.98		0.099641
	122.91		0.073175
	177.99		0.0616711
	255.51		0.0547923
	161.16		0.0349274
	235.62		0.097015
	108.12		0.0526198
	223.89		0.0673276
	261.12		0.0349422
	348.33		0.128157
	203.49		0.0417782
	314.67		0.0570736
	209.1		0.0325649
	191.25		0.125193
	257.55		0.0941035
	252.96		0.0852419
	252.45		0.0563453
	158.61		0.141846
	128.01		0.058294
	227.97		0.0405795
	456.96		0.138014
	228.99		0.0341529
	179.01		0.0656977
	279.48		0.0448701
	241.74		0.103632
	228.99		0.0578854
	445.74		0.153722
	172.38		0.0490814
	342.21		0.0459662
	209.1		0.102958
	256.02		0.099295
	336.09		0.0723965
	211.65		0.0206938
	242.25		0.114883
	188.19		0.0810686
	288.15		0.0909259
	182.07		0.0436065
	131.07		0.0947953
	282.54		0.0514912
	223.38		0.0428181
	250.92		0.0419282
	162.18		0.146588
	224.91		0.0532198
	241.23		0.0545205
	167.79		0.0439992
	199.92		0.0676296
	163.2		0.0525993
	256.02		0.0523275
	188.19		0.0367738
	206.04		0.050837
	246.33		0.0357693
	191.25		0.0555694
	112.71		0.109337
	227.97		0.0240368
	232.56		0.0465472
	227.46		0.035252
	159.12		0.168129
	420.75		0.0273682
	173.91		0.0633623
	184.62		0.051197
	124.95		0.104585
	158.1		0.0228609
	204		0.0368928
	228.99		0.07066
	281.52		0.0451126
	228.99		0.0538533
	113.22		0.171361
	220.83		0.0346936
	201.96		0.0227906
	202.47		0.108968
	237.66		0.0549837
	178.5		0.0581155
	245.31		0.053197
	211.14		0.0713779
	270.81		0.0396289
	108.12		0.119682
	261.63		0.0941364
	342.21		0.0435215
	229.5		0.0308694
	233.58		0.030084
	150.45		0.0952805
	235.11		0.0372123
	425.34		0.108938
	183.09		0.0427005
	153		0.0234584
	375.36		0.0428381
	160.65		0.036585
	300.9		0.0234211
	263.16		0.0541077
	271.32		0.0809103
	227.97		0.0504304
	231.03		0.0422076
	380.97		0.143252
	268.77		0.110352
	233.07		0.0438668
	356.49		0.111347
	189.72		0.0887976
	285.6		0.0679818
	434.52		0.0879969
	314.16		0.0426236
	142.8		0.0915245
	112.2		0.151385
	219.81		0.0704945
	273.36		0.0504934
	360.06		0.0747886
	236.64		0.0556363
	154.02		0.0602874
	184.11		0.0594889
	163.71		0.0423574
	244.29		0.0882208
	201.96		0.034105
	228.99		0.0510606
	322.32		0.0402511
	159.12		0.0898931
	293.25		0.0349535
	248.37		0.0369416
	405.96		0.0851162
	206.55		0.0456675
	300.9		0.0595582
	221.85		0.0366683
	251.43		0.0724809
	193.29		0.0626919
	468.18		0.0870838
	222.36		0.0618875
	292.74		0.0378291
	241.74		0.0399021
	234.6		0.0660977
	284.07		0.0249607
	185.64		0.0305755
	220.32		0.138544
	265.71		0.0663901
	271.32		0.0787681
	237.15		0.0194032
	218.28		0.0701726
	159.63		0.150768
	269.79		0.0671642
	244.29		0.0560736
	242.76		0.0880624
	406.47		0.0611809
	109.14		0.0981005
	260.61		0.0431004
	250.92		0.0419097
	206.55		0.10129
	249.9		0.103063
	222.36		0.06124
	190.23		0.0903389
	225.42		0.0415888
	159.63		0.0717458
	281.01		0.0583369
	275.4		0.0454814
	278.97		0.0939411
	422.79		0.10832
	191.25		0.066935
	267.24		0.0851841
	400.35		0.0468201
	211.65		0.0742345
	268.77		0.0550154
	139.23		0.0755494
	530.91		0.0822876
	227.97		0.0224118
	124.95		0.0928669
	200.43		0.0815817
	139.74		0.0621779
	204.51		0.0751844
	249.39		0.0519956
	273.36		0.04328
	219.3		0.0493092
	201.45		0.0448445
	256.02		0.143418
	189.21		0.0267874
	235.62		0.0302402
	146.88		0.160377
	237.66		0.0841738
	166.77		0.0831779
	210.63		0.111721
	239.19		0.0652482
	222.36		0.0401161
	110.67		0.106516
	139.23		0.0901753
	248.88		0.0939488
	192.27		0.0345618
	219.3		0.0717464
	227.97		0.0740506
	310.08		0.0782289
	249.9		0.0439867
	313.14		0.0716017
	350.88		0.0792332
	286.62		0.0557054
	442.17		0.169056
	221.85		0.0548953
	196.35		0.0891171
	212.16		0.0760585
	204		0.0327286
	208.08		0.0715776
	243.78		0.15536
	109.14		0.135258
	225.93		0.0721801
	200.43		0.0789086
	150.96		0.0313776
	414.63		0.113703
	265.71		0.0642683
	247.86		0.0475071
	289.17		0.0824313
	245.31		0.0676656
	110.67		0.0444431
	148.92		0.0458497
	181.56		0.0518815
	361.08		0.099881
	225.42		0.0360202
	220.83		0.0317153
	180.54		0.0400236
	180.54		0.0378651
	204.51		0.113987
	261.12		0.031807
	184.11		0.0335259
	246.33		0.106439
	126.99		0.0625922
	211.65		0.106595
	166.77		0.068816
	306.51		0.0789271
	214.71		0.0940402
	208.59		0.0534114
	242.25		0.0392997
	240.72		0.0961263
	207.57		0.0446487
	188.7		0.0534479
	193.29		0.0466052
	210.12		0.0791049
	227.46		0.0670367
	210.63		0.0636779
	219.3		0.0480733
	133.62		0.0798794
	154.02		0.0755919
	236.13		0.199441
	233.58		0.0711289
	168.3		0.0261789
	265.2		0.0290278
	124.44		0.0421038
	202.47		0.0442983
	259.08		0.0613476
	210.12		0.0393091
	217.26		0.0425742
	271.83		0.0404546
	195.84		0.0471308
	249.9		0.0478128
	260.1		0.081195
	107.61		0.0382805
	204.51		0.0463618
	192.78		0.0415183
	337.62		0.0551855
	181.05		0.160766
	154.53		0.0417605
	423.3		0.165213
	368.22		0.164796
	213.69		0.0870052
	270.81		0.0624358
	141.78		0.0637648
	299.37		0.0346836
	444.21		0.149364
	271.83		0.0569574
	374.85		0.141403
	168.3		0.0453349
	255.51		0.0385385
	321.81		0.17967
	467.67		0.150207
	336.09		0.174514
	220.32		0.109793
	213.69		0.0922016
	244.29		0.0323402
	194.31		0.139611
	181.56		0.0664902
	175.95		0.0697616
	204.51		0.0882215
	265.71		0.0519289
	193.29		0.0620616
	255.51		0.0989353
	298.86		0.0873179
	511.53		0.0214812
	198.39		0.0359923
	222.87		0.0474121
	225.42		0.0215079
	198.9		0.0395216
	257.55		0.188276
	344.25		0.0514358
	386.58		0.126281
	335.58		0.0648676
	128.52		0.0643807
	115.77		0.143693
	336.6		0.0563907
	109.65		0.145992
	174.42		0.0251699
	164.22		0.0404333
	236.64		0.039154
	192.27		0.0371749
	262.65		0.0521714
	423.3		0.160513
	217.77		0.0542534
	194.82		0.094738
	230.52		0.0527821
	218.79		0.0573572
	185.64		0.0572311
	145.86		0.0375686
	254.49		0.123717
	115.77		0.0786214
	104.55		0.197426
	240.21		0.053226
	160.14		0.0713981
	422.28		0.101853
	173.4		0.0977148
	192.27		0.0427869
	327.93		0.0414556
	181.05		0.143244
	342.72		0.0384528
	327.93		0.0365526
	498.78		0.140298
	169.32		0.0413282
	223.89		0.0702902
	216.75		0.0378087
	176.46		0.0315437
	157.59		0.0478893
	168.81		0.0549283
	293.76		0.121754
	345.78		0.116092
	356.49		0.0508027
	227.97		0.0444353
	315.18		0.0417397
	211.65		0.0244516
	104.04		0.11263
	293.76		0.0392247
	341.7		0.0492035
	329.97		0.102146
	206.55		0.065548
	340.17		0.148878
	241.23		0.10838
	188.7		0.199743
	286.11		0.0609047
	139.23		0.124717
	218.28		0.157639
	235.11		0.0232942
	412.08		0.0481734
	212.67		0.0969748
	269.79		0.0465386
	225.93		0.0301236
	273.36		0.0364194
	346.8		0.174933
	150.96		0.0373754
	298.35		0.0561509
	322.83		0.105231
	236.64		0.0840836
	189.21		0.0309245
	313.14		0.0976371
	185.64		0.0505763
	211.65		0.0409122
	222.36		0.0398067
	175.95		0.0667828
	197.37		0.0297413
	363.63		0.0662417
	202.98		0.0500159
	167.28		0.0370001
	169.83		0.081445
	273.36		0.0971438
	216.75		0.0734433
	332.01		0.112452
	267.24		0.0365004
	153		0.0599612
	400.35		0.103628
	352.92		0.0830212
	194.31		0.0327051
	243.78		0.0756982
	169.83		0.0532296
	201.96		0.0427867
	359.04		0.0580107
	254.49		0.0649085
	120.87		0.0333329
	245.31		0.066568
	122.91		0.0823057
	138.21		0.0845783
	195.84		0.0912496
	202.47		0.0863671
	176.46		0.0461361
	301.92		0.155368
	267.75		0.0602919
	210.12		0.0504237
	270.81		0.0493715
	279.48		0.0426321
	230.52		0.0706201
	181.56		0.0307284
	279.48		0.0515318
	156.06		0.0752975
	224.4		0.0584309
	196.86		0.104403
	260.1		0.0854085
	235.11		0.0362528
	235.62		0.0329768
	245.82		0.0311513
	111.18		0.116077
	150.45		0.115183
	259.08		0.038988
	234.09		0.0492852
	229.5		0.04073
	246.33		0.0663371
	275.4		0.0951991
	343.74		0.0402916
	247.35		0.0302995
	257.04		0.0706352
	340.17		0.0895941
	577.83		0.136221
	288.15		0.0858272
	353.94		0.0996166
	214.71		0.0330821
	204		0.054166
	205.02		0.0979727
	171.36		0.0769475
	155.04		0.116895
	262.65		0.0347781
	233.07		0.0828709
	362.1		0.107495
	242.25		0.0680573
	233.58		0.0494343
	518.67		0.0710142
	175.95		0.046068
	227.97		0.0244648
	251.43		0.048383
	419.22		0.0702714
	165.24		0.0664851
	256.02		0.0706181
	353.43		0.10171
	206.04		0.143384
	262.65		0.123423
	187.17		0.196324
	183.09		0.0340052
	141.27		0.0224845
	291.21		0.0753455
	296.82		0.0476886
	222.87		0.0314658
	219.3		0.0295092
	236.64		0.0393838
	291.21		0.0956037
	446.76		0.114192
	284.58		0.0474251
	311.61		0.0739956
	198.9		0.16977
	244.29		0.0674193
	261.12		0.062466
	164.73		0.0553388
	137.19		0.112986
	180.03		0.0860285
	182.58		0.0495042
	271.32		0.0347971
	445.23		0.135692
	214.71		0.0291283
	148.41		0.0805966
	369.75		0.0774752
	194.31		0.0635462
	179.52		0.0416191
	344.76		0.0855739
	210.12		0.0249865
	333.54		0.04522
	243.27		0.0461581
	206.04		0.0352703
	206.04		0.0713445
	338.13		0.137653
	334.56		0.0760075
	357		0.0440212
	289.17		0.0922849
	329.97		0.0690656
	353.94		0.0569494
	207.06		0.0440757
	406.98		0.102253
	379.44		0.0660077
	187.68		0.0658503
	176.46		0.0289525
	304.98		0.0717832
	163.2		0.112548
	109.14		0.113327
	186.66		0.0656182
	244.29		0.0451284
	325.38		0.0828639
	351.9		0.0635099
	387.6		0.0364252
	290.19		0.0327004
	498.27		0.122487
	453.39		0.0496873
	211.14		0.0297644
	315.69		0.0303532
	518.67		0.111555
	202.47		0.0511737
	228.48		0.0772273
	328.95		0.0343616
	179.52		0.0679743
	168.3		0.0766315
	211.14		0.0603715
	334.05		0.0331672
	315.18		0.0638942
	191.76		0.106251
	491.13		0.184675
	285.09		0.0597916
	106.59		0.0440782
	187.17		0.0449283
	242.76		0.0448707
	231.54		0.0505173
	222.87		0.0549485
	178.5		0.0339481
	215.73		0.0346855
	306		0.0511778
	162.69		0.0460794
	160.65		0.0807739
	267.75		0.0381486
	407.49		0.148857
	273.87		0.0717526
	213.69		0.0245538
	198.9		0.0241771
	279.99		0.0455445
	200.94		0.042964
	239.19		0.0507383
	199.92		0.0878442
	389.13		0.0721882
	261.12		0.0391712
	168.81		0.115911
	590.07		0.0614456
	228.99		0.0257625
	199.41		0.0931261
	230.01		0.0255184
	238.17		0.0482934
	223.38		0.119058
	521.22		0.0515826
	241.23		0.0755712
	200.94		0.119523
	219.3		0.0606793
	308.55		0.0467721
	221.34		0.0448098
	222.87		0.0257762
	173.91		0.144741
	181.56		0.042291
	211.14		0.137891
	143.31		0.0621433
	187.17		0.0672482
	221.34		0.026785
	223.89		0.118601
	301.41		0.120338
	370.26		0.0977782
	185.64		0.0408736
	221.85		0.0985261
	225.42		0.133704
	423.81		0.0560272
	116.79		0.0422932
	213.69		0.0383063
	116.28		0.089176
	224.4		0.0426083
	346.8		0.0344497
	193.8		0.0904837
	270.81		0.0813257
	171.87		0.0242858
	268.26		0.0921519
	211.14		0.0453437
	214.71		0.0753973
	189.21		0.129155
	251.94		0.0431165
	184.11		0.0607345
	235.62		0.048341
	108.12		0.187852
	310.08		0.0305333
	201.45		0.0565183
	114.24		0.0368263
	122.91		0.0503813
	186.66		0.0836976
	360.06		0.0395411
	246.33		0.0401809
	226.44		0.0666428
	174.93		0.0508215
	214.71		0.0259605
	189.72		0.0636958
	194.31		0.0427581
	159.12		0.0909443
	300.39		0.0475572
	142.8		0.0539632
	267.24		0.041727
	226.44		0.0540394
	173.4		0.0212774
	221.34		0.0424192
	152.49		0.0623135
	259.59		0.0495406
	266.22		0.0353323
	107.61		0.0968374
	215.22		0.0542961
	218.28		0.083819
	220.32		0.0383251
	270.3		0.0337921
	113.22		0.173799
	347.31		0.120743
	167.28		0.0289143
	204.51		0.0316896
	163.71		0.0300623
	155.04		0.0902454
	383.52		0.0491445
	237.15		0.0382572
	199.92		0.0966252
	223.38		0.0556971
	204		0.0537343
	123.93		0.0525905
	200.43		0.0710532
	259.08		0.0676705
	390.66		0.185005
	196.35		0.0672895
	186.15		0.0532717
	185.64		0.0544099
	272.34		0.0492136
	243.27		0.0656435
	188.19		0.087423
	237.15		0.0558609
	157.59		0.0852998
	167.79		0.0658565
	173.4		0.0558618
	130.05		0.108596
	338.13		0.114176
	191.76		0.0228569
	224.4		0.0478017
	202.47		0.0438247
	220.83		0.0532072
	191.76		0.0653772
	251.43		0.0435264
	253.47		0.0574777
	156.57		0.0332174
	149.94		0.136521
	212.67		0.0427988
	107.1		0.0757829
	225.93		0.0402209
	183.09		0.106643
	179.01		0.0248952
	156.06		0.0901757
	394.74		0.0939026
	198.39		0.0508007
	244.8		0.0358352
	370.26		0.15104
	211.14		0.0336635
	267.75		0.115763
	134.13		0.109547
	217.26		0.0853635
	233.07		0.0732098
	253.98		0.0566954
	236.64		0.0551289
	217.77		0.078738
	174.93		0.0414933
	173.91		0.0301629
	215.73		0.0998086
	297.84		0.0928409
	341.7		0.0822392
	166.26		0.0487021
	210.12		0.113527
	102.51		0.0601078
	121.38		0.109031
	158.1		0.0730203
	260.61		0.0428159
	199.41		0.084545
	180.03		0.0912997
	245.31		0.0540059
	209.61		0.0340439
	192.78		0.0727474
	154.53		0.0510018
	297.84		0.0526684
	149.94		0.109408
	162.69		0.0402344
	176.97		0.0521697
	217.77		0.0842012
	341.19		0.071743
	351.39		0.0296774
	106.59		0.0766613
	256.53		0.0386155
	196.86		0.0748992
	185.64		0.0294144
	234.6		0.0381111
	188.19		0.0395186
	284.07		0.0950861
	491.64		0.101868
	303.45		0.0725744
	179.52		0.0660454
	171.36		0.0481788
	201.45		0.0609575
	486.03		0.0723016
	274.38		0.080123
	193.29		0.0496967
	200.94		0.0487744
	258.57		0.0430457
	186.15		0.0704533
	197.37		0.0286941
	305.49		0.0970805
	258.57		0.0398616
	384.54		0.0931792
	326.4		0.100337
	180.03		0.157078
	234.6		0.0639702
	244.8		0.0342602
	298.86		0.0497807
	177.48		0.0373975
	284.58		0.0471955
	141.78		0.0849988
	133.11		0.0672629
	334.56		0.113568
	310.08		0.0603613
	222.36		0.0655003
	215.73		0.0601541
	516.12		0.195178
	188.7		0.0769828
	186.15		0.0844173
	190.23		0.0695244
	189.72		0.0430831
	198.9		0.0442578
	157.08		0.049719
	247.86		0.0809731
	192.78		0.0292155
	199.92		0.0221007
	195.33		0.0729464
	235.11		0.038967
	207.57		0.0261703
	248.37		0.0358508
	266.73		0.055889
	244.8		0.0527893
	350.37		0.0406447
	162.18		0.0424149
	137.7		0.160049
	180.54		0.0503131
	183.6		0.0421078
	201.96		0.0423237
	188.7		0.0223059
	143.31		0.0479536
	226.44		0.0324253
	223.89		0.0548234
	292.23		0.107459
	200.94		0.0330596
	198.9		0.0529601
	116.79		0.090587
	140.25		0.100479
	250.92		0.106179
	403.92		0.0923522
	217.26		0.101581
	253.47		0.0317371
	130.56		0.192597
	212.16		0.104651
	185.64		0.045955
	186.15		0.0445327
	204		0.0817555
	169.32		0.104372
	206.55		0.0500333
	225.93		0.0449196
	183.6		0.0441941
	194.82		0.0554169
	303.45		0.073837
	205.02		0.0540782
	232.05		0.054234
	189.72		0.0312297
	153		0.162272
	230.52		0.0424321
	222.87		0.0441221
	266.73		0.0773233
	262.65		0.0378443
	188.7		0.0670204
	217.26		0.0654846
	104.04		0.148889
	252.96		0.069727
	109.65		0.0999669
	122.91		0.0753395
	272.34		0.0576385
	227.46		0.0961305
	404.43		0.169048
	132.6		0.0923324
	156.06		0.184127
	218.79		0.0838842
	228.99		0.0368826
	231.54		0.061076
	302.94		0.0707249
	256.02		0.0699852
	369.24		0.0975976
	127.5		0.0776842
	106.08		0.120705
	179.01		0.0779169
	180.03		0.0977226
	187.17		0.033751
	230.01		0.0292791
	358.02		0.0492886
	218.79		0.125695
	231.03		0.0356557
	173.4		0.0830991
	200.94		0.100698
	222.87		0.165241
	302.94		0.0585677
	211.65		0.0320157
	169.32		0.0698949
	181.56		0.0277913
	215.22		0.0464853
	219.3		0.0507927
	168.81		0.0364056
	453.39		0.127411
	176.46		0.0551005
	182.58		0.0620518
	217.77		0.0490937
	217.77		0.083367
	316.71		0.116572
	389.64		0.0994733
	215.73		0.0470067
	193.29		0.0479557
	440.64		0.112001
	213.18		0.0231322
	377.4		0.0727574
	229.5		0.0484644
	171.36		0.0680702
	228.99		0.0567542
	105.06		0.110188
	191.25		0.0534524
	181.05		0.0546033
	392.19		0.0647067
	246.33		0.0560984
	302.43		0.0248557
	118.32		0.163153
	392.19		0.128189
	209.1		0.0481339
	151.47		0.0860532
	494.19		0.124376
	204.51		0.0547956
	167.28		0.0382427
	209.61		0.0321224
	354.45		0.0876657
	194.82		0.0827955
	337.62		0.13545
	171.36		0.0817651
	284.58		0.0387215
	330.48		0.124339
	193.8		0.0528394
	209.61		0.0301329
	241.74		0.0618231
	212.67		0.115731
	200.94		0.0714532
	174.93		0.0283887
	112.71		0.0721489
	103.02		0.0428016
	183.09		0.0398297
	216.75		0.0339676
	189.72		0.0902302
	213.18		0.0713948
	281.52		0.0843537
	191.25		0.0645353
	245.82		0.0315592
	235.62		0.05375
	227.46		0.0557381
	210.63		0.0332497
	217.77		0.042755
	190.23		0.0445764
	273.87		0.0436899
	243.78		0.061265
	171.87		0.0299618
	144.33		0.180881
	248.37		0.0500029
	250.41		0.034061
	144.84		0.135498
	271.32		0.0704951
	111.18		0.122193
	265.2		0.0408144
	177.48		0.0436565
	185.13		0.0941595
	290.7		0.0291882
	247.86		0.0457243
	403.41		0.168922
	264.69		0.0412219
	165.24		0.0690584
	200.43		0.0330239
	271.32		0.0915704
	483.99		0.18853
	287.13		0.0484762
	351.9		0.126937
	279.99		0.0851836
	261.63		0.0758403
	198.39		0.0399651
	186.66		0.0370018
	190.74		0.150383
	243.78		0.0400514
	277.95		0.0854415
	176.97		0.0458162
	239.7		0.0479818
	106.08		0.116223
	148.92		0.137741
	324.87		0.0513957
	353.94		0.132405
	105.06		0.058272
	248.88		0.0603781
	256.02		0.0349732
	542.64		0.132654
	189.21		0.0393194
	193.29		0.0483499
	263.67		0.0424136
	206.04		0.0358029
	201.45		0.0626837
	237.15		0.0355461
	194.31		0.0806925
	222.87		0.0553659
	226.44		0.0498712
	451.86		0.0955493
	252.96		0.0620047
	270.3		0.0510706
	230.52		0.0476009
	592.62		0.164473
	196.86		0.0575996
	223.38		0.0394692
	150.45		0.057774
	282.54		0.0871737
	235.62		0.0325843
	232.56		0.100828
	240.21		0.0776899
	195.84		0.0609286
	107.61		0.137366
	110.16		0.115786
	317.73		0.0994977
	226.95		0.0520789
	455.94		0.132293
	116.28		0.117963
	259.59		0.0937287
	133.62		0.0623989
	406.47		0.0484277
	197.37		0.0564028
	167.28		0.0534007
	176.97		0.0289109
	199.41		0.0374442
	154.02		0.0516105
	224.4		0.0478017
	113.22		0.0618105
	224.4		0.0297403
	261.63		0.0405873
	242.76		0.0445147
	203.49		0.0423064
	205.02		0.0392802
	188.7		0.0550785
	445.23		0.165549
	195.84		0.0446835
	187.17		0.0626027
	238.17		0.0335342
	186.15		0.0592716
	352.41		0.0688581
	372.3		0.066619
	246.33		0.046183
	174.42		0.0440208
	361.08		0.0417751
	182.58		0.0633857
	284.07		0.100785
	372.3		0.18639
	496.74		0.112817
	236.13		0.0411005
	231.54		0.0721134
	139.74		0.0550783
	205.02		0.0392802
	361.08		0.0368492
	381.99		0.154992
	228.99		0.0301671
	342.21		0.0498604
	177.48		0.092867
	134.64		0.153912
	101.49		0.110891
	247.35		0.0831274
	147.9		0.0486674
	195.33		0.0774491
	213.18		0.0445649
	249.9		0.109699
	207.06		0.0631388
	178.5		0.0788597
	487.56		0.0794885
	163.2		0.0476717
	282.03		0.0618537
	262.65		0.0409974
	212.16		0.0569702
	249.39		0.0281032
	219.81		0.0356594
	282.03		0.054676
	350.88		0.0708923
	437.58		0.0741357
	447.27		0.168227
	113.22		0.110435
	261.63		0.0673538
	246.84		0.118711
	464.1		0.0757887
	116.79		0.0789566
	262.65		0.0994369
	108.63		0.0697419
	279.99		0.0422721
	324.36		0.0460455
	278.46		0.0693444
	263.67		0.148021
	202.98		0.054839
	196.86		0.110983
	212.67		0.0321312
	238.68		0.0321224
	361.08		0.0928999
	173.4		0.0453058
	423.3		0.0469269
	190.74		0.040616
	167.28		0.0232651
	381.99		0.0826492
	224.4		0.0231763
	169.83		0.133228
	198.9		0.0311235
	249.9		0.0335061
	282.03		0.0571674
	102		0.166077
	164.22		0.099926
	191.76		0.0359978
	172.38		0.0625157
	471.24		0.118077
	199.92		0.0945656
	317.22		0.0835242
	398.31		0.0631852
	219.3		0.0484041
	164.73		0.0257231
	249.9		0.0369378
	268.26		0.0460643
	299.37		0.0488394
	513.06		0.161563
	106.08		0.197785
	256.02		0.0345905
	216.75		0.0769173
	221.85		0.0391564
	355.47		0.0584965
	197.37		0.0517731
	227.46		0.0527853
	278.97		0.124907
	297.84		0.0528433
	236.13		0.0496218
	406.47		0.0701143
	165.24		0.106578
	244.8		0.0534731
	395.76		0.145005
	287.64		0.0471719
	196.86		0.0503816
	232.05		0.0832744
	277.95		0.0592603
	175.95		0.0828673
	191.76		0.0323438
	200.94		0.122649
	235.11		0.0797764
	227.46		0.105244
	204		0.0587843
	247.86		0.0615781
	510		0.12525
	279.48		0.0513178
	106.08		0.0780255
	287.13		0.0744092
	162.18		0.0932466
	256.02		0.0759431
	249.9		0.0693776
	245.31		0.0364126
	252.45		0.048986
	355.47		0.0775599
	242.25		0.0745038
	173.4		0.0454138
	335.07		0.0446392
	359.04		0.0380977
	326.91		0.0409386
	231.03		0.0370566
	233.07		0.0768828
	251.94		0.0580571
	241.23		0.145044
	278.46		0.0614831
	401.37		0.0378416
	297.33		0.075264
	117.81		0.158535
	165.75		0.0820656
	107.1		0.0371819
	193.8		0.0404743
	183.6		0.0477553
	297.33		0.049722
	165.75		0.0331436
	238.17		0.0242138
	160.65		0.0498538
	240.72		0.104258
	194.82		0.0313757
	264.69		0.0693961
	199.92		0.08082
	216.75		0.0342838
	115.26		0.0975429
	348.84		0.0962124
	214.71		0.036928
	294.27		0.0716913
	260.1		0.054458
	377.91		0.0946638
	446.25		0.040595
	121.38		0.0633905
	104.04		0.0726431
	140.25		0.105923
	230.01		0.0536513
	221.34		0.0587933
	266.22		0.0470049
	303.45		0.111246
	199.41		0.0725589
	133.62		0.0510217
	227.97		0.0224294
	250.92		0.0886854
	183.09		0.123478
	229.5		0.121181
	136.68		0.168084
	197.88		0.0340178
	100.98		0.061756
	223.89		0.191952
	263.67		0.0496415
	241.23		0.0642525
	121.38		0.0416705
	298.86		0.088374
	204		0.194835
	124.95		0.0772281
	191.25		0.0448358
	280.5		0.0442901
	235.62		0.0573481
	159.12		0.0515129
	145.86		0.0934917
	214.2		0.0410866
	325.38		0.0971221
	193.29		0.148505
	161.16		0.18653
	155.55		0.0433826
	109.14		0.104507
	151.98		0.0809986
	251.94		0.0651222
	240.21		0.0543867
	208.59		0.176699
	198.9		0.0653127
	127.5		0.133457
	269.28		0.0575594
	220.32		0.054906
	302.94		0.147262
	249.39		0.0572484
	238.17		0.163945
	186.15		0.0300244
	315.69		0.0694807
	291.21		0.0506282
	218.28		0.0577116
	176.46		0.060335
	235.11		0.100519
	275.4		0.154232
	193.8		0.0404743
	108.63		0.19202
	112.71		0.0375464
	191.76		0.0968781
	355.98		0.0681823
	101.49		0.108838
	233.07		0.058666
	360.06		0.0560047
	212.16		0.0492409
	296.31		0.115958
	138.72		0.122506
	226.95		0.046942
	243.78		0.0554276
	243.78		0.0393826
	277.95		0.0367986
	307.53		0.0547982
	316.71		0.033271
	188.19		0.0531887
	165.24		0.0631544
	294.78		0.068066
	156.57		0.100691
	299.37		0.0992339
	181.05		0.0983157
	209.61		0.0400035
	342.72		0.0691786
	268.77		0.0400772
	235.11		0.0260067
	288.15		0.0474632
	219.3		0.126489
	210.63		0.03645
	276.93		0.061115
	309.57		0.0959236
	336.09		0.038489
	163.71		0.0237536
	116.79		0.0499415
	284.58		0.129029
	201.45		0.0533222
	193.8		0.0645493
	272.34		0.0317803
	352.41		0.054001
	180.54		0.107656
	211.14		0.0813043
	226.95		0.0377507
	108.63		0.146119
	129.03		0.131633
	193.8		0.0266192
	211.65		0.0320669
	416.16		0.174293
	175.44		0.0506155
	233.07		0.112503
	220.83		0.0301594
	211.65		0.096429
	136.68		0.0667825
	156.06		0.0956138
	259.08		0.0626885
	191.76		0.0327937
	179.52		0.06004
	242.76		0.050885
	205.53		0.130688
	186.66		0.160472
	214.71		0.0536382
	208.59		0.116328
	545.19		0.197815
	275.91		0.0880816
	131.07		0.180505
	262.65		0.0535566
	112.71		0.152908
	284.58		0.0860295
	201.96		0.0224572
	207.06		0.0460395
	165.24		0.0405097
	237.15		0.0387515
	164.22		0.0530898
	167.28		0.0269809
	183.6		0.0462088
	269.79		0.054709
	297.84		0.125462
	291.21		0.0894964
	195.33		0.0554238
	255		0.041805
	386.58		0.0987851
	205.53		0.0348947
	183.09		0.041521
	241.23		0.0913939
	176.97		0.0971921
	167.28		0.0439916
	241.23		0.146609
	303.45		0.116866
	207.57		0.0564929
	279.48		0.127962
	214.71		0.0275363
	273.36		0.108585
	224.91		0.0541123
	322.83		0.090956
	209.1		0.0306985
	462.57		0.154122
	193.29		0.108502
	325.38		0.0684974
	189.72		0.148663
	199.92		0.0428499
	121.38		0.104985
	259.08		0.0778706
	308.55		0.096606
	163.2		0.116898
	245.82		0.0952731
	151.47		0.0464641
	153.51		0.0982458
	158.61		0.0749709
	272.85		0.0375182
	254.49		0.0722691
	226.44		0.155706
	106.59		0.109377
	241.23		0.0795883
	180.03		0.0356103
	277.44		0.028718
	305.49		0.0262081
	364.65		0.0623915
	229.5		0.0534822
	175.95		0.0381729
	221.34		0.0427831
	105.57		0.102685
	283.05		0.0342461
	109.65		0.0625765
	267.24		0.0608921
	159.12		0.034272
	265.71		0.107314
	326.91		0.0296695
	189.21		0.0659653
	175.95		0.0946907
	436.56		0.171382
	252.45		0.0321988
	176.97		0.0340064
	204		0.0572077
	121.38		0.118069
	200.94		0.0412446
	108.63		0.0538949
	114.24		0.0416574
	249.9		0.0687064
	108.63		0.173315
	240.72		0.0303615
	198.39		0.125245
	465.12		0.109903
	234.09		0.0491005
	261.63		0.0590317
	307.02		0.0970814
	188.7		0.0301397
	146.37		0.0258226
	115.77		0.121422
	344.25		0.0773466
	220.83		0.0429386
	230.52		0.0585269
	266.22		0.0626008
	179.01		0.0365407
	234.09		0.0944753
	230.01		0.0486265
	332.52		0.0260843
	252.45		0.0352816
	208.59		0.0521523
	263.67		0.0752104
	261.63		0.0438601
	198.9		0.0599012
	353.94		0.112748
	200.43		0.0574638
	146.37		0.0352058
	246.84		0.0514269
	189.21		0.106871
	373.32		0.0503627
	115.77		0.169077
	290.7		0.071327
	177.48		0.154759
	231.03		0.0557364
	213.18		0.0607706
	246.33		0.0329069
	315.18		0.0654918
	199.92		0.0500224
	240.21		0.0422257
	376.38		0.0396213
	187.17		0.0231085
	212.67		0.0790414
	345.27		0.11246
	165.24		0.0580789
	227.46		0.0651875
	267.24		0.0617284
	265.2		0.0476308
	207.57		0.0540535
	245.82		0.118103
	190.74		0.0556247
	476.85		0.189374
	264.69		0.043916
	180.03		0.0397937
	166.26		0.0431859
	290.19		0.0931487
	188.19		0.0657248
	216.24		0.0455461
	172.38		0.051029
	223.38		0.128968
	229.5		0.0545041
	240.72		0.118979
	179.01		0.0266654
	161.16		0.0687739
	124.44		0.0707112
	249.39		0.02975
	197.88		0.0391282
	242.76		0.0337143
	244.8		0.0565704
	179.52		0.0687286
	205.02		0.0617775
	210.12		0.0749127
	380.46		0.193623
	189.21		0.147054
	155.55		0.0497733
	314.16		0.0935711
	192.78		0.0474865
	156.06		0.0676481
	222.87		0.043992
	193.8		0.0683211
	247.86		0.0616029
	172.38		0.0437605
	261.63		0.0565393
	397.8		0.186902
	235.62		0.0567647
	206.04		0.0802302
	157.59		0.0647752
	160.65		0.0580407
	178.5		0.141851
	271.32		0.0585624
	104.55		0.048205
	102		0.0390932
	114.24		0.0652334
	193.29		0.0418255
	297.33		0.079157
	284.07		0.0474403
	240.72		0.0340105
	289.17		0.173879
	269.79		0.0433397
	202.98		0.0268655
	112.2		0.0508256
	194.31		0.0330397
	277.44		0.0247332
	266.22		0.0412406
	272.85		0.0872473
	274.38		0.0374385
	290.7		0.083988
	222.36		0.0460354
	344.76		0.0582075
	215.22		0.0247911
	192.27		0.0423337
	226.95		0.0375785
	194.82		0.0640674
	252.45		0.0632787
	355.47		0.146661
	323.85		0.0617958
	140.76		0.0854564
	223.89		0.063008
	512.04		0.187797
	281.01		0.0874589
	207.06		0.0252196
	118.83		0.154354
	220.32		0.146535
	230.01		0.0607799
	124.95		0.122847
	183.6		0.0600135
	366.69		0.0849027
	408.51		0.0669116
	165.75		0.0482965
	406.98		0.0825751
	256.02		0.0238305
	161.67		0.0372635
	298.35		0.0838241
	179.52		0.0425412
	257.04		0.0340013
	303.96		0.0976074
	235.62		0.0679655
	284.58		0.0628652
	142.8		0.106848
	256.53		0.0659451
	396.78		0.0858267
	410.55		0.130841
	174.42		0.0570139
	267.24		0.0347732
	316.2		0.0964226
	129.54		0.162879
	294.27		0.0628678
	282.03		0.041346
	193.29		0.0573052
	400.86		0.056685
	131.07		0.0899126
	237.15		0.0466932
	147.39		0.18892
	235.62		0.0283584
	163.2		0.193025
	276.93		0.0808093
	187.68		0.0768907
	195.33		0.0885555
	304.98		0.0317191
	218.79		0.0632892
	171.36		0.147801
	276.93		0.0596034
	121.38		0.0532642
	192.27		0.0357977
	220.83		0.0920521
	257.55		0.0293963
	167.79		0.0300735
	219.3		0.0694425
	219.3		0.112181
	220.83		0.0403311
	104.04		0.178237
	207.06		0.0313161
	252.45		0.0424717
	209.61		0.0487826
	251.43		0.100001
	179.52		0.0311577
	157.08		0.0768671
	256.53		0.0388845
	189.72		0.035333
	113.22		0.112738
	157.08		0.0588829
	214.2		0.0437062
	277.95		0.028499
	209.61		0.0903565
	253.47		0.0600345
	217.26		0.0396926
	181.56		0.0363122
	100.98		0.07742
	182.07		0.0578388
	266.22		0.101552
	209.1		0.032144
	208.08		0.0285907
	159.12		0.0716211
	177.48		0.0446961
	318.75		0.0296719
	197.37		0.0265126
	409.02		0.0442642
	253.98		0.169422
	207.06		0.0415865
	161.16		0.0643861
	167.79		0.069301
	100.47		0.0931734
	221.34		0.0279925
	242.76		0.0830324
	207.06		0.0449664
	172.38		0.0484361
	351.9		0.0345378
	498.27		0.12058
	202.98		0.0526994
	195.84		0.052403
	166.26		0.046998
	341.19		0.0387706
	213.69		0.0363548
	244.29		0.0444747
	348.33		0.106437
	243.78		0.0433436
	193.8		0.0323943
	212.67		0.0238865
	208.08		0.0451977
	106.08		0.0464894
	268.26		0.110653
	184.11		0.0257639
	115.26		0.0356868
	226.95		0.0469061
	173.91		0.0356871
	260.1		0.0503573
	262.14		0.0675132
	237.66		0.0669295
	127.5		0.0793791
	230.01		0.0160332
	242.25		0.0252762
	229.5		0.0412561
	204.51		0.0493687
	159.12		0.06883
	379.95		0.0863776
	222.87		0.044299
	186.66		0.0323135
	245.31		0.0652002
	214.71		0.0551396
	231.03		0.0443066
	217.77		0.0273549
	230.52		0.0456749
	246.84		0.0421679
	267.24		0.0805676
	207.06		0.0630104
	249.39		0.0257333
	214.2		0.0417659
	314.16		0.0667946
	201.96		0.0300104
	283.56		0.050052
	219.81		0.142866
	276.93		0.0553979
	301.41		0.0324998
	193.29		0.0374497
	285.09		0.0680345
	158.61		0.0484339
	283.56		0.0522995
	229.5		0.0518151
	343.23		0.114999
	219.3		0.112231
	201.96		0.0415239
	318.24		0.0397581
	268.77		0.032364
	256.53		0.03055
	193.8		0.121719
	255		0.135958
	202.98		0.0374869
	315.18		0.0453749
	214.71		0.0360637
	305.49		0.0899656
	279.99		0.0476188
	274.38		0.0278888
	379.95		0.0955247
	241.23		0.0582784
	214.2		0.0384263
	315.18		0.0501423
	197.88		0.0634157
	539.58		0.0550893
	182.58		0.0362434
	298.86		0.0683221
	253.98		0.0844171
	292.23		0.0560321
	161.67		0.071196
	256.02		0.0325801
	216.75		0.111028
	115.26		0.0914501
	197.37		0.0737132
	281.52		0.080707
	328.95		0.084413
	167.28		0.0290271
	207.57		0.0974289
	156.57		0.151955
	199.41		0.0257824
	390.66		0.0922723
	223.38		0.033173
	254.49		0.0538727
	195.84		0.108812
	109.65		0.107048
	350.37		0.0706532
	221.85		0.0458628
	196.86		0.0829936
	263.67		0.033703
	271.83		0.0285789
	190.23		0.0371909
	372.81		0.046425
	213.18		0.0456605
	200.43		0.0737312
	213.69		0.0749891
	219.81		0.0484972
	215.73		0.059257
	259.08		0.0354982
	164.73		0.0903073
	353.94		0.03128
	298.35		0.0938521
	290.19		0.0374316
	363.63		0.118966
	172.89		0.051509
	242.76		0.0846791
	491.64		0.117978
	377.91		0.113601
	481.95		0.163208
	259.08		0.0288905
	156.06		0.0825662
	118.32		0.067203
	205.53		0.0353085
	523.26		0.18464
	306		0.0721487
	292.74		0.0348648
	198.39		0.0350738
	139.23		0.103212
	182.07		0.0309849
	115.26		0.067452
	213.69		0.0329828
	452.37		0.176822
	135.66		0.0480844
	315.18		0.0398989
	186.66		0.0358231
	391.68		0.0309907
	405.96		0.0840424
	222.87		0.0453173
	213.69		0.0302674
	201.96		0.0375856
	343.23		0.049098
	167.79		0.0335553
	306		0.0397485
	172.89		0.0701706
	236.64		0.0367509
	221.85		0.0407119
	201.96		0.0383902
	197.37		0.10417
	260.1		0.0373603
	187.68		0.0331099
	239.7		0.0551131
	245.82		0.0627763
	189.72		0.0402941
	396.78		0.0501414
	143.82		0.155556
	277.95		0.0397407
	136.17		0.0604616
	215.73		0.038013
	294.78		0.0308669
	188.7		0.0425181
	165.75		0.0752244
	217.77		0.0733987
	164.22		0.049982
	182.07		0.048444
	238.17		0.0521118
	341.19		0.0615763
	140.25		0.0237061
	219.3		0.123267
	202.98		0.0335336
	122.91		0.115194
	162.18		0.0367535
	453.9		0.0420088
	303.96		0.0430193
	515.61		0.102031
	346.29		0.0528319
	260.1		0.0847306
	225.93		0.0477188
	296.31		0.06694
	108.63		0.0895468
	297.84		0.105927
	109.65		0.0814339
	257.04		0.0573789
	288.66		0.0334434
	167.28		0.0437627
	479.91		0.0459961
	250.92		0.0433662
	175.44		0.130619
	324.87		0.0338107
	161.16		0.0768609
	178.5		0.11624
	263.67		0.0655921
	240.21		0.0298286
	293.76		0.0334683
	259.59		0.0349768
	298.35		0.0906885
	110.16		0.146783
	206.04		0.135379
	210.63		0.0924863
	279.48		0.117929
	334.56		0.027688
	204.51		0.0565501
	104.04		0.0627847
	276.93		0.0680732
	174.93		0.0748406
	241.74		0.0916623
	237.66		0.0485981
	280.5		0.0803785
	312.63		0.0945622
	134.64		0.0812799
	219.81		0.0807019
	159.12		0.0405678
	205.53		0.0313666
	338.64		0.0315532
	239.7		0.0587889
	253.47		0.0339192
	187.17		0.0300395
	143.82		0.0295776
	205.02		0.0257883
	192.78		0.0496999
	159.12		0.0782638
	226.95		0.0480155
	147.39		0.0692121
	199.92		0.0454881
	196.86		0.0370686
	335.58		0.10361
	216.24		0.0513097
	236.13		0.0397528
	196.35		0.0642762
	573.75		0.147799
	277.44		0.0517678
	262.65		0.0572029
	227.97		0.0415655
	186.66		0.0303122
	448.8		0.059926
	120.36		0.119866
	197.88		0.0411861
	267.75		0.0665641
	180.54		0.11168
	263.67		0.0399476
	276.93		0.0310692
	306.51		0.0408281
	188.19		0.0435858
	213.18		0.0718105
	310.59		0.0506664
	319.77		0.0362316
	301.41		0.0303984
	320.79		0.118046
	101.49		0.0767935
	161.16		0.0173442
	179.52		0.0970504
	267.24		0.0327722
	204.51		0.0290677
	180.54		0.0259842
	139.74		0.0831452
	122.91		0.0967963
	330.99		0.041805
	218.79		0.0302209
	348.84		0.0254832
	303.96		0.0362462
	218.28		0.077545
	132.6		0.117805
	287.13		0.0346197
	275.91		0.0717142
	233.07		0.0468205
	213.69		0.0589671
	255		0.0458935
	177.99		0.0792457
	222.87		0.0716959
	259.08		0.0647775
	164.73		0.134586
	250.41		0.0718708
	155.55		0.0743556
	202.98		0.0664023
	158.1		0.0657448
	363.63		0.0338342
	271.83		0.0202908
	150.45		0.115092
	349.35		0.0856736
	228.99		0.117432
	201.45		0.0372235
	372.81		0.0615187
	193.29		0.0361272
	251.43		0.0356272
	341.19		0.0425697
	205.02		0.10209
	542.13		0.147342
	267.75		0.0605789
	246.84		0.0315237
	135.66		0.0365335
	514.08		0.165597
	196.86		0.0464477
	179.52		0.0384195
	320.28		0.0355671
	257.55		0.0311247
	299.88		0.0818161
	113.22		0.102931
	282.03		0.0557352
	217.77		0.0407485
	297.84		0.0647004
	435.54		0.0399655
	263.16		0.0766364
	445.74		0.129527
	182.58		0.115072
	194.82		0.0310406
	318.24		0.0530809
	327.93		0.0524422
	416.16		0.0680412
	186.15		0.0506095
	386.58		0.0518886
	172.89		0.0452452
	285.09		0.0764555
	251.43		0.0308911
	221.85		0.0646851
	225.93		0.0405104
	320.28		0.16119
	491.13		0.0480293
	157.59		0.0914513
	255.51		0.0649045
	373.83		0.0516634
	213.18		0.125022
	282.54		0.0306221
	247.86		0.0822822
	278.46		0.0491057
	253.47		0.0403887
	215.73		0.059155
	253.98		0.0577677
	385.05		0.0840294
	365.67		0.0834565
	226.44		0.0633692
	277.44		0.0625874
	259.59		0.0529844
	180.54		0.0332531
	196.86		0.0463387
	229.5		0.0690577
	219.81		0.0556122
	406.47		0.0476496
	393.21		0.025465
	349.35		0.0795395
	168.3		0.0482443
	210.63		0.0363429
	197.88		0.154815
	106.59		0.168489
	248.88		0.063775
	355.47		0.103408
	202.47		0.0847379
	266.22		0.0756728
	204		0.0262092
	312.63		0.0269208
	265.71		0.0477421
	219.81		0.0454972
	215.22		0.0452322
	330.99		0.109489
	176.46		0.055687
	252.96		0.0374822
	125.46		0.0327181
	255.51		0.0889192
	266.22		0.0642044
	154.53		0.100049
	251.94		0.0979045
	181.56		0.0950421
	283.56		0.0735265
	218.79		0.027745
	179.01		0.0753029
	207.06		0.036776
	182.58		0.0591702
	128.52		0.117509
	287.64		0.0358242
	220.83		0.0293042
	221.34		0.0557384
	129.03		0.0557322
	354.45		0.149389
	240.72		0.0381298
	333.03		0.0713807
	299.37		0.0868174
	264.18		0.0359312
	283.05		0.119959
	101.49		0.177917
	225.93		0.0575243
	294.78		0.0633913
	487.05		0.0751701
	247.86		0.0385838
	399.84		0.177176
	198.39		0.0448082
	207.57		0.069378
	485.52		0.0823869
	192.78		0.0415183
	471.24		0.183273
	166.77		0.0966137
	322.83		0.0394543
	319.26		0.0516808
	176.46		0.0272634
	272.85		0.0452713
	306.51		0.149367
	108.63		0.184015
	319.26		0.0521865
	270.81		0.0493506
	215.22		0.0699243
	268.26		0.0549264
	524.79		0.10859
	405.96		0.0466182
	206.04		0.0595099
	310.59		0.0753533
	316.71		0.052646
	220.83		0.0577678
	222.87		0.0456236
	445.74		0.0888154
	122.4		0.0439108
	358.53		0.0621393
	408.51		0.048201
	237.66		0.0428798
	251.94		0.0382379
	357		0.139354
	206.55		0.0519761
	282.54		0.0421622
	395.76		0.0811469
	215.73		0.0928585
	350.88		0.0796584
	145.35		0.161179
	471.75		0.112636
	208.59		0.0727684
	390.15		0.182908
	322.83		0.0838886
	175.95		0.14359
	217.77		0.102425
	260.1		0.0781851
	341.19		0.100524
	280.5		0.0329033
	215.22		0.0803682
	303.45		0.0414845
	304.47		0.0548174
	231.54		0.0284719
	180.03		0.0356103
	187.17		0.0437376
	225.93		0.0417426
	310.59		0.0862015
	360.06		0.119649
	359.55		0.149089
	198.39		0.0533349
	216.75		0.0288403
	250.92		0.0205174
	248.88		0.0530066
	407.49		0.137012
	103.02		0.0379883
	106.08		0.107108
	111.69		0.134399
	160.65		0.0539471
	228.99		0.0777023
	195.33		0.0270923
	275.4		0.102904
	180.03		0.0696059
	275.91		0.099654
	205.02		0.0266727
	158.61		0.0925512
	165.75		0.0753094
	346.29		0.0487332
	276.42		0.0280224
	212.67		0.044162
	231.03		0.174701
	222.36		0.0537985
	262.14		0.0409962
	485.52		0.0807874
	233.07		0.0613883
	309.06		0.155074
	103.02		0.0817348
	195.33		0.0792141
	223.89		0.0471326
	105.06		0.105865
	215.22		0.030288
	203.49		0.0531079
	282.54		0.0265225
	100.98		0.0671107
	192.78		0.0888831
	136.17		0.0562113
	194.31		0.0821668
	148.41		0.121167
	263.16		0.0664636
	181.56		0.0690515
	190.23		0.0577986
	314.67		0.092645
	221.85		0.0577667
	342.72		0.0356901
	206.55		0.0719484
	198.39		0.071426
	141.78		0.151168
	211.65		0.0549154
	112.2		0.0754028
	241.23		0.0872374
	267.75		0.0872028
	272.34		0.0869732
	132.6		0.0694373
	235.11		0.0291616
	224.4		0.0313098
	176.97		0.0449472
	425.85		0.18852
	213.18		0.0624709
	301.92		0.0424874
	220.83		0.0399168
	247.86		0.148686
	286.62		0.0338097
	232.05		0.0448641
	333.03		0.0257904
	409.02		0.156326
	418.2		0.0975195
	105.06		0.112704
	288.66		0.0410088
	107.61		0.122647
	387.6		0.0424581
	192.27		0.0444109
	129.03		0.0974169
	262.65		0.0316458
	165.75		0.0701391
	146.88		0.0420415
	409.02		0.0966888
	220.32		0.0678984
	265.2		0.150746
	339.66		0.0684478
	112.2		0.149825
	466.14		0.102985
	263.67		0.0362079
	197.88		0.0331993
	181.05		0.0571767
	202.98		0.10742
	112.71		0.0396817
	143.82		0.0592089
[truncated: 8,133 more rows]

## Sheet: 10nM
Area（μm2）	330.99	Deformation	0.0873858
	158.1		0.12138
	200.43		0.0230619
	246.33		0.079564
	459.51		0.0983672
	309.06		0.0863206
	245.82		0.076377
	343.23		0.0595805
	33.15		0.104505
	373.83		0.119663
	89.25		0.124592
	286.62		0.0883286
	288.15		0.145064
	311.61		0.102907
	399.33		0.163825
	286.11		0.0361036
	300.39		0.053577
	268.77		0.0694149
	139.23		0.117199
	297.84		0.0750827
	395.76		0.0701063
	33.66		0.081836
	14.79		0.101751
	184.62		0.0305838
	100.47		0.0440465
	153.51		0.0994943
	89.76		0.0378343
	24.48		0.138048
	286.11		0.0910257
	234.6		0.024318
	312.63		0.0789053
	340.68		0.0399883
	188.19		0.147914
	206.04		0.0400344
	148.41		0.0633191
	525.81		0.0656456
	225.42		0.0420105
	42.84		0.0934728
	207.06		0.13959
	93.84		0.123077
	215.22		0.0745571
	220.83		0.034989
	159.63		0.048269
	409.02		0.180608
	189.21		0.0427993
	200.43		0.0344455
	477.87		0.0454995
	475.83		0.0982703
	191.25		0.11831
	265.71		0.0446388
	271.83		0.10496
	127.5		0.160264
	306.51		0.0489898
	409.02		0.0412276
	188.19		0.0769276
	179.01		0.0901336
	246.84		0.068181
	316.71		0.0546793
	66.81		0.14699
	200.94		0.0442876
	208.08		0.112353
	241.23		0.0440106
	208.59		0.075432
	256.02		0.0452819
	59.16		0.0741446
	168.3		0.063542
	86.19		0.0663155
	583.95		0.134119
	244.8		0.0929334
	298.35		0.0871662
	309.57		0.0788587
	191.76		0.107339
	226.95		0.0682438
	395.25		0.18858
	170.34		0.0268645
	282.54		0.0714729
	235.11		0.0315449
	54.06		0.0551475
	235.62		0.0317536
	288.66		0.0529114
	236.64		0.0504749
	268.26		0.0269512
	224.91		0.081948
	223.38		0.056842
	266.22		0.0454609
	238.17		0.0276125
	105.57		0.0320513
	232.56		0.104885
	80.07		0.184585
	304.98		0.0356293
	471.24		0.0916599
	239.19		0.0482425
	157.59		0.085079
	63.24		0.105982
	153.51		0.132876
	23.46		0.114301
	256.53		0.0187914
	264.69		0.0480263
	415.14		0.112524
	35.19		0.132082
	309.06		0.0353815
	193.8		0.0280791
	252.45		0.0450318
	179.01		0.0821556
	201.96		0.0886924
	74.97		0.0667962
	298.35		0.028734
	49.98		0.0765964
	236.13		0.0475015
	163.2		0.0716966
	128.52		0.0700689
	196.35		0.0977518
	260.61		0.0714254
	216.24		0.0338465
	201.45		0.123351
	157.08		0.160155
	233.58		0.15645
	222.36		0.0317432
	259.08		0.0436061
	187.68		0.166027
	31.11		0.106799
	28.05		0.156889
	166.77		0.0548569
	233.58		0.0270152
	336.09		0.149657
	83.64		0.100016
	87.72		0.0514614
	289.17		0.0717521
	157.59		0.0295771
	180.03		0.0683953
	322.83		0.0252375
	161.67		0.0350157
	264.69		0.0446121
	209.1		0.0375324
	285.6		0.116352
	216.75		0.0440104
	179.52		0.0760003
	340.17		0.0772232
	249.39		0.103365
	260.61		0.0502994
	341.7		0.0358631
	446.25		0.181644
	286.11		0.0302532
	224.91		0.0392956
	430.44		0.0832183
	140.25		0.057582
	160.14		0.189093
	97.92		0.0595017
	220.32		0.133664
	325.38		0.0943937
	49.98		0.126457
	363.12		0.0616394
	320.28		0.0908558
	308.55		0.0241199
	149.43		0.134836
	246.33		0.0751788
	217.26		0.1737
	389.64		0.0930347
	424.32		0.0302433
	307.02		0.0563304
	211.65		0.036743
	32.13		0.0923706
	354.45		0.103171
	365.67		0.0517702
	44.37		0.147917
	278.97		0.0846755
	284.58		0.0413493
	89.76		0.0790213
	201.96		0.0486067
	40.29		0.186026
	216.75		0.0690055
	265.2		0.0536283
	403.92		0.0359601
	138.21		0.0586976
	237.66		0.0296415
	428.4		0.0919028
	364.65		0.0837206
	327.93		0.0469906
	362.1		0.0345507
	377.91		0.107373
	124.44		0.0681832
	123.42		0.139668
	365.16		0.165305
	215.22		0.0422144
	366.69		0.0320273
	16.32		0.0934954
	291.72		0.049107
	222.87		0.0647876
	40.8		0.136641
	271.83		0.0364415
	228.99		0.0717297
	119.85		0.0375508
	38.25		0.0584447
	43.86		0.102471
	291.21		0.0458553
	114.75		0.0867743
	290.7		0.048116
	495.72		0.0971099
	255.51		0.0615475
	18.36		0.130503
	287.13		0.0523404
	60.69		0.0938516
	347.31		0.0525765
	26.52		0.140626
	259.59		0.04434
	85.68		0.0780647
	211.14		0.0313643
	77.01		0.0919096
	95.37		0.177319
	375.87		0.108131
	215.73		0.0719968
	245.31		0.0742283
	247.35		0.0361498
	87.72		0.0814522
	96.9		0.0923223
	199.41		0.165423
	144.33		0.0772079
	83.13		0.173809
	252.96		0.0371003
	100.98		0.12195
	106.08		0.0926529
	326.4		0.12946
	289.17		0.0903176
	198.9		0.12336
	195.84		0.149991
	105.57		0.060286
	575.28		0.115306
	213.69		0.0732037
	88.23		0.0911441
	85.17		0.0708455
	147.39		0.0830502
	229.5		0.0406354
	218.79		0.0511893
	108.63		0.0569871
	119.34		0.110028
	16.32		0.0934954
	198.9		0.0269863
	247.35		0.0217193
	141.78		0.0396113
	65.79		0.0527251
	235.11		0.0429381
	238.68		0.0454582
	441.66		0.167974
	180.54		0.0616626
	187.68		0.0350236
	245.31		0.0420572
	130.56		0.0837338
	185.64		0.0222038
	237.15		0.0320802
	183.09		0.0476631
	171.36		0.0465155
	281.52		0.0828855
	228.48		0.0420636
	167.79		0.0426929
	232.05		0.048889
	195.33		0.0417367
	223.38		0.03142
	262.14		0.0818059
	239.7		0.0316563
	198.39		0.0404181
	220.83		0.0384774
	293.76		0.0279452
	89.25		0.0776584
	248.88		0.0330642
	165.24		0.0365083
	59.67		0.171766
	379.44		0.0444054
	205.53		0.0341123
	262.65		0.090762
	429.42		0.0973406
	251.94		0.0399215
	119.85		0.125743
	350.88		0.104976
	483.99		0.134747
	238.68		0.145891
	156.57		0.13809
	86.19		0.0600288
	203.49		0.0436993
	283.05		0.0574567
	247.35		0.0547709
	260.61		0.0287706
	179.52		0.0658177
	205.53		0.17733
	50.49		0.0726739
	240.21		0.0753473
	199.41		0.0435215
	210.12		0.0332669
	240.21		0.0427137
	144.33		0.0653878
	290.19		0.0373405
	167.28		0.0477367
	176.46		0.0388329
	193.29		0.0757672
	292.74		0.0461902
	237.15		0.0385748
	301.41		0.082959
	262.65		0.0157364
	248.88		0.0666777
	200.43		0.0497119
	110.16		0.0773681
	254.49		0.0392375
	539.07		0.122894
	258.57		0.158144
	233.58		0.0408361
	217.77		0.0573279
	393.72		0.086983
	251.43		0.0220958
	317.73		0.0572889
	238.68		0.049856
	260.1		0.0374131
	202.47		0.133067
	248.37		0.0328788
	284.58		0.0246672
	198.9		0.0319425
	237.15		0.0297091
	387.6		0.102698
	201.45		0.0284154
	426.87		0.136847
	195.33		0.046243
	248.88		0.0710514
	290.19		0.0611169
	263.16		0.121648
	159.63		0.141519
	109.14		0.102078
	109.65		0.0986638
	209.1		0.0407231
	180.54		0.0958349
	348.84		0.0700861
	387.09		0.0384956
	265.71		0.0293268
	207.57		0.0641465
	344.76		0.0656846
	14.28		0.0567288
	145.35		0.123784
	269.79		0.101941
	360.57		0.0937945
	202.47		0.0343659
	276.93		0.0618415
	176.46		0.0409052
	265.71		0.0978612
	138.72		0.0487733
	331.5		0.04648
	301.92		0.056087
	268.26		0.0373375
	48.45		0.0946264
	207.06		0.0430658
	219.3		0.0624754
	273.87		0.0830183
	278.97		0.0497969
	290.19		0.0649956
	232.56		0.14012
	227.46		0.0310677
	90.27		0.0424572
	295.8		0.176332
	231.54		0.0447818
	65.28		0.182481
	43.86		0.0677186
	172.89		0.0263463
	402.9		0.18522
	174.93		0.0296968
	234.6		0.0384686
	118.32		0.130921
	192.78		0.0656856
	366.69		0.0411595
	335.58		0.0687067
	269.28		0.0604812
	384.03		0.198113
	29.58		0.107032
	213.69		0.0755008
	476.34		0.091178
	41.82		0.157857
	168.81		0.138329
	372.3		0.0420029
	216.75		0.095042
	45.9		0.101747
	370.77		0.106435
	21.93		0.15549
	161.16		0.0454705
	274.38		0.0449481
	105.57		0.0347575
	245.31		0.0458987
	232.56		0.0591429
	217.77		0.0690151
	346.29		0.0502587
	39.78		0.0493667
	159.63		0.0632925
	241.74		0.0618067
	465.12		0.163842
	250.41		0.0750977
	282.03		0.0947769
	190.74		0.126231
	325.89		0.0499602
	195.84		0.0420579
	430.44		0.0951141
	293.25		0.0660981
	502.86		0.138615
	241.74		0.0408414
	116.79		0.120786
	173.4		0.0542388
	228.99		0.0335546
	52.53		0.0911208
	199.92		0.0820482
	135.66		0.0997131
	240.21		0.074625
	88.23		0.117902
	246.33		0.0281836
	437.07		0.0904608
	239.19		0.0373167
	259.08		0.0802733
	205.02		0.0308735
	33.15		0.12002
	161.67		0.0887504
	296.31		0.0367142
	360.06		0.157566
	51		0.111889
	308.04		0.103334
	204.51		0.038001
	168.3		0.0761886
	225.42		0.0852129
	231.03		0.0487841
	358.53		0.159798
	348.33		0.0362928
	158.61		0.0636063
	212.16		0.0917771
	187.68		0.0995457
	310.59		0.0680575
	195.33		0.0322912
	576.81		0.111901
	239.19		0.0344079
	143.82		0.0828963
	187.68		0.108707
	75.99		0.0477929
	275.4		0.0417552
	227.97		0.105349
	264.18		0.0359312
	302.43		0.0587213
	310.59		0.0513028
	244.8		0.0349602
	217.26		0.0414103
	385.56		0.0836342
	176.46		0.0714544
	156.57		0.0986952
	183.09		0.0387468
	22.95		0.173145
	272.34		0.142681
	15.3		0.120653
	373.83		0.0998473
	262.14		0.0608484
	307.53		0.0301283
	273.87		0.072949
	226.44		0.0457011
	299.37		0.0503908
	463.59		0.0484423
	215.22		0.0232984
	51.51		0.0623468
	92.82		0.065974
	397.29		0.0989122
	200.94		0.0540309
	212.16		0.0841475
	225.42		0.0715944
	173.91		0.0307136
	429.42		0.173244
	206.04		0.0558205
	161.67		0.0959895
	192.78		0.0330944
	318.24		0.123957
	186.15		0.125056
	371.28		0.121129
	154.53		0.116526
	83.64		0.161656
	298.86		0.181606
	61.71		0.0779503
	98.43		0.0563764
	241.74		0.051657
	280.5		0.0386504
	129.03		0.1194
	483.99		0.0250374
	62.73		0.0894204
	295.29		0.113272
	296.31		0.0553893
	278.46		0.0628237
	180.03		0.095208
	369.75		0.0491001
	34.68		0.0594741
	310.59		0.0412279
	308.55		0.0415222
	223.89		0.0450195
	95.37		0.0515799
	180.03		0.107766
	11.73		0.154165
	157.59		0.0557446
	187.68		0.119787
	179.01		0.0384898
	36.72		0.0890407
	238.17		0.0390017
	72.42		0.0671117
	256.02		0.0271387
	292.23		0.0344472
	261.63		0.146669
	103.02		0.106826
	178.5		0.0503522
	215.22		0.0773076
	222.36		0.0329273
	191.76		0.0525262
	135.15		0.0529242
	214.71		0.0385208
	237.15		0.0455165
	295.29		0.0470276
	222.87		0.158688
	285.09		0.12277
	231.54		0.0664376
	167.79		0.0503694
	13.77		0.141244
	244.8		0.0496224
	348.84		0.0933258
	264.18		0.0769174
	332.52		0.0263282
	51		0.0550319
	270.81		0.057553
	216.24		0.0350132
	290.7		0.0995984
	54.06		0.121483
	43.86		0.150282
	245.82		0.0712612
	404.94		0.10205
	378.42		0.153574
	257.55		0.0404805
	14.28		0.110615
	120.87		0.0612425
	49.98		0.0577126
	11.22		0.138915
	202.47		0.0600105
	190.23		0.0648411
	207.06		0.0430658
	165.75		0.0331436
	169.32		0.0308883
	229.5		0.0506836
	198.39		0.0657333
	189.72		0.0339426
	46.41		0.123664
	252.45		0.0399133
	115.26		0.160075
	103.02		0.163272
	145.35		0.146277
	143.82		0.182897
	261.63		0.0449044
	200.94		0.0328861
	14.79		0.158468
	55.59		0.0972293
	239.19		0.0449836
	306.51		0.094613
	217.26		0.0694172
	338.64		0.1758
	297.84		0.0575277
	154.53		0.0724918
	263.16		0.078819
	175.95		0.032744
	233.07		0.0601377
	186.15		0.0272361
	188.19		0.0303217
	124.95		0.0414425
	253.98		0.104808
	226.44		0.0487573
	185.64		0.0848317
	281.01		0.0473735
	273.36		0.0513536
	232.05		0.0364055
	50.49		0.0552129
	140.25		0.121247
	218.79		0.112996
	334.56		0.0312307
	215.73		0.0527623
	234.09		0.033534
	131.07		0.103413
	261.12		0.102715
	198.39		0.0463118
	317.73		0.0631784
	244.8		0.0669319
	69.36		0.0442874
	37.23		0.102124
	373.32		0.0949127
	48.45		0.0550285
	231.03		0.0297719
	158.1		0.0419354
	237.15		0.0365352
	79.05		0.168001
	349.35		0.0547281
	269.79		0.0381553
	71.91		0.106745
	311.1		0.113912
	576.81		0.164111
	161.67		0.0493869
	262.65		0.0439445
	230.52		0.0335106
	124.44		0.0862162
	96.9		0.0985616
	332.52		0.0605015
	192.27		0.0940597
	303.45		0.0206395
	194.31		0.0239793
	237.15		0.0331033
	88.74		0.0622773
	404.94		0.0322775
	94.35		0.115987
	220.32		0.0483091
	229.5		0.068698
	198.9		0.0311235
	81.6		0.0636925
	416.67		0.089171
	314.16		0.0653932
	182.07		0.0451789
	183.6		0.0676197
	271.32		0.072277
	199.92		0.0637227
	204		0.0707508
	177.48		0.129381
	408.51		0.184138
	201.96		0.0338934
	401.88		0.103492
	453.9		0.119498
	521.73		0.131575
	88.74		0.0404318
	240.72		0.0616718
	205.53		0.0451478
	441.66		0.0276834
	459		0.09843
	276.93		0.0393573
	187.17		0.0457546
	237.15		0.0384513
	29.07		0.100229
	554.37		0.185919
	86.7		0.140474
	75.48		0.114141
	226.95		0.0409358
	281.52		0.0969608
	205.53		0.0293163
	159.12		0.0902141
	259.59		0.0556602
	192.78		0.0317422
	216.24		0.0274518
	141.27		0.09678
	97.92		0.0824782
	239.7		0.0432073
	192.78		0.0738354
	409.02		0.060868
	223.89		0.133719
	204.51		0.0613393
	258.57		0.0996413
	18.36		0.123507
	238.68		0.0382794
	317.22		0.0918752
	123.42		0.0772777
	80.07		0.105482
	255		0.0953514
	274.89		0.0224059
	116.79		0.101022
	226.44		0.0338602
	499.8		0.166114
	100.47		0.0357194
	93.33		0.0484001
	187.68		0.0992743
	233.58		0.0832103
	300.9		0.0353812
	32.13		0.0923706
	431.46		0.10123
	387.6		0.075209
	213.18		0.0257239
	110.67		0.161694
	210.12		0.0299016
	199.92		0.0334451
	59.67		0.0599143
	183.09		0.0426682
	32.13		0.0968176
	243.27		0.0326472
	199.92		0.0334842
	185.13		0.0367114
	94.86		0.145082
	265.2		0.0543722
	323.85		0.0420431
	181.05		0.0313206
	299.88		0.0435898
	200.94		0.0316326
	429.42		0.0586803
	201.96		0.0847452
	119.34		0.126399
	236.64		0.0823534
	46.41		0.171824
	272.85		0.0717739
	496.74		0.048447
	166.77		0.0310437
	400.35		0.100726
	227.97		0.0389227
	251.94		0.0510584
	400.35		0.0898105
	179.01		0.0547441
	373.83		0.0339406
	106.59		0.0811616
	192.78		0.0415183
	17.34		0.189333
	575.79		0.166675
	75.99		0.0495555
	188.7		0.0340163
	347.31		0.0840379
	128.01		0.0950001
	457.47		0.0631437
	274.38		0.0278042
	234.6		0.0423182
	106.59		0.151851
	374.85		0.0618976
	296.31		0.101141
	199.92		0.0588327
	395.25		0.0480333
	43.35		0.0739779
	260.1		0.0458651
	552.33		0.113401
	260.1		0.0246017
	29.07		0.100229
	159.12		0.0780372
	117.81		0.183023
	224.4		0.0386467
	206.55		0.0429776
	89.76		0.0714252
	226.95		0.032123
	219.3		0.0401551
	34.17		0.0576179
	112.2		0.0894712
	171.87		0.0446138
	271.32		0.0695105
	298.86		0.127595
	379.44		0.0628589
	293.25		0.044058
	259.08		0.115411
	28.56		0.0617247
	431.46		0.0432137
	213.69		0.0398934
	121.38		0.112962
	194.82		0.0414177
	139.74		0.0919837
	192.27		0.0331107
	210.63		0.108976
	343.74		0.0387286
	225.93		0.0529039
	264.69		0.0664963
	160.65		0.138231
	239.19		0.0556334
	223.89		0.0428774
	279.99		0.0385532
	26.52		0.156898
	167.28		0.0602147
	112.2		0.101298
	283.05		0.0576152
	101.49		0.0989527
	276.42		0.0632226
	219.3		0.0347928
	277.44		0.0611641
	299.37		0.0319409
	204		0.0963743
	325.89		0.105474
	343.23		0.0386363
	224.4		0.093338
	59.67		0.193852
	283.05		0.066776
	231.54		0.0447818
	183.09		0.104346
	170.34		0.128161
	498.27		0.102112
	411.57		0.0442777
	290.7		0.0580087
	34.68		0.0639897
	250.41		0.0459359
	283.56		0.0412754
	306.51		0.0674074
	65.28		0.0933325
	311.61		0.133913
	288.66		0.100965
	115.77		0.0531679
	127.5		0.092694
	173.91		0.0500332
	82.11		0.119873
	267.75		0.053184
	311.61		0.180773
	289.68		0.0620393
	223.89		0.053309
	208.08		0.0257495
	247.35		0.0919656
	276.42		0.0759004
	246.84		0.0309451
	311.1		0.0429742
	204		0.0500652
	358.53		0.0546961
	63.24		0.0459002
	391.17		0.0630935
	266.73		0.0386325
	217.77		0.033059
	221.34		0.0402655
	256.02		0.0286141
	353.43		0.0687021
	232.56		0.112557
	408		0.137257
	416.16		0.0780871
	442.17		0.0934904
	148.41		0.161899
	265.71		0.129958
	266.73		0.0527487
	77.52		0.109939
	337.62		0.0621292
	284.07		0.0661235
	99.45		0.116529
	122.91		0.0684386
	168.81		0.0688022
	155.55		0.0679422
	43.35		0.188092
	31.11		0.116706
	353.43		0.0763034
	235.62		0.115675
	235.62		0.054666
	285.09		0.136221
	314.16		0.0365592
	273.87		0.0628106
	77.52		0.0547298
	276.42		0.0493272
	97.92		0.0407165
	83.13		0.0915302
	169.32		0.0261519
	399.33		0.0597865
	418.71		0.0528403
	256.02		0.191
	47.94		0.0517815
	40.8		0.165089
	71.4		0.0823066
	134.64		0.0599299
	282.03		0.0490137
	329.46		0.131055
	219.3		0.0551379
	146.37		0.113975
	256.02		0.0647478
	259.59		0.0572712
	246.84		0.0305184
	328.95		0.107721
	93.33		0.081674
	270.81		0.0334914
	94.86		0.0662701
	280.5		0.0872053
	188.19		0.0294776
	106.08		0.0524288
	137.7		0.0485659
	202.98		0.0606327
	86.19		0.119687
	15.81		0.148276
	253.98		0.0421881
	269.79		0.0569941
	70.89		0.128637
	265.2		0.0453661
	240.72		0.0464134
	234.6		0.0635646
	175.95		0.0326262
	198.9		0.0447072
	242.76		0.133572
	199.92		0.0315149
	202.98		0.106548
	286.62		0.102694
	132.09		0.083961
	235.62		0.0554895
	214.71		0.0557005
	61.2		0.0909135
	242.76		0.041562
	243.27		0.0511771
	183.6		0.067156
	246.33		0.0508931
	199.92		0.0358392
	259.08		0.0516244
	62.73		0.0234175
	187.68		0.0429772
	226.95		0.0447704
	301.41		0.050877
	171.87		0.0573129
	285.09		0.0671853
	252.45		0.0983569
	263.16		0.050447
	192.78		0.0317422
	208.08		0.115179
	75.99		0.128093
	90.27		0.126434
	43.35		0.064979
	327.93		0.0638536
	113.22		0.0341968
	83.13		0.0719384
	45.39		0.0968861
	47.43		0.154293
	280.5		0.129258
	353.43		0.0539253
	197.37		0.0836484
	65.28		0.0797756
	193.8		0.10167
	16.32		0.0934954
	121.89		0.0871912
	71.91		0.0718476
	250.41		0.0411908
	166.26		0.0397827
	210.63		0.0585126
	145.35		0.099437
	136.68		0.0951022
	190.23		0.0284328
	12.24		0.0928306
	210.63		0.0293434
	337.11		0.0867022
	214.71		0.0719611
	228.99		0.0328225
	79.56		0.0641101
	56.61		0.181297
	256.53		0.0239347
	175.44		0.0572993
	157.08		0.0528682
	52.53		0.1311
	165.24		0.0420771
	56.61		0.0804861
	138.21		0.0843631
	221.34		0.0440123
	167.28		0.0625013
	202.98		0.140126
	459.51		0.145734
	72.42		0.0900884
	314.67		0.0269104
	315.69		0.0323225
	174.42		0.0506546
	292.74		0.109163
	46.41		0.0720016
	159.63		0.038793
	171.36		0.0612474
	210.63		0.0612438
	116.28		0.110985
	56.61		0.084955
	74.97		0.140396
	153.51		0.0654593
	333.54		0.0385035
	207.06		0.057705
	327.42		0.0390578
	58.65		0.130255
	117.3		0.157214
	205.02		0.0338039
	180.03		0.0450586
	170.85		0.0565107
	252.45		0.0407439
	267.75		0.0288673
	48.45		0.150522
	193.29		0.0401617
	216.24		0.0200687
	128.52		0.135605
	225.93		0.037713
	262.65		0.0473651
	147.39		0.0589257
	72.42		0.0554722
	90.27		0.0740488
	82.11		0.116917
	84.66		0.191162
	200.43		0.087245
	108.12		0.0396111
	240.72		0.0303615
	316.71		0.0392822
	170.85		0.0295978
	248.37		0.0945792
	212.67		0.0619568
	48.96		0.0835833
	47.43		0.0751196
	273.87		0.0687274
	213.69		0.104475
	61.2		0.0679953
	268.26		0.0844849
	232.05		0.0308728
	132.09		0.0361536
	241.23		0.083639
	52.53		0.0694427
	234.09		0.062131
	257.55		0.0550034
	231.54		0.071324
	255		0.039981
	245.82		0.0423936
	329.46		0.199833
	258.57		0.145944
	156.57		0.0723649
	141.27		0.0522483
	97.92		0.0451958
	218.79		0.0591363
	239.19		0.0384927
	152.49		0.0555953
	233.58		0.0723104
	136.68		0.162296
	191.25		0.0837698
	177.99		0.0466078
	128.01		0.0985918
	80.58		0.105478
	269.28		0.0429636
	89.76		0.0172872
	202.47		0.0303883
	234.6		0.0999757
	112.2		0.0475241
	10.71		0.175485
	168.81		0.147987
	16.32		0.152751
	48.45		0.0769983
	107.1		0.0802827
	233.07		0.0342551
	194.82		0.0385264
	225.93		0.0591144
	45.39		0.168333
	195.33		0.0478541
	217.26		0.0289708
	166.77		0.0519058
	172.89		0.150875
	82.11		0.0710512
	201.45		0.146155
	410.55		0.113751
	236.13		0.0283763
	176.97		0.110835
	176.97		0.0555979
	136.17		0.0390236
	264.18		0.0578734
	200.43		0.0315494
	283.05		0.112662
	241.74		0.0362941
	69.87		0.0425133
	201.96		0.0865493
	302.94		0.0475601
	125.97		0.0648056
	199.92		0.0261549
	209.61		0.0367212
	385.56		0.0723358
	200.94		0.0406181
	425.34		0.0441463
	317.22		0.079317
	106.59		0.0971747
	256.02		0.0600945
	230.01		0.0508427
	110.67		0.112537
	64.77		0.0387511
	231.54		0.0534366
	279.48		0.0748494
	28.56		0.131592
	243.78		0.0241999
	269.28		0.0316417
	166.77		0.0381108
	320.79		0.0938931
	205.53		0.0585248
	41.82		0.0562434
	82.11		0.097808
	124.95		0.0651896
	188.7		0.0609832
	272.85		0.0308012
	246.33		0.0561567
	52.02		0.0732985
	13.26		0.174143
	166.26		0.0383076
	284.58		0.0678565
	160.14		0.0506525
	242.25		0.0454629
	218.28		0.0403366
	412.59		0.0442182
	302.43		0.0556714
	72.42		0.0709906
	73.44		0.0840623
	224.91		0.0764042
	213.18		0.050953
	371.28		0.123482
	18.87		0.118813
	44.37		0.0521892
	29.58		0.135929
	406.47		0.0827899
	124.95		0.0954084
	32.13		0.0605899
	409.53		0.117417
	36.21		0.0698135
	242.76		0.0266074
	263.16		0.0913114
	161.16		0.0662838
	219.3		0.055532
	11.73		0.173962
	107.1		0.144909
	350.37		0.0574876
	183.6		0.0400802
	137.19		0.135911
	179.52		0.0370959
	249.39		0.0337159
	244.8		0.124429
	239.7		0.0318187
	33.66		0.138631
	72.93		0.0399254
	211.14		0.0297644
	230.01		0.0924555
	200.94		0.0432469
	260.1		0.0397518
	310.59		0.091106
	96.39		0.141261
	370.77		0.107012
	44.88		0.0553614
	298.86		0.043311
	257.04		0.0782766
	332.01		0.0407498
	198.39		0.0363351
	249.39		0.0504922
	36.72		0.0647076
	436.56		0.0725041
	230.52		0.0255139
	20.91		0.156772
	297.84		0.024572
	108.12		0.134631
	206.04		0.0455031
	168.81		0.0938404
	248.88		0.0445649
	446.25		0.0860231
	137.7		0.0413883
	176.97		0.0919149
	344.25		0.0533853
	22.44		0.176797
	179.52		0.163557
	189.21		0.0911465
	346.29		0.047228
	66.3		0.0755106
	62.73		0.0736363
	276.93		0.104287
	308.04		0.0839542
	166.77		0.0570522
	274.89		0.142839
	262.65		0.071772
	96.39		0.0964429
	301.41		0.095113
	283.56		0.0859377
	65.28		0.136472
	292.74		0.0298547
	124.95		0.0805007
	297.84		0.040314
	176.46		0.0315437
	58.14		0.169341
	300.39		0.0277084
	317.22		0.0416945
	256.53		0.0658329
	427.38		0.0747949
	276.42		0.032939
	188.19		0.0381637
	327.93		0.0495023
	146.88		0.0920482
	195.84		0.0631694
	35.19		0.108735
	200.43		0.0542284
	289.17		0.12768
	289.17		0.0675734
	164.73		0.0363907
	360.06		0.0402432
	300.39		0.0264963
	223.38		0.0352014
	290.7		0.0379798
	207.06		0.0592512
	78.03		0.18543
	107.1		0.122054
	32.64		0.147712
	65.79		0.0292203
	267.24		0.0560255
	344.25		0.0943968
	72.93		0.0800235
	81.6		0.0548854
	166.26		0.105707
	59.67		0.0633573
	113.73		0.158318
	378.93		0.122338
	336.6		0.0847678
	475.83		0.19384
	231.03		0.142032
	69.36		0.0761942
	293.25		0.0824611
	287.13		0.0826989
	13.26		0.174143
	273.87		0.0343752
	27.03		0.0844001
	176.46		0.0627777
	231.03		0.140811
	525.81		0.0427831
	194.31		0.062971
	93.84		0.168544
	147.39		0.0674196
	241.74		0.119774
	302.43		0.0649759
	72.93		0.0399254
	275.4		0.0454659
	60.18		0.067252
	40.29		0.0434068
	153		0.183725
	189.21		0.0300834
	81.09		0.153015
	52.02		0.0658998
	88.23		0.0888934
	48.45		0.168155
	66.81		0.0703121
	30.09		0.0783248
	375.36		0.0558293
	207.57		0.0445193
	224.91		0.0287703
	124.44		0.118464
	240.21		0.046297
	106.08		0.10773
	128.01		0.0741763
	186.15		0.0634523
	162.18		0.045564
	187.17		0.0306028
	126.99		0.0607033
	178.5		0.0511911
	87.21		0.0819734
	399.84		0.167661
	38.76		0.0439736
	308.04		0.0697761
	164.73		0.0699175
	87.72		0.162979
	89.25		0.0675619
	214.71		0.027349
	278.46		0.0744598
	219.81		0.0833037
	70.38		0.16865
	107.1		0.0867941
	37.74		0.0897694
	303.45		0.0292815
	238.17		0.106754
	110.16		0.12372
	174.93		0.051598
	231.03		0.0495547
	152.49		0.0496948
	286.62		0.0732876
	151.47		0.0292276
	230.01		0.0896936
	76.5		0.12391
	534.99		0.113334
	28.56		0.161537
	287.64		0.0909038
	207.57		0.052699
	163.71		0.0228393
	253.98		0.0740803
	62.73		0.153832
	312.63		0.0292321
	123.42		0.0960564
	297.33		0.0296807
	306		0.192181
	238.68		0.111864
	395.76		0.0645666
	191.76		0.0462599
	213.69		0.0266936
	233.07		0.0267162
	259.08		0.0280066
	226.95		0.0893789
	330.99		0.0455499
	521.22		0.15421
	259.08		0.0393711
	193.29		0.04132
	178.5		0.0335995
	277.44		0.0634198
	175.44		0.104667
	243.78		0.0657207
	211.14		0.0897023
	129.54		0.066294
	318.75		0.156285
	143.82		0.141477
	365.16		0.0946448
	65.79		0.0785853
	384.03		0.0925505
	93.84		0.11078
	231.03		0.0313186
	300.39		0.0607635
	123.93		0.0957089
	79.56		0.067073
	216.24		0.0597974
	402.39		0.07272
	137.19		0.0605756
	254.49		0.13965
	192.78		0.0349827
	116.28		0.0397784
	123.42		0.0798831
	169.83		0.043227
	131.07		0.172496
	244.29		0.0590303
	12.24		0.0928306
	443.7		0.0911494
	75.99		0.047793
	69.87		0.0486298
	206.55		0.0744113
	48.45		0.0638784
	181.56		0.0366565
	194.31		0.0478453
	216.24		0.0452148
	165.75		0.0560692
	182.07		0.0422054
	160.65		0.107051
	266.22		0.0249875
	37.23		0.0909801
	247.86		0.0382099
	380.46		0.0767999
	183.09		0.127774
	187.68		0.105293
	192.27		0.0801427
	266.22		0.0402926
	253.98		0.0959839
	311.1		0.0459751
	202.98		0.0765608
	262.65		0.102076
	75.48		0.0902129
	288.66		0.0457303
	216.24		0.0518167
	228.99		0.0564572
	230.01		0.040086
	407.49		0.120132
	237.66		0.0273878
	79.56		0.186218
	250.41		0.0558122
	182.58		0.107184
	134.13		0.107036
	227.97		0.0288529
	202.98		0.0998615
	242.25		0.0817658
	202.47		0.0363142
	167.79		0.162554
	85.17		0.105738
	209.1		0.0529396
	491.13		0.0510952
	262.14		0.0558411
	117.81		0.0808841
	18.36		0.0907772
	100.98		0.0961309
	241.23		0.163303
	119.85		0.156052
	91.29		0.0635861
	68.85		0.137262
	114.24		0.165226
	196.86		0.0634266
	222.87		0.0322095
	359.55		0.078159
	277.95		0.0213475
	259.08		0.0473354
	63.75		0.0780368
	81.6		0.0638454
	78.03		0.17365
	32.13		0.108447
	54.06		0.0624151
	217.77		0.0536291
	98.43		0.135831
	24.99		0.188561
	129.54		0.0471561
	69.36		0.123059
	230.52		0.0313249
	233.58		0.0364674
	57.63		0.0512306
	52.53		0.096977
	53.04		0.090484
	45.9		0.103354
	133.62		0.198002
	205.02		0.0463727
	174.93		0.0940477
	106.08		0.116167
	251.94		0.0872068
	113.73		0.0656785
	241.74		0.0440352
	79.56		0.0605363
	135.15		0.125061
	10.71		0.119663
	38.76		0.167481
	85.68		0.179921
	255.51		0.033428
	182.07		0.0802355
	341.19		0.0655111
	124.44		0.0525622
	36.21		0.0741604
	342.21		0.104685
	34.17		0.166537
	22.95		0.0812982
	98.43		0.0552987
	150.45		0.0810463
	58.65		0.175998
	190.74		0.0324328
	56.61		0.07
	183.09		0.0713808
	153		0.0995887
	212.16		0.0490393
	131.58		0.071587
	176.97		0.0868115
	146.37		0.10859
	144.84		0.11515
	40.8		0.070294
	119.85		0.119892
	369.24		0.0990092
	193.29		0.0376712
	50.49		0.132759
	197.37		0.0849472
	229.5		0.0729627
	239.19		0.128247
	83.64		0.105541
	199.41		0.0691955
	240.72		0.0381298
	83.64		0.154336
	20.4		0.125982
	54.57		0.0947141
	258.57		0.069087
	30.09		0.0686577
	172.89		0.132577
	356.49		0.0701095
	189.21		0.0411202
	268.77		0.0236031
	244.29		0.043288
	196.86		0.0407324
	201.45		0.0368345
	262.65		0.166792
	301.41		0.136134
	75.99		0.0509041
	350.37		0.0809645
	286.11		0.0530804
	137.7		0.0499944
	95.37		0.100196
	357.51		0.0747936
	88.23		0.108364
	94.86		0.0689747
	261.12		0.0366336
	261.12		0.0225288
	173.4		0.0372668
	304.47		0.0557486
	85.68		0.0526985
	115.77		0.0979895
	24.99		0.0813816
	290.7		0.0964967
	46.41		0.0687974
	116.28		0.102646
	171.36		0.0494517
	227.46		0.0438646
	84.15		0.130942
	62.73		0.0927883
	456.45		0.123919
	107.1		0.0684595
	84.15		0.0419218
	191.25		0.0237865
	323.34		0.119737
	168.81		0.0278015
	218.79		0.0736704
	258.57		0.0565614
	239.19		0.0312473
	285.6		0.109401
	258.57		0.0349226
	220.32		0.041326
	58.65		0.0591069
	257.55		0.0397976
	256.53		0.022937
	238.17		0.030453
	249.9		0.0309687
	87.21		0.134962
	322.32		0.0583096
	50.49		0.105581
	179.52		0.0592444
	473.28		0.0675513
	362.1		0.0637702
	141.27		0.116122
	71.4		0.0901649
	224.4		0.0448293
	165.24		0.1058
	302.94		0.05689
	208.08		0.116245
	347.82		0.0299117
	193.8		0.0748988
	234.09		0.103573
	191.25		0.0558949
	213.18		0.0600867
	199.92		0.0699906
	210.63		0.0445575
	404.94		0.0643135
	255.51		0.0437375
	233.07		0.0589536
	215.73		0.064402
	238.17		0.0575272
	186.66		0.0614577
	339.66		0.0801904
	185.64		0.0246575
	260.1		0.0941422
	461.55		0.0733997
	313.14		0.0338662
	88.74		0.083978
	160.65		0.0759382
	154.02		0.0327005
	185.64		0.0603649
	179.52		0.0769791
	203.49		0.0397584
	59.67		0.112423
	452.88		0.0322306
	181.56		0.0510636
	259.08		0.0629495
	251.43		0.0907367
	151.47		0.0267479
	60.18		0.0862637
	238.17		0.0225782
	39.78		0.0405678
	137.7		0.13381
	262.14		0.0298102
	307.02		0.0378036
	271.32		0.060408
	459		0.0568249
	101.49		0.0870268
	176.97		0.0494472
	549.78		0.175399
	178.5		0.06516
	182.07		0.041054
	96.9		0.185371
	208.59		0.0460986
	347.82		0.0509997
	204.51		0.0911964
	34.68		0.0639897
	303.96		0.0345604
	273.87		0.0940598
	132.09		0.115214
	196.86		0.0410607
	85.68		0.0554434
	224.4		0.0493892
	66.3		0.0751647
	394.74		0.139154
	308.55		0.0439414
	333.54		0.105572
	226.44		0.0636129
	264.69		0.179002
	205.53		0.0435175
	56.1		0.167295
	342.21		0.0369803
	215.22		0.0641566
	523.26		0.0454617
	263.67		0.0318648
	328.44		0.0562208
	188.7		0.0505779
	476.85		0.124488
	195.33		0.0806657
	221.85		0.0312781
	422.28		0.138784
	274.89		0.116535
	215.22		0.0592408
	293.76		0.113803
	169.32		0.0637485
	192.78		0.155101
	444.21		0.071391
	209.1		0.109184
	160.14		0.0741903
	454.41		0.197453
	21.42		0.135286
	42.84		0.0742416
	557.43		0.138295
	457.47		0.0335645
	16.32		0.142628
	225.93		0.0439298
	178.5		0.0293907
	392.7		0.0166457
	81.6		0.107687
	225.42		0.0486917
	164.22		0.137863
	165.75		0.0304241
	184.11		0.0298569
	262.14		0.0574969
	262.65		0.103013
	152.49		0.0494053
	53.04		0.0729749
	193.29		0.0429231
	283.05		0.0673595
	393.21		0.060044
	86.19		0.0947287
	87.21		0.051642
	174.93		0.0283887
	67.32		0.172942
	213.69		0.0461128
	201.45		0.110464
	189.21		0.038402
	185.13		0.0419721
	19.89		0.122912
	47.94		0.0950271
	29.58		0.0776329
	183.09		0.0362755
	221.34		0.11351
	299.88		0.0431501
	122.91		0.0453985
	264.18		0.0360268
	407.49		0.0796697
	399.84		0.0523164
	262.14		0.0277347
	57.12		0.0472584
	204.51		0.0653897
	447.78		0.0615632
	267.24		0.0771691
	252.45		0.116739
	206.04		0.0973963
	30.09		0.182234
	182.58		0.0593841
	454.92		0.107651
	338.64		0.0640478
	194.31		0.0310408
	188.19		0.0662628
	100.47		0.136865
	55.08		0.0725864
	176.97		0.116708
	80.07		0.0648576
	113.73		0.125527
	131.07		0.0536333
	300.39		0.0299696
	261.63		0.0367513
	214.71		0.106062
	264.69		0.0378786
	39.27		0.185481
	309.57		0.0459698
	291.21		0.187826
	116.79		0.152234
	168.81		0.16509
	42.84		0.0671281
	295.8		0.108502
	207.06		0.0893475
	62.22		0.121025
	72.93		0.0712726
	80.58		0.0791754
	221.85		0.0623819
	66.3		0.11926
	189.21		0.070201
	252.45		0.0386301
	237.66		0.103479
	214.2		0.0605648
	320.28		0.0596036
	86.19		0.061342
	16.83		0.105711
	389.13		0.0546811
	90.27		0.0482946
	208.08		0.0934816
	128.52		0.047961
	114.75		0.0962346
	73.44		0.0774426
	228.48		0.0287425
	351.9		0.0605298
	32.13		0.151148
	66.3		0.0927944
	21.42		0.168281
	38.76		0.0609062
	102		0.167433
	188.7		0.124381
	377.91		0.0427
	302.94		0.0679783
	242.25		0.0703222
	218.79		0.0487859
	201.45		0.0484496
	57.12		0.139736
	80.58		0.158597
	55.59		0.162235
	258.06		0.0681644
	249.39		0.0449993
	244.8		0.0623674
	164.22		0.0543887
	74.97		0.0976169
	229.5		0.049178
	331.5		0.0485088
	136.68		0.153905
	233.07		0.046859
	114.24		0.164969
	353.43		0.0351805
	85.68		0.0699697
	187.17		0.163989
	201.96		0.034105
	183.6		0.0441941
	299.37		0.0427238
	199.41		0.0588984
	57.12		0.0986428
	271.32		0.0632445
	61.2		0.111402
	126.48		0.0838855
	160.14		0.0608733
	190.74		0.071241
	284.58		0.0464212
	49.98		0.0692813
	72.93		0.112793
	94.86		0.0831691
	108.12		0.102293
	213.18		0.0317659
	147.9		0.0415284
	224.91		0.0390908
	251.43		0.0938149
	324.36		0.0226135
	326.91		0.0575585
	295.8		0.023153
	175.44		0.0405099
	234.6		0.0332882
	65.28		0.0620295
	94.86		0.142892
	283.56		0.12349
	224.4		0.0417103
	23.97		0.0835517
	169.83		0.0345096
	17.85		0.0897371
	348.33		0.0828107
	188.19		0.0964777
	66.3		0.0405473
	308.55		0.074671
	33.66		0.0558342
	255.51		0.0449482
	383.01		0.0858032
	174.42		0.0823585
	213.69		0.0326637
	212.16		0.0386567
	19.89		0.122912
	53.04		0.0682663
	175.95		0.0940489
	249.39		0.0353748
	123.42		0.0621082
	277.95		0.0736633
	235.11		0.0335213
	233.07		0.0310412
	255		0.0834226
	369.24		0.0643772
	104.55		0.0623734
	100.47		0.100352
	49.98		0.111604
	326.91		0.0828798
	210.63		0.0800726
	32.64		0.0844452
	287.13		0.0820484
	356.49		0.0567394
	288.15		0.0454861
	55.59		0.0677227
	172.89		0.105393
	53.04		0.0765505
	77.01		0.0541973
	333.54		0.0420555
	247.35		0.0302995
	121.38		0.027354
	264.69		0.0267806
	29.58		0.165148
	74.97		0.0702237
	500.82		0.194863
	42.33		0.117346
	329.97		0.0335978
	206.04		0.0325637
	109.65		0.0994553
	123.93		0.0663477
	188.19		0.0371701
	296.82		0.0735113
	87.21		0.10927
	240.21		0.106362
	181.56		0.019795
	197.37		0.0357488
	270.3		0.0472057
	205.02		0.0415543
	100.98		0.0672333
	240.72		0.0773238
	173.4		0.0671687
	111.18		0.0798581
	73.44		0.110183
	51		0.165387
	197.88		0.0497143
	65.79		0.0822082
	91.29		0.133298
	29.58		0.109831
	246.33		0.0486067
	219.81		0.107638
	29.07		0.072236
	116.28		0.0930612
	87.21		0.0610858
	49.47		0.0658839
	103.02		0.0900193
	46.92		0.0529322
	166.77		0.0561422
	94.86		0.0825572
	95.37		0.126675
	210.12		0.0432585
	108.12		0.0449708
	85.17		0.0645672
	23.46		0.0849793
	362.61		0.161357
	34.17		0.092944
	82.62		0.131374
	227.46		0.0336499
	102.51		0.0976767
	56.61		0.11139
	213.69		0.0305877
	197.88		0.0957843
	183.09		0.14332
	90.78		0.0632215
	155.55		0.0664179
	164.22		0.10859
	88.74		0.114515
	51.51		0.0830321
	179.01		0.103833
	213.69		0.0289776
	309.06		0.0349796
	179.52		0.0323156
	68.34		0.0947038
	77.01		0.082717
	128.52		0.121553
	272.34		0.0814636
	160.65		0.0633
	101.49		0.119081
	79.05		0.0474439
	216.24		0.0325412
	64.26		0.0537994
	45.39		0.114899
	362.61		0.0867004
	121.38		0.111803
	80.07		0.099833
	183.09		0.0276998
	96.39		0.0979313
	51.51		0.0895066
	116.79		0.0899856
	59.67		0.0702964
	211.14		0.061504
	37.23		0.078484
	73.95		0.0608663
	92.31		0.0750115
	239.7		0.0480042
	68.34		0.106997
	60.69		0.0744762
	222.87		0.0424652
	252.96		0.0255377
	14.79		0.128895
	187.68		0.0464261
	225.42		0.0230158
	270.81		0.0947667
	328.95		0.0220613
	87.72		0.109385
	161.67		0.0321124
	36.21		0.0741604
	281.52		0.0827329
	33.66		0.115836
	172.89		0.0315218
	282.54		0.115803
	61.2		0.0687027
	261.12		0.0555711
	70.89		0.0819637
	201.45		0.0447859
	86.7		0.111562
	16.83		0.0933256
	46.41		0.0970851
	103.02		0.0324108
	218.79		0.0344687
	75.48		0.166591
	264.69		0.0689783
	246.84		0.0350326
	283.05		0.0204374
	265.71		0.108756
	328.44		0.0530643
	224.4		0.0829631
	258.06		0.0789268
	115.26		0.0349745
	34.17		0.0621804
	260.1		0.0693509
	190.23		0.0373034
	80.58		0.0334735
	41.31		0.0818074
	86.7		0.0537813
	129.54		0.157536
	20.4		0.119295
	180.03		0.0558771
	45.9		0.096513
	257.04		0.0813364
	538.56		0.080608
	78.54		0.0701214
	34.17		0.0621804
	219.81		0.0319107
	173.91		0.0964129
	68.85		0.0424787
	59.16		0.0493863
	265.2		0.061692
	181.56		0.0524154
	99.96		0.0412661
	177.48		0.112903
	59.16		0.0707463
	276.93		0.0364328
	197.88		0.0436341
	190.23		0.0470599
	162.18		0.0332728
	195.84		0.0263043
	294.27		0.0410271
	44.37		0.101151
	126.48		0.0983619
	40.8		0.0792619
	139.74		0.100725
	114.75		0.151723
	45.9		0.121077
	339.15		0.0315809
	184.11		0.0221744
	115.77		0.11054
	24.48		0.100779
	290.7		0.0344992
	121.38		0.0456892
	333.03		0.199883
	189.21		0.0242173
	186.66		0.0224574
	191.76		0.0283571
	264.18		0.0388768
	169.32		0.0619656
	171.36		0.0434567
	243.78		0.0351975
	187.17		0.0436407
	54.57		0.0904138
	279.48		0.0322683
	108.63		0.0569871
	67.83		0.0692517
	196.86		0.198045
	100.98		0.0646294
	228.99		0.108877
	114.24		0.0513642
	215.22		0.0353235
	32.13		0.113879
	43.86		0.107171
	252.96		0.0541216
	279.99		0.0801888
	156.57		0.104223
	283.05		0.0967267
	188.19		0.0261369
	159.12		0.0471435
	191.76		0.0310675
	34.68		0.0639897
	188.19		0.0419231
	206.04		0.0356945
	64.26		0.146729
	159.63		0.0921613
	226.95		0.0287253
	200.94		0.140805
	86.7		0.056667
	75.48		0.1029
	450.33		0.047285
	177.48		0.139791
	72.42		0.10265
	65.79		0.0361945
	42.33		0.110488
	56.1		0.0856864
	115.26		0.0409102
	56.1		0.13866
	82.62		0.0701869
	52.53		0.067199
	245.82		0.0236979
	178.5		0.0280533
	190.74		0.0334124
	209.1		0.0254513
	52.02		0.173736
	289.68		0.0386166
	128.01		0.0989838
	395.25		0.136809
	47.43		0.128875
	69.87		0.0584032
	106.08		0.0629902
	224.91		0.0355512
	46.41		0.0687974
	215.22		0.0323576
	48.45		0.0948297
	65.28		0.0865803
	200.94		0.0722885
	176.97		0.0419225
	135.66		0.160809
	62.22		0.0990591
	216.75		0.040224
	71.4		0.0819771
	195.84		0.0311686
	88.74		0.0685817
	236.64		0.0470477
	23.46		0.198138
	293.76		0.0808567
	56.1		0.109202
	25.5		0.102133
	267.75		0.0419584
	47.94		0.071238
	172.89		0.118328
	302.43		0.0868988
	84.15		0.0594408
	128.52		0.161631
	190.23		0.0257003
	183.09		0.0335238
	359.04		0.0959943
	179.52		0.112391
	18.36		0.167681
	49.98		0.0804481
	238.17		0.0323473
	241.23		0.0346374
	198.39		0.0267247
	74.97		0.19043
	170.34		0.0869339
	121.38		0.0700133
	376.89		0.128183
	43.86		0.0798649
	300.9		0.049447
	283.56		0.0326527
	346.8		0.0253817
	231.03		0.0668643
	67.83		0.0724336
	76.5		0.0522026
	64.77		0.0700265
	264.18		0.0949865
	208.08		0.03413
	64.77		0.0883825
	14.28		0.118716
	172.89		0.0395686
	107.1		0.12644
	161.67		0.0619688
	24.99		0.0865133
	236.64		0.0249112
	204.51		0.0361737
	352.92		0.0625466
	196.35		0.0358752
	28.05		0.061288
	189.21		0.0253766
	131.07		0.0558502
	169.83		0.0442973
	97.41		0.056909
	239.7		0.196785
	298.35		0.0254303
	243.78		0.0332843
[truncated: 1,373 more rows]

## Sheet: 100nM
Area（μm2）	286.62	Deformation	0.0662394
	384.03		0.178241
	227.46		0.0348171
	297.33		0.0779961
	138.72		0.192146
	170.85		0.03294
	175.44		0.0238135
	177.99		0.0501547
	299.37		0.0283276
	250.41		0.0832433
	174.42		0.0486755
	253.47		0.0365769
	236.13		0.0560288
	246.84		0.0561464
	240.21		0.142848
	147.9		0.0935293
	232.05		0.0664002
	221.85		0.0500863
	222.36		0.0451823
	113.73		0.134134
	161.67		0.0514211
	330.99		0.0258587
	218.28		0.0378329
	187.17		0.0437449
	210.12		0.053267
	260.1		0.0780846
	148.41		0.0620857
	220.32		0.0473814
	299.37		0.0579416
	249.39		0.0535064
	399.33		0.048187
	148.41		0.0833059
	303.45		0.0779192
	198.39		0.0289913
	228.99		0.0362427
	219.3		0.0427479
	192.27		0.0733719
	70.38		0.0740573
	105.57		0.0411281
	28.56		0.0617247
	59.16		0.105805
	112.2		0.0729421
	150.45		0.0396381
	238.17		0.0768284
	350.88		0.030968
	298.86		0.0433935
	529.38		0.0916444
	129.03		0.113251
	22.44		0.15281
	192.78		0.0652975
	304.47		0.157605
	26.01		0.085085
	87.72		0.111214
	218.79		0.0578276
	193.29		0.0873051
	270.81		0.0617822
	184.11		0.0419786
	162.18		0.0332728
	313.14		0.0235527
	199.92		0.0417524
	131.07		0.14013
	221.85		0.0431217
	43.35		0.0960774
	33.15		0.0857487
	210.12		0.122817
	253.98		0.0348629
	223.38		0.0556971
	154.02		0.0359455
	251.94		0.0527262
	98.43		0.112898
	223.89		0.0551059
	230.52		0.100297
	155.55		0.150881
	270.81		0.0511351
	223.89		0.0856436
	158.1		0.0605494
	300.39		0.0823913
	198.9		0.0377919
	216.24		0.0495051
	138.21		0.0443329
	59.16		0.093106
	278.46		0.0340309
	172.89		0.0615142
	285.09		0.0315109
	163.71		0.0670936
	56.1		0.0487335
	251.94		0.081693
	192.27		0.054316
	179.01		0.108601
	217.77		0.112829
	414.63		0.034494
	182.58		0.0917148
	274.38		0.0609798
	226.44		0.0300968
	233.58		0.0235801
	110.67		0.0669591
	220.32		0.0269513
	164.73		0.0347147
	220.83		0.035732
	197.37		0.0368638
	383.52		0.0572267
	399.33		0.149234
	231.03		0.0862824
	310.59		0.0243873
	188.19		0.0336086
	230.52		0.0487905
	231.03		0.0454529
	336.09		0.163364
	256.53		0.108107
	185.64		0.0234858
	266.22		0.0230375
	223.38		0.0319346
	384.03		0.141779
	523.77		0.12215
	20.4		0.0752015
	171.87		0.039113
	210.63		0.115374
	389.64		0.0217942
	71.4		0.0912996
	309.06		0.04077
	185.13		0.0630035
	228.99		0.0751445
	265.71		0.0879546
	242.25		0.0407004
	298.86		0.12041
	359.55		0.0526931
	191.76		0.0678696
	333.54		0.0554334
	200.94		0.026935
	204		0.028677
	249.9		0.035126
	306.51		0.0329068
	257.55		0.0305982
	86.19		0.0396125
	292.23		0.0554837
	225.42		0.0306972
	232.05		0.0459997
	173.4		0.0971442
	44.88		0.112306
	169.32		0.0484161
	112.71		0.057055
	129.03		0.0718425
	197.37		0.0296376
	323.85		0.0950924
	269.28		0.0672189
	337.62		0.0393884
	294.27		0.0358962
	356.49		0.0275797
	146.37		0.130906
	311.1		0.0335471
	179.52		0.0789126
	157.59		0.03145
	115.26		0.116475
	174.93		0.0339796
	43.86		0.0572993
	19.89		0.164177
	134.64		0.06281
	278.46		0.0701125
	154.53		0.122092
	288.66		0.0224315
	234.09		0.0339332
	232.05		0.113172
	175.44		0.0888772
	306.51		0.0330788
	298.35		0.0690477
	237.66		0.049226
	283.05		0.0574527
	246.84		0.0397926
	69.87		0.137394
	360.06		0.0951534
	224.91		0.0320965
	19.89		0.170438
	223.38		0.037564
	328.44		0.0582953
	242.76		0.0450581
	168.81		0.0500372
	175.95		0.0815106
	387.6		0.098812
	140.25		0.119915
	310.08		0.125975
	300.39		0.032716
	233.58		0.0248242
	307.02		0.12229
	221.85		0.0445474
	444.72		0.0440504
	457.47		0.0867034
	217.77		0.0918517
	81.6		0.0714217
	263.67		0.0434236
	309.57		0.0852564
	206.55		0.0261297
	209.1		0.0715968
	300.9		0.0543242
	268.26		0.0744526
	297.84		0.0199586
	478.38		0.119002
	189.21		0.0424014
	232.05		0.0368119
	381.99		0.0321613
	215.73		0.0622339
	136.17		0.102377
	389.13		0.198654
	287.64		0.0637037
	197.37		0.0691595
	112.2		0.11164
	252.96		0.0287114
	226.44		0.0335347
	234.09		0.0518865
	238.68		0.0269186
	261.63		0.142857
	81.6		0.177879
	218.28		0.0907261
	225.42		0.054151
	228.48		0.0410068
	291.72		0.0477685
	245.82		0.069654
	279.48		0.0270882
	285.09		0.0443996
	174.93		0.103414
	103.53		0.0445349
	300.9		0.0373228
	177.99		0.10825
	244.29		0.0311094
	274.38		0.0848388
	219.3		0.0295092
	239.7		0.0328692
	287.64		0.0279394
	257.04		0.0572038
	284.58		0.0324655
	92.82		0.141091
	190.23		0.0489198
	390.15		0.030108
	267.75		0.0948366
	80.07		0.115619
	210.63		0.0817493
	222.36		0.0441454
	273.87		0.0277305
	268.26		0.0483718
	61.2		0.125183
	223.38		0.0315172
	89.76		0.097725
	156.57		0.110798
	158.61		0.0356912
	175.44		0.0522488
	219.3		0.0333368
	39.78		0.0405678
	445.23		0.0254551
	242.25		0.046937
	37.23		0.172493
	189.72		0.151372
	148.41		0.0622081
	431.97		0.0436696
	236.64		0.0238448
	323.85		0.0342317
	478.38		0.0530576
	301.41		0.0267601
	168.81		0.0410409
	234.09		0.0299261
	184.62		0.0512478
	147.39		0.0894334
	203.49		0.037054
	291.72		0.0307
	193.8		0.132352
	242.25		0.125038
	250.41		0.0285432
	103.02		0.0497773
	247.35		0.0331676
	189.21		0.0402924
	113.22		0.116176
	78.03		0.143539
	246.84		0.0363097
	222.36		0.0831003
	223.89		0.0469949
	307.02		0.0730831
	226.95		0.0908563
	413.61		0.145348
	265.2		0.0569282
	288.15		0.0281027
	110.16		0.179308
	257.55		0.0669562
	290.19		0.0318607
	18.36		0.0907772
	194.31		0.129699
	166.26		0.115154
	247.35		0.0646939
	201.45		0.0383246
	263.67		0.0516013
	80.07		0.0406628
	185.13		0.0378933
	106.08		0.114331
	179.01		0.132575
	330.48		0.0323017
	357.51		0.0367843
	83.13		0.102972
	59.67		0.0867343
	184.62		0.0450072
	387.09		0.0959646
	213.18		0.0425247
	197.88		0.129042
	68.34		0.0787253
	288.15		0.0422044
	237.66		0.0683107
	188.7		0.0297792
	246.84		0.0281417
	240.72		0.110895
	412.08		0.0768309
	55.59		0.0804847
	232.05		0.0680133
	183.09		0.0362755
	71.4		0.080251
	286.11		0.0981698
	204		0.077515
	191.76		0.109984
	148.41		0.0996939
	221.34		0.0389251
	306		0.0246741
	135.15		0.130886
	131.58		0.0789274
	153		0.0408337
	226.44		0.042204
	82.11		0.0980203
	311.61		0.0290021
	158.61		0.0571389
	263.67		0.0190847
	188.19		0.0385148
	215.73		0.0276445
	202.47		0.0829347
	232.05		0.0528957
	320.28		0.032792
	265.2		0.0195709
	182.58		0.0752751
	195.84		0.0317184
	195.84		0.13719
	199.41		0.0407745
	244.8		0.0497196
	202.47		0.0226736
	179.01		0.0667879
	129.03		0.0844893
	141.78		0.0930093
	269.79		0.0623829
	186.66		0.0304929
	204.51		0.0435922
	115.77		0.045525
	212.16		0.1379
	342.21		0.103759
	329.97		0.133311
	24.99		0.0813816
	189.21		0.0370484
	452.88		0.0776774
	185.64		0.0591549
	219.81		0.0299674
	33.15		0.090175
	220.32		0.0288407
	209.1		0.0692113
	214.2		0.0467537
	292.23		0.038923
	208.59		0.0393359
	278.97		0.0289489
	309.06		0.0490353
	245.82		0.0442309
	312.63		0.0919548
	242.76		0.0860619
	258.57		0.0398616
	56.61		0.068023
	87.21		0.0833119
	256.53		0.0748079
	265.71		0.0399646
	278.97		0.0256211
	378.42		0.0731344
	253.47		0.0955133
	410.55		0.0866605
	58.65		0.0982506
	240.72		0.0453625
	235.11		0.0465304
	206.55		0.142991
	194.82		0.0477141
	295.8		0.0529756
	140.76		0.0765748
	199.92		0.0374678
	303.96		0.0712578
	355.47		0.122592
	228.48		0.0360679
	28.56		0.0953207
	339.66		0.0856911
	380.46		0.0407333
	115.26		0.101442
	255		0.0335609
	460.02		0.0414261
	237.15		0.0265706
	91.8		0.0806094
	338.64		0.0503981
	236.13		0.0297903
	413.1		0.0705463
	369.75		0.0680798
	191.76		0.0441143
	205.02		0.0721393
	344.25		0.0587412
	368.73		0.0368825
	237.15		0.0320802
	543.66		0.110614
	293.76		0.0378469
	251.94		0.0507887
	157.59		0.117958
	432.99		0.0757147
	229.5		0.0476857
	206.55		0.033557
	218.28		0.0446467
	175.44		0.109667
	321.81		0.0373926
	191.25		0.0923767
	129.03		0.144361
	190.74		0.0296284
	162.18		0.0930067
	105.06		0.0847505
	260.1		0.038689
	164.73		0.0337981
	114.75		0.074953
	283.56		0.0370258
	334.56		0.189515
	180.54		0.0437657
	136.17		0.0685264
	267.75		0.0541077
	216.75		0.0411319
	191.76		0.0327937
	193.8		0.0740864
	70.89		0.0955142
	329.46		0.0403703
	68.85		0.11321
	217.77		0.0370817
	345.27		0.039034
	215.73		0.0325882
	231.54		0.0325368
	291.21		0.0422775
	261.63		0.0635818
	295.8		0.0227099
	156.06		0.199186
	11.73		0.154165
	129.03		0.180303
	184.11		0.0685998
	186.15		0.0634523
	241.23		0.0454607
	304.98		0.124611
	258.06		0.0759153
	218.79		0.0341541
	214.71		0.031454
	193.8		0.0207921
	284.07		0.0462553
	325.38		0.0873492
	112.2		0.092344
	302.94		0.0274377
	214.71		0.0479945
	307.53		0.0335053
	249.9		0.036118
	141.27		0.0919298
	191.25		0.0621775
	179.01		0.0337131
	482.46		0.0682209
	281.01		0.0439753
	210.63		0.0775576
	140.76		0.0519943
	377.4		0.0780503
	207.57		0.0588599
	215.73		0.0514937
	282.03		0.133425
	247.86		0.0437949
	198.39		0.0379609
	267.24		0.051785
	82.11		0.0415404
	129.54		0.118458
	222.87		0.0488362
	250.92		0.0299325
	114.75		0.0705095
	119.85		0.0887105
	513.06		0.192883
	246.84		0.099347
	333.03		0.0746957
	372.3		0.0293758
	225.42		0.125842
	211.65		0.0823333
	240.21		0.0289665
	226.44		0.0248419
	243.78		0.0303674
	288.66		0.0433759
	208.59		0.0902597
	208.08		0.0335495
	266.22		0.0695348
	244.29		0.042326
	255.51		0.0604991
	597.72		0.113428
	365.67		0.141657
	229.5		0.0295337
	214.71		0.0601745
	316.2		0.0658064
	19.38		0.0821978
	290.19		0.0500285
	266.22		0.0284757
	190.23		0.122193
	289.17		0.0403689
	60.69		0.0771468
	216.75		0.0285393
	290.19		0.0277792
	160.14		0.0682872
	43.35		0.068984
	243.78		0.0574863
	187.17		0.0697581
	287.64		0.0254767
	257.04		0.0308367
	228.48		0.0449934
	221.34		0.0493688
	225.42		0.0327988
	422.28		0.0275772
	245.31		0.0356918
	289.68		0.0787441
	111.69		0.118646
	308.55		0.103203
	462.57		0.156263
	405.96		0.0378404
	97.41		0.101762
	214.71		0.0392496
	236.13		0.0539578
	21.42		0.0920743
	260.61		0.0254767
	256.53		0.0340762
	179.52		0.0449256
	160.65		0.0968176
	58.65		0.0835925
	48.45		0.059078
	149.94		0.0333235
	251.43		0.0361091
	217.26		0.0501247
	98.94		0.159181
	216.75		0.0520225
	250.92		0.062907
	283.05		0.110995
	409.02		0.154648
	255.51		0.0556916
	260.1		0.148897
	309.06		0.0214787
	128.52		0.0944299
	266.73		0.0418128
	205.53		0.030163
	179.52		0.0328888
	117.3		0.107867
	236.64		0.0283897
	170.85		0.0766374
	288.15		0.0412953
	311.1		0.0642906
	206.04		0.0715897
	206.55		0.0348904
	251.43		0.118462
	378.93		0.0563087
	148.92		0.18447
	125.46		0.133344
	252.45		0.0407439
	272.34		0.0403188
	209.61		0.0465544
	365.67		0.0284139
	197.37		0.127447
	207.57		0.0434449
	194.31		0.0498938
	186.66		0.0273067
	276.93		0.0630002
	242.25		0.0858318
	231.03		0.108279
	268.26		0.0407907
	287.13		0.0870901
	388.62		0.0903336
	309.06		0.115565
	363.63		0.0719454
	407.49		0.0571446
	334.05		0.0454128
	259.59		0.0980466
	226.95		0.0306895
	588.03		0.0837515
	298.35		0.0524146
	92.82		0.0380277
	306.51		0.0270532
	328.95		0.038794
	224.91		0.0726934
	201.96		0.0454381
	98.43		0.0939061
	251.94		0.10852
	230.52		0.0356749
	345.27		0.0558756
	282.54		0.0354497
	158.1		0.0850354
	415.14		0.126002
	230.52		0.0780692
	301.92		0.0908297
	242.25		0.0239915
	168.3		0.0612401
	185.64		0.0540423
	331.5		0.0351209
	296.31		0.0618479
	189.72		0.037025
	83.13		0.0296341
	284.07		0.0288071
	112.71		0.0795731
	202.47		0.0211295
	314.67		0.0431242
	151.47		0.0446188
	264.69		0.0371959
	301.41		0.027145
	276.93		0.0219829
	273.87		0.0287773
	119.85		0.0642674
	434.52		0.0511424
	192.27		0.0331107
	231.03		0.0455179
	270.3		0.0374882
	466.14		0.140498
	225.93		0.089043
	14.28		0.199894
	229.5		0.0728624
	207.06		0.0430658
	188.7		0.141114
	495.72		0.117225
	106.08		0.113098
	239.7		0.0446213
	254.49		0.037508
	234.09		0.13255
	248.88		0.0444746
	11.22		0.168428
	326.91		0.0813497
	406.98		0.0768024
	503.37		0.172167
	240.72		0.0340105
	219.81		0.0466628
	174.42		0.0911718
	151.98		0.0806984
	81.09		0.0918095
	235.62		0.0434299
	169.32		0.0489864
	320.28		0.0763279
	266.73		0.0521755
	192.27		0.183459
	353.94		0.0551383
	166.26		0.0354288
	223.38		0.0966089
	209.61		0.0261981
	316.71		0.0632994
	310.08		0.058116
	240.21		0.0236275
	321.81		0.0288261
	216.24		0.0624733
	247.35		0.0549615
	347.82		0.0356095
	298.86		0.0754286
	245.31		0.0297674
	355.47		0.179784
	275.4		0.0325592
	271.32		0.0345516
	153		0.13649
	218.79		0.0394234
	278.97		0.100415
	43.35		0.150324
	521.73		0.0721107
	265.2		0.0598796
	279.99		0.071923
	216.75		0.0830604
	251.43		0.0294842
	91.29		0.0840682
	128.52		0.0991001
	320.79		0.111447
	52.02		0.0636322
	206.55		0.0397723
	147.9		0.133866
	146.37		0.147351
	183.6		0.0774738
	170.85		0.101311
	191.25		0.0573996
	99.96		0.0686082
	259.59		0.0257516
	177.99		0.0304514
	279.99		0.044856
	224.91		0.0725473
	308.04		0.0298519
	215.73		0.0344809
	76.5		0.181897
	238.17		0.0401821
	85.68		0.0554434
	110.67		0.0470358
	565.59		0.0338691
	264.69		0.0620093
	195.84		0.0400946
	236.13		0.040907
	252.45		0.0331902
	221.85		0.0263934
	377.91		0.0594977
	216.24		0.0402963
	84.15		0.0487298
	259.08		0.0284268
	246.84		0.0366967
	197.37		0.0620586
	239.7		0.0747304
	282.54		0.0409652
	91.8		0.0746584
	265.2		0.0556099
	247.35		0.0263797
	190.23		0.028993
	263.67		0.025278
	138.72		0.0488518
	185.13		0.0311853
	262.65		0.147107
	287.13		0.0264757
	236.13		0.0413833
	339.15		0.0570816
	204.51		0.0494675
	277.44		0.0742321
	264.18		0.0272429
	434.01		0.0939678
	114.75		0.117684
	184.62		0.0427695
	27.03		0.122322
	239.19		0.0489862
	197.37		0.0288124
	178.5		0.054723
	254.49		0.0655716
	78.03		0.117817
	166.26		0.0391934
	364.65		0.147257
	250.41		0.0410933
	202.98		0.102072
	231.03		0.0392355
	198.9		0.0637325
	167.28		0.0801923
	273.36		0.0708376
	211.65		0.0528143
	233.58		0.0476826
	155.55		0.0533114
	370.77		0.108515
	400.35		0.109827
	40.8		0.11689
	188.19		0.0320338
	197.37		0.0424968
	216.24		0.0380246
	208.59		0.125129
	358.02		0.0416948
	222.87		0.0587777
	47.43		0.0751196
	279.99		0.0323607
	211.14		0.0412929
	237.66		0.0284173
	232.56		0.0326931
	320.28		0.0407185
	144.33		0.0565997
	116.79		0.0976652
	194.31		0.072706
	123.42		0.0744332
	197.88		0.0452277
	206.04		0.03387
	78.54		0.0693631
	136.17		0.191661
	218.28		0.040036
	166.26		0.0349476
	182.58		0.025283
	190.23		0.0682395
	192.27		0.137258
	227.46		0.0258325
	215.22		0.0462843
	287.13		0.0581665
	355.47		0.0407445
	275.91		0.039556
	298.35		0.0798964
	207.06		0.0513382
	221.34		0.029769
	60.18		0.0476406
	282.03		0.0332719
	273.36		0.0492111
	244.29		0.0441813
	231.54		0.0465745
	194.31		0.152461
	363.63		0.0191396
	228.48		0.0459078
	112.71		0.0879907
	56.61		0.0727014
	95.37		0.0634779
	370.77		0.121781
	240.21		0.0339048
	183.6		0.117527
	212.16		0.0424931
	239.19		0.0380811
	163.71		0.103349
	154.53		0.0621582
	189.21		0.0460782
	278.97		0.0260699
	16.83		0.0871367
	285.09		0.0435731
	216.24		0.038835
	192.78		0.0449821
	167.79		0.0356979
	468.18		0.142715
	213.18		0.0562848
	304.98		0.0709922
	240.72		0.106364
	344.76		0.107078
	214.2		0.0361604
	84.15		0.0905656
	226.95		0.0443452
	197.88		0.0420332
	24.48		0.19038
	54.57		0.0947141
	404.43		0.0409887
	467.16		0.0290405
	322.83		0.0259544
	249.9		0.0406492
	222.36		0.0644437
	393.72		0.0444179
	94.86		0.0814949
	44.88		0.0825816
	425.85		0.0719541
	78.03		0.0590873
	214.2		0.0765918
	97.92		0.0507775
	87.21		0.0574953
	195.84		0.033191
	36.72		0.0924815
	243.27		0.030519
	14.28		0.199894
	211.14		0.0199261
	71.91		0.0428159
	42.84		0.186381
	194.82		0.14969
	243.27		0.0327642
	186.66		0.11672
	106.08		0.0935914
	427.38		0.0293487
	179.52		0.0586904
	255		0.0824928
	314.67		0.0227776
	37.74		0.0845522
	203.49		0.0717248
	210.63		0.0422061
	192.27		0.0390079
	55.08		0.197461
	90.27		0.125392
	213.69		0.0290237
	390.15		0.0436073
	41.82		0.0646175
	215.22		0.0445285
	374.85		0.0456755
	231.54		0.0363201
	203.49		0.0282569
	147.9		0.0649329
	140.25		0.0450901
	126.48		0.0718371
	115.77		0.0538089
	269.28		0.0786019
	167.28		0.0382427
	217.77		0.0626484
	305.49		0.0305588
	212.67		0.0563702
	219.81		0.0569224
	249.39		0.0233149
	241.23		0.0368706
	193.29		0.065086
	72.93		0.048245
	260.1		0.0328653
	206.04		0.17248
	379.44		0.0690759
	205.02		0.0363257
	183.09		0.0512871
	313.14		0.074498
	213.69		0.196669
	245.31		0.0428305
	145.86		0.114186
	341.7		0.027361
	228.99		0.190764
	302.94		0.0317033
	191.76		0.0719957
	14.79		0.197787
	186.15		0.0563167
	224.4		0.0256207
	109.65		0.0507221
	373.32		0.0303468
	238.17		0.0593153
	202.98		0.0417083
	204		0.0262092
	129.03		0.033334
	125.46		0.177478
	222.87		0.0514737
	12.75		0.102133
	118.32		0.0975683
	159.12		0.0545829
	238.17		0.0392726
	66.3		0.0816257
	183.6		0.0527886
	230.52		0.0206794
	215.22		0.0305391
	297.84		0.0828588
	236.64		0.047797
	323.34		0.0334115
	181.05		0.0484479
	239.19		0.0983811
	173.4		0.0886881
	327.42		0.0768076
	255.51		0.0339262
	205.02		0.0365147
	281.01		0.177941
	188.19		0.0447058
	241.23		0.033525
	253.47		0.0380382
	279.48		0.0511527
	207.57		0.0320613
	251.43		0.0245862
	211.65		0.0433785
	139.74		0.0528924
	293.25		0.0702819
	62.22		0.0595531
	264.69		0.0233709
	328.44		0.0571784
	409.02		0.041315
	126.99		0.0773942
	384.54		0.0478724
	215.22		0.0482854
	404.94		0.0263189
	282.54		0.023016
	119.85		0.109859
	161.16		0.113844
	239.19		0.0684405
	316.2		0.0305815
	209.1		0.0901474
	29.58		0.100577
	191.25		0.100171
	250.92		0.0266334
	205.53		0.0968986
	228.48		0.0448993
	96.9		0.106357
	217.77		0.0404633
	352.92		0.0647285
	162.69		0.0935801
	208.08		0.0487343
	302.43		0.0435582
	131.07		0.110405
	212.67		0.0489179
	306.51		0.0584695
	163.2		0.0377731
	105.57		0.109319
	100.47		0.0943272
	364.14		0.0249892
	168.3		0.0428255
	206.04		0.041567
	235.62		0.0375968
	190.23		0.0637239
	303.45		0.0343444
	202.98		0.107362
	302.43		0.0412406
	125.46		0.0743577
	254.49		0.0793161
	217.77		0.0359405
	399.33		0.043874
	45.39		0.0704578
	356.49		0.0607687
	192.78		0.0325414
	377.91		0.0288233
	142.29		0.0464469
	208.59		0.0306128
	273.87		0.0451722
	188.19		0.035312
	326.4		0.0199323
	134.13		0.114428
	324.87		0.0816986
	275.91		0.0325453
	226.95		0.0275456
	271.32		0.025486
	213.69		0.0272508
	132.09		0.0873904
	192.27		0.087006
	204		0.0421423
	319.77		0.0129393
	222.36		0.0288839
	226.95		0.117743
	243.27		0.0253518
	252.45		0.0652696
	261.63		0.0476573
	449.82		0.0301191
	145.35		0.0524256
	190.74		0.0566354
	419.22		0.0876459
	52.53		0.0514049
	236.64		0.0404211
	144.33		0.0509083
	144.33		0.0298595
	316.2		0.0576352
	41.82		0.0562434
	151.47		0.0423949
	443.19		0.185341
	256.02		0.0503793
	171.36		0.0746869
	277.95		0.0333109
	236.13		0.0548107
	315.69		0.0382423
	17.34		0.128535
	23.46		0.154165
	187.68		0.0244586
	121.89		0.175936
	413.1		0.146349
	246.33		0.0398662
	132.09		0.0725204
	61.2		0.100831
	235.11		0.0432854
	15.81		0.116525
	271.32		0.0442981
	194.31		0.0307051
	226.44		0.0392481
	586.5		0.146288
	204		0.0374085
	125.46		0.0912735
	228.48		0.0430899
	176.46		0.0922864
	232.56		0.0600532
	210.63		0.0405526
	109.65		0.0854666
	112.71		0.0843557
	236.13		0.0694816
	288.15		0.0321734
	185.13		0.107078
	218.28		0.0378329
	354.45		0.0446343
	192.27		0.0508596
	115.26		0.0446123
	178.5		0.071352
	223.38		0.0327065
	199.41		0.0571172
	302.94		0.0989277
	268.26		0.0442859
	145.35		0.111002
	231.03		0.0548411
	211.65		0.0588091
	357		0.11363
	233.58		0.0222411
	390.66		0.100369
	68.34		0.176894
	151.98		0.0387659
	187.68		0.0670409
	218.79		0.031395
	277.44		0.0304139
	261.63		0.0434093
	52.53		0.0700158
	73.95		0.0709951
	223.38		0.0246702
	363.12		0.0442641
	226.95		0.0847054
	282.03		0.0208113
	230.52		0.0652122
	224.4		0.0381386
	121.89		0.101708
	61.71		0.0786222
	138.72		0.0551397
	298.35		0.044703
	180.54		0.117772
	261.63		0.0393552
	247.86		0.0584039
	349.35		0.0397587
	179.01		0.0342859
	255.51		0.0808273
	250.41		0.0224412
	140.76		0.167806
	223.38		0.073622
	269.28		0.0783143
	182.07		0.0359928
	223.89		0.0383747
	238.68		0.0284471
	157.08		0.11379
	531.42		0.130198
	147.9		0.0350068
	171.87		0.0960529
	182.58		0.0266863
	258.06		0.0382346
	335.07		0.0186611
	153		0.0781858
	222.87		0.0382318
	310.59		0.0358871
	545.7		0.0750243
	181.56		0.0980443
	257.04		0.0539387
	232.56		0.0351851
	227.97		0.0782944
	68.85		0.0424787
	267.75		0.0395669
	292.23		0.0334462
	417.69		0.0522174
	196.86		0.0286747
	307.02		0.0506425
	216.75		0.0368103
	17.85		0.0897371
	238.17		0.0812331
	386.07		0.066829
	40.8		0.0883245
	136.17		0.0858196
	146.37		0.109373
	225.93		0.0668824
	220.83		0.0452181
	134.64		0.0595446
	205.53		0.0512603
	284.07		0.0373785
	161.67		0.067269
	281.01		0.0241104
	208.08		0.0367091
	194.31		0.0850728
	230.52		0.0613037
	124.95		0.0771072
	282.03		0.0425432
	196.86		0.118951
	235.11		0.0353488
	121.89		0.0671751
	78.03		0.173323
	248.37		0.0311388
	49.47		0.0949999
	169.83		0.0444484
	357		0.125646
	180.54		0.0368717
	121.38		0.126608
	247.35		0.0405055
	182.07		0.0649977
	358.53		0.0393749
	231.54		0.0330346
	253.98		0.0201849
	176.46		0.0285681
	190.74		0.0471289
	126.99		0.061644
	159.63		0.0343424
	261.12		0.0279037
	326.4		0.0368974
	110.16		0.105199
	220.32		0.0342225
	209.1		0.0238289
	170.85		0.0380215
	200.43		0.0345476
	337.62		0.0441678
	225.93		0.0270807
	271.83		0.0507076
	37.74		0.0897694
	324.87		0.119777
	118.83		0.0956925
	284.58		0.0417718
	284.58		0.0344275
	270.81		0.0259605
	222.36		0.0655339
	506.94		0.15448
	73.95		0.0763832
	342.72		0.0223066
	166.77		0.047599
	24.48		0.0928306
	222.36		0.0320565
	160.65		0.0571461
	173.4		0.0411883
	23.46		0.0796688
	337.62		0.0567744
	378.93		0.0408249
	233.07		0.0767839
	244.8		0.0266114
	118.83		0.171572
	337.11		0.0399478
	456.45		0.160209
	329.46		0.067778
	186.66		0.0583866
	246.84		0.0907804
	295.29		0.0728717
	274.89		0.0987729
	169.32		0.0475382
	350.88		0.0412636
	284.58		0.0339238
	231.03		0.113978
	70.38		0.0886089
	22.95		0.0812982
	246.84		0.0565649
	11.22		0.168428
	218.79		0.0354187
	434.52		0.0358817
	248.37		0.0464996
	95.88		0.0649756
	229.5		0.0261608
	555.39		0.110756
	376.89		0.0758627
	227.97		0.027773
	344.25		0.0568698
	292.74		0.103603
	232.56		0.036899
	293.76		0.0520683
	322.32		0.129958
	200.94		0.0644354
	348.84		0.104381
	237.15		0.0498713
	258.06		0.0848208
	207.57		0.0469956
	236.64		0.0325559
	47.94		0.0820141
	248.37		0.0290881
	185.13		0.0189593
	263.67		0.0499091
	236.64		0.0278677
	136.68		0.0569121
	302.94		0.048815
	285.09		0.0226162
	268.77		0.0513422
	332.52		0.0427555
	223.38		0.0535379
	275.91		0.0446935
	353.94		0.0474752
	330.48		0.161162
	201.45		0.0281029
	318.75		0.0275463
	209.1		0.0461261
	70.38		0.0488862
	236.13		0.0499927
	238.17		0.0317045
	61.71		0.0861787
	124.44		0.0893198
	311.61		0.0865284
	259.59		0.032192
	140.76		0.0908283
	207.06		0.0699804
	210.12		0.161131
	286.11		0.147171
	336.09		0.0531388
	334.56		0.101909
	180.54		0.035502
	164.73		0.101102
	351.39		0.0529705
	253.98		0.0480229
	305.49		0.0592767
	189.21		0.0540194
	147.9		0.127116
	238.17		0.0951455
	265.71		0.121221
	206.04		0.0293867
	226.95		0.0638826
	193.29		0.029545
	122.91		0.115031
	225.93		0.0784754
	177.99		0.033392
	381.99		0.0725442
	128.01		0.0858823
	223.38		0.0551472
	125.97		0.135139
	219.3		0.0320335
	279.99		0.0596712
	256.02		0.0526004
	82.11		0.0415404
	172.89		0.0875336
	229.5		0.0312682
	246.33		0.0239583
	231.03		0.0790127
	289.68		0.0268451
	212.16		0.0264761
	43.86		0.0945137
	209.1		0.0445749
	261.12		0.0566905
	208.08		0.0360988
	215.22		0.030288
	296.31		0.0333882
	78.03		0.0510237
	331.5		0.0452571
	23.46		0.158063
	14.79		0.158468
	225.42		0.0437619
	111.18		0.115066
	232.56		0.0337319
	138.21		0.0658311
	249.39		0.0297334
	279.99		0.0713951
	156.57		0.0339776
	297.33		0.0870744
	137.19		0.0404684
	66.81		0.10273
	120.36		0.0842464
	280.5		0.0696605
	313.14		0.0315827
	137.19		0.0889264
	233.07		0.102824
	172.38		0.0555256
	157.59		0.12169
	135.15		0.0383475
	219.3		0.0288756
	367.2		0.0639531
	227.46		0.0571567
	349.86		0.0493424
	326.4		0.0298563
	215.22		0.0933669
	172.89		0.0410123
	288.15		0.0456593
	364.65		0.0976248
	202.47		0.0398486
	42.84		0.0660961
	299.88		0.0280864
	212.16		0.0580104
	190.23		0.0573018
	297.84		0.0331838
	228.48		0.0597295
	364.14		0.0538659
	356.49		0.0317597
	42.33		0.136137
	154.02		0.0664295
	331.5		0.0342584
	217.26		0.0361822
	190.74		0.0307734
	232.05		0.0163589
	212.67		0.0362901
	216.75		0.0339676
	180.03		0.0270239
	248.37		0.0264938
	232.05		0.072148
	394.74		0.0494816
	24.99		0.120964
	212.67		0.078145
	167.79		0.0991825
	233.58		0.0294938
	290.7		0.0460654
	279.99		0.0562643
	166.26		0.0454164
	217.77		0.0871908
	254.49		0.0436349
	192.27		0.0438669
	195.33		0.0990359
	278.46		0.0852988
	444.21		0.0444045
	267.75		0.051232
	411.06		0.0318829
	212.67		0.0562117
	218.79		0.0354071
	128.52		0.0760988
	384.54		0.146527
	80.07		0.134659
	342.72		0.0427263
	256.02		0.0296952
	259.08		0.0772035
	201.45		0.0871333
	403.41		0.11789
	232.05		0.022974
	250.92		0.13447
	188.7		0.0294379
	219.81		0.0353902
	170.85		0.0463646
	149.43		0.116213
	344.76		0.0539746
	259.59		0.0311156
	288.15		0.0550114
	186.66		0.0303122
	232.56		0.0237855
	185.64		0.116068
	176.97		0.0414346
	463.08		0.0595156
	249.39		0.029169
	302.43		0.0249458
	220.32		0.111324
	261.63		0.0198531
	290.7		0.0942465
	244.29		0.0470267
	107.1		0.0691603
	232.56		0.0456418
	304.47		0.0491642
	140.25		0.150211
	187.68		0.0545686
	333.54		0.0774022
	195.33		0.0437606
	347.82		0.0811585
	310.59		0.028327
	185.13		0.0472217
	178.5		0.036091
	13.77		0.171222
	48.96		0.0785506
	392.19		0.0620505
	305.49		0.034692
	234.09		0.0510555
	218.28		0.0766205
	215.73		0.0410295
	222.87		0.0413293
	210.63		0.0715779
	214.2		0.0854022
	405.45		0.0792185
	289.68		0.0684312
	245.31		0.0350791
	220.83		0.0254661
	124.44		0.0824978
	367.2		0.0255002
	261.63		0.0251232
	233.58		0.0809273
	302.43		0.109895
	146.88		0.053909
	472.26		0.0780861
	131.58		0.128781
	314.16		0.100922
	221.34		0.0741756
	204.51		0.030695
	311.1		0.0295403
	108.12		0.0552926
	310.08		0.0260113
	324.36		0.0280161
	325.38		0.0355701
	262.65		0.0877718
	123.42		0.0621875
	57.12		0.139736
	178.5		0.0742191
	185.64		0.118239
	172.89		0.0681046
	66.81		0.0748634
	81.6		0.0970971
	229.5		0.026576
	216.75		0.0357462
	29.07		0.100229
	247.86		0.0591952
	136.68		0.0806843
	257.55		0.0259292
	162.18		0.0451133
	192.27		0.0264397
	598.23		0.163821
	14.28		0.110615
	273.36		0.106839
	260.61		0.0334651
	211.65		0.0239103
	219.3		0.0371417
	178.5		0.0340565
	206.55		0.0492145
	90.78		0.161857
	225.42		0.0230938
	249.39		0.0328876
	186.15		0.0473192
	270.81		0.0545155
	196.35		0.0419433
	182.58		0.0369106
	273.36		0.0329389
	65.28		0.0387804
	316.2		0.0296159
	111.18		0.0784313
	201.45		0.0513844
	194.31		0.0280984
	156.57		0.124959
	68.34		0.100896
	317.22		0.0752457
	249.39		0.117821
	292.74		0.0460494
	31.62		0.103417
	214.2		0.0210742
	178.5		0.0394357
	321.3		0.0379382
	244.29		0.0295115
	192.27		0.0427495
	253.47		0.0512155
	275.91		0.043762
	189.72		0.0397136
	228.48		0.0323786
	273.36		0.034226
	210.12		0.077745
	271.32		0.0218179
	212.16		0.10782
	422.79		0.0264182
	19.38		0.121441
	213.69		0.0285746
	400.35		0.141382
	233.58		0.0742796
	235.11		0.0422553
	526.32		0.0286433
	230.52		0.035516
	69.36		0.0845792
	168.3		0.0358425
	324.87		0.101317
	239.7		0.0733936
	239.7		0.0457955
	205.02		0.115875
	255.51		0.175193
	157.08		0.101665
	102.51		0.131616
	399.33		0.0328338
	272.85		0.0234236
	297.84		0.0327161
	286.62		0.0258793
	295.8		0.0733556
	283.56		0.0564824
	193.29		0.0612077
	417.69		0.0855264
	257.04		0.0253451
	258.57		0.0350194
	193.8		0.0204698
	170.85		0.0374806
	25.5		0.157794
	224.91		0.0261063
	335.58		0.0565949
	39.78		0.0826032
	274.89		0.142805
	246.84		0.0477298
	259.59		0.0959969
	329.46		0.031942
	287.64		0.0335363
	199.41		0.0923561
	93.33		0.0523192
	160.65		0.0602572
	327.42		0.180538
	296.82		0.0376023
	235.11		0.0550891
	266.22		0.0334031
	277.44		0.150247
	184.62		0.0517649
	344.76		0.089352
	204.51		0.0386007
	222.87		0.0882242
	94.86		0.0744351
	32.13		0.063244
	111.69		0.181599
	214.71		0.060719
	267.75		0.0349956
	177.99		0.0405025
	226.95		0.118916
	241.74		0.0790542
	165.75		0.0334853
	263.67		0.0573829
	75.99		0.0571798
	195.33		0.0300315
	164.73		0.14021
	228.99		0.0365493
	232.05		0.0327027
	241.74		0.0452478
	180.54		0.0555674
	61.2		0.126404
	228.99		0.0256581
	222.36		0.0249813
	170.85		0.100604
	250.92		0.0272472
	202.47		0.0420512
	267.24		0.0413738
	255.51		0.0376512
	324.36		0.102876
	210.12		0.0329147
	167.79		0.0360362
	279.48		0.133656
	159.12		0.0958299
	293.25		0.0339489
	386.58		0.0282064
	245.31		0.0300868
	256.02		0.0515032
	356.49		0.164587
	214.2		0.029413
	248.37		0.0900688
	239.19		0.0358354
	299.37		0.0981775
	13.26		0.0765505
	140.25		0.189741
	260.61		0.0929552
	146.37		0.0617901
	255		0.0323698
	219.3		0.0322433
	151.47		0.15198
	319.26		0.032372
	274.38		0.0389346
	346.8		0.0253817
	336.09		0.0445305
	565.08		0.0881758
	27.03		0.122322
	342.72		0.0307468
	154.02		0.0955603
	188.7		0.0350464
	343.74		0.0248216
	168.81		0.0389985
	211.65		0.0547337
	163.2		0.0360636
	224.4		0.0374192
	472.26		0.119947
	169.32		0.0427298
	252.96		0.148658
	93.33		0.0903758
	255.51		0.0379246
	316.2		0.0496732
	117.3		0.0635302
	190.74		0.101943
	305.49		0.0519415
	392.19		0.0380806
	91.8		0.0716385
	231.03		0.119821
	67.83		0.138865
	153		0.0661269
	78.03		0.0704769
	293.25		0.0426562
	379.44		0.114941
	14.28		0.179276
	32.64		0.129949
	239.19		0.138202
	304.98		0.0705989
	236.64		0.0291866
	135.15		0.0934545
	220.83		0.0238696
	282.03		0.0923777
	206.04		0.0515209
	300.9		0.122708
	293.76		0.0428995
	209.1		0.0328231
	143.82		0.0800869
	228.99		0.0550518
	190.23		0.0296953
	245.31		0.122795
	252.45		0.0363718
	355.47		0.0386784
	197.37		0.045026
	391.17		0.120238
	188.19		0.108626
	414.63		0.0324602
	199.92		0.0372563
	196.86		0.0481769
	454.41		0.0363037
	182.07		0.0267677
	247.86		0.0819929
	199.41		0.0602092
	289.17		0.0668197
	74.97		0.0959858
	259.08		0.0802001
	251.43		0.0204871
	185.64		0.063125
	313.14		0.0194956
	291.72		0.033482
	469.2		0.0756219
	308.55		0.065051
	200.94		0.158914
	212.67		0.0689486
	276.42		0.0400103
	149.94		0.097512
	176.46		0.06327
	142.29		0.087831
	246.33		0.0886172
	248.88		0.0455444
	217.77		0.0401931
	207.06		0.0446482
	197.88		0.0399469
	208.08		0.168155
	98.94		0.104755
	238.68		0.0330352
	251.94		0.0479189
	169.83		0.0452072
	86.19		0.164955
	222.36		0.0198484
	351.9		0.0695442
	388.11		0.0806886
	375.36		0.15971
	351.9		0.0664417
	228.48		0.0513017
	49.98		0.132428
	192.27		0.0489054
	192.78		0.0415183
	243.27		0.0936876
	67.83		0.0724337
	158.1		0.057593
	240.72		0.106635
	126.99		0.0710141
	399.33		0.0376067
	271.83		0.132102
	48.45		0.110142
	538.05		0.0348563
	202.98		0.0343104
	189.21		0.0340943
	256.02		0.0542341
	216.75		0.040113
	358.53		0.0416889
	224.91		0.0243341
	314.16		0.13752
	261.12		0.0295749
	267.75		0.0654057
	50.49		0.169384
	216.75		0.0459619
	265.2		0.0405473
	186.66		0.0356036
	233.07		0.0410613
	232.05		0.0354268
	204		0.0440599
	292.74		0.0447067
	305.49		0.0240315
	167.28		0.128084
	295.8		0.0402473
	296.31		0.0871186
	203.49		0.0704379
	207.57		0.0852711
	227.97		0.030102
	18.87		0.161432
	242.25		0.0326118
	188.19		0.0805678
	219.81		0.0375857
	246.33		0.0431963
	435.03		0.0402735
	123.93		0.122845
	268.77		0.0324655
	191.76		0.0310675
	222.87		0.0298913
	105.57		0.0886071
	260.61		0.0374972
	241.74		0.0301119
	230.01		0.0437628
	205.53		0.036402
	161.67		0.0683064
	322.32		0.0258306
	203.49		0.0282881
	241.74		0.0702902
	267.24		0.0380093
	298.86		0.0691718
	320.28		0.0491342
	131.58		0.0654558
	49.47		0.106663
	298.86		0.0372954
	250.41		0.0306991
	299.88		0.0547814
	61.71		0.0533951
	105.06		0.0813865
	142.29		0.112283
	187.17		0.0327064
	264.18		0.0354609
	358.53		0.109289
	23.46		0.0729332
	45.39		0.0585426
	225.93		0.0270808
	558.45		0.126115
	325.89		0.0334353
	240.21		0.0596701
	528.87		0.0855558
	62.22		0.102046
	115.77		0.149138
	151.98		0.0606856
	81.09		0.185624
	173.4		0.0331738
	334.05		0.0307345
	234.6		0.0217385
	162.69		0.049975
	242.76		0.0383934
	221.85		0.0359584
	261.12		0.0277788
	185.64		0.0536001
	227.97		0.0218148
	316.2		0.0569691
	216.75		0.10933
	275.91		0.0250936
	287.13		0.0408697
	355.98		0.107154
	215.22		0.0821246
	494.19		0.0355305
	403.41		0.13424
	240.72		0.0377556
	237.66		0.0880972
	215.73		0.023429
	63.24		0.121824
	37.23		0.0782458
	243.78		0.0330915
	207.57		0.0281817
	185.64		0.122165
	182.07		0.154011
	198.9		0.0713006
	361.59		0.096779
	169.83		0.0263259
	390.66		0.035203
	17.85		0.0821357
	34.17		0.168739
	119.34		0.0573892
	245.82		0.0403833
	212.67		0.0765947
	293.25		0.034652
	402.39		0.0314257
	63.24		0.0749834
	188.7		0.0867768
	373.83		0.0294691
	293.76		0.117832
	273.36		0.0413055
	283.56		0.0406602
	303.45		0.0313794
	218.79		0.0356914
	181.05		0.0318728
	353.43		0.0204068
	387.09		0.12041
	37.74		0.0803662
	263.16		0.0743655
	226.44		0.064441
	327.93		0.0339726
	345.78		0.118154
	274.38		0.118979
	307.53		0.102652
	198.9		0.0466414
	215.22		0.0768306
	403.41		0.0741868
	47.94		0.078286
	268.26		0.131062
	64.26		0.177784
	11.22		0.12049
	221.85		0.079265
	198.9		0.0770504
	314.67		0.0628109
	203.49		0.0727424
	231.54		0.0214035
	54.06		0.110608
	127.5		0.0688889
	42.33		0.059136
	390.66		0.0902128
	126.99		0.104734
	90.27		0.169801
	207.57		0.0434449
	284.58		0.0311073
	297.84		0.15887
	227.46		0.060523
	134.13		0.0353367
	242.76		0.0445745
	58.65		0.155703
	279.99		0.0436822
	325.89		0.0349737
	116.28		0.111815
	329.97		0.0196916
	247.35		0.0334899
	387.6		0.0614115
	184.11		0.0243645
	316.71		0.0438796
	223.89		0.0410437
	312.63		0.0839218
	249.9		0.171892
	201.96		0.0800433
	290.19		0.0455044
	311.1		0.09681
	283.56		0.0383145
	311.61		0.0361122
	247.86		0.0891521
	150.96		0.108852
	234.09		0.0345615
	174.42		0.0599119
	359.55		0.0241775
	218.28		0.0285664
	224.91		0.0358435
	246.33		0.0268605
	293.25		0.0879533
	90.27		0.0942448
	216.75		0.0415919
	265.2		0.0395029
	445.23		0.0690663
	236.64		0.0387701
	257.55		0.0574702
	125.97		0.0938614
	183.09		0.0573045
	33.15		0.0635569
	430.44		0.0963833
	409.02		0.109887
	176.46		0.0242681
	424.83		0.0790257
	238.17		0.0702696
	207.57		0.0284895
	196.35		0.0654232
	275.4		0.0339699
	178.5		0.0574196
	188.7		0.0497612
	265.2		0.0654729
	118.83		0.0874452
	31.11		0.0705793
	146.88		0.0635063
	272.34		0.0400148
	100.98		0.112574
	223.38		0.0525339
	227.46		0.0651904
	256.02		0.117112
	170.34		0.0330003
	212.67		0.0422843
	30.09		0.0686577
	447.78		0.0759901
	231.03		0.0314142
	53.04		0.0765505
	300.39		0.0999518
	166.77		0.0406364
	119.85		0.0830713
	185.64		0.0394112
	217.26		0.0866597
	237.15		0.0462851
	159.12		0.0357544
	431.46		0.0308882
	195.33		0.0561919
	224.4		0.192951
	373.83		0.0694068
	61.71		0.146265
	265.71		0.0633221
	42.84		0.0934728
	161.16		0.103566
	55.59		0.069902
	87.72		0.108272
	226.95		0.0230028
	223.38		0.0341506
	265.71		0.034566
	290.19		0.100064
	198.39		0.0496046
	225.42		0.0445044
	103.02		0.08829
	221.85		0.0248206
	179.52		0.0220354
	205.53		0.0256481
	177.99		0.0582497
	248.88		0.103932
	171.36		0.0700315
	581.4		0.0696966
	287.64		0.133967
	121.89		0.0614319
	291.21		0.0860484
	112.71		0.145223
	42.33		0.0987609
	235.62		0.0379994
	303.96		0.030622
	191.76		0.0310996
	13.77		0.163699
	259.08		0.03044
	351.39		0.021109
	213.18		0.0799609
	162.18		0.0892016
	196.86		0.0914242
	98.94		0.105126
	324.87		0.0360464
	283.56		0.036356
	214.71		0.0372605
	220.32		0.0426392
	164.73		0.0319934
	270.3		0.066138
	351.39		0.12371
	325.89		0.0795966
	142.8		0.0523295
	242.25		0.0375553
	128.52		0.12426
	179.01		0.0469684
	142.29		0.0318454
	278.46		0.0426046
	197.88		0.0413974
	156.06		0.146859
	199.41		0.0365943
	253.47		0.0437949
	251.43		0.0272042
	414.63		0.0575159
	234.09		0.0956851
	183.6		0.0375244
	188.19		0.0409067
	145.35		0.0668086
	199.41		0.032912
	211.14		0.0475535
	302.94		0.0830172
	139.74		0.0442883
	246.33		0.0660189
	186.15		0.0921103
	343.74		0.0462077
	222.87		0.0304458
	216.75		0.108516
	164.22		0.058641
	278.97		0.0390235
	186.15		0.0426998
	171.36		0.0327918
	33.15		0.0801434
	214.71		0.0394868
	187.17		0.0466065
	221.34		0.0871747
	32.64		0.122327
	226.95		0.0396134
	226.44		0.0926155
	136.17		0.0878847
	251.94		0.0351946
	283.56		0.0305021
	297.33		0.0645273
	235.62		0.113143
	165.24		0.0258593
	347.82		0.0266951
	347.31		0.0580666
	273.87		0.0679997
	253.47		0.0425113
	208.59		0.0338764
	103.02		0.111441
	198.9		0.0226954
	245.82		0.0513921
	201.96		0.0351006
	203.49		0.0355294
	384.54		0.0375578
	154.53		0.114542
	213.18		0.0262553
	405.96		0.0960022
	207.06		0.0247936
	216.24		0.0551155
	186.15		0.0523087
	329.46		0.14615
	202.98		0.0366831
	213.69		0.0398934
	514.08		0.0384793
	89.76		0.0378343
	363.63		0.0380898
	139.23		0.101017
	83.13		0.0576999
	237.66		0.151055
	252.96		0.0337529
	176.97		0.0291257
	215.22		0.0882024
	145.35		0.0609949
	215.22		0.031365
	181.05		0.0391683
	217.26		0.0774388
	245.31		0.0536554
	348.33		0.0302301
	215.22		0.0881049
	192.78		0.0296664
	97.41		0.0625592
	168.3		0.0413664
	174.93		0.0664844
	453.39		0.0533889
	221.85		0.0762091
	193.8		0.0260621
	180.54		0.0896471
	212.67		0.0444762
	228.99		0.0229256
	131.07		0.108811
	307.02		0.0470829
	164.22		0.0532501
	51		0.147115
	236.13		0.066742
	183.6		0.0312045
[truncated: 18,526 more rows]

## Sheet: 1000nM
Area（μm2）	418.71	Deformation	0.0264854
	133.62		0.045853
	201.96		0.0279769
	182.07		0.0717432
	276.42		0.061878
	175.44		0.0341833
	71.4		0.0687754
	102.51		0.0873827
	271.32		0.0416382
	190.23		0.0388758
	277.44		0.0293608
	171.36		0.0284565
	293.76		0.0360035
	216.24		0.0351191
	201.96		0.0383902
	226.44		0.0427614
	258.57		0.117119
	107.1		0.119093
	217.26		0.0517922
	117.81		0.0904056
	226.44		0.058155
	148.92		0.0250124
	51		0.0504998
	182.58		0.0612458
	193.8		0.0260621
	282.54		0.0313963
	168.81		0.0514745
	498.78		0.154712
	393.21		0.0650702
	194.82		0.0425302
	208.59		0.0400952
	237.66		0.0722218
	261.12		0.0704663
	26.52		0.193621
	386.58		0.0737586
	252.45		0.0404538
	310.08		0.0444891
	196.86		0.0410607
	273.87		0.0308993
	167.28		0.0358396
	189.72		0.0330013
	364.65		0.0543316
	103.53		0.0570913
	357		0.0257282
	190.74		0.0591571
	271.83		0.0526354
	170.85		0.042114
	168.3		0.0486207
	233.58		0.0369924
	322.83		0.189236
	215.73		0.0306286
	135.15		0.177944
	428.91		0.162691
	196.86		0.0370501
	354.45		0.148077
	177.48		0.0295386
	146.88		0.0462695
	489.09		0.140569
	221.34		0.0477732
	173.91		0.0294037
	209.1		0.0317128
	257.04		0.154139
	92.82		0.0506548
	249.9		0.0359248
	198.9		0.0487398
	235.62		0.0303423
	333.54		0.0247386
	232.56		0.0262018
	217.26		0.0412457
	234.6		0.025484
	239.7		0.0344701
	182.07		0.032262
	253.98		0.0326148
	293.25		0.0758613
	166.26		0.0959079
	279.99		0.0674605
	226.44		0.031147
	293.25		0.0587478
	227.46		0.0374872
	247.35		0.0307894
	233.58		0.041456
	259.08		0.0256387
	181.56		0.0307284
	249.39		0.0439297
	211.14		0.0436326
	180.54		0.12678
	233.58		0.0259918
	219.81		0.0362986
	188.7		0.0401518
	90.27		0.0357622
	223.89		0.0513103
	194.82		0.0561133
	178.5		0.144771
	265.71		0.0370171
	143.31		0.195674
	243.78		0.0314658
	293.76		0.0828013
	250.41		0.0470492
	257.55		0.0464575
	225.42		0.0528706
	223.89		0.0289675
	296.31		0.0785147
	88.74		0.0499605
	43.35		0.112235
	257.04		0.0440588
	562.02		0.0466459
	287.64		0.0554885
	313.14		0.0384766
	125.97		0.0870474
	194.31		0.0383077
	149.43		0.0444158
	201.96		0.0741802
	274.38		0.136021
	107.1		0.129183
	188.19		0.114597
	151.47		0.0995828
	278.97		0.0773999
	158.1		0.0479152
	329.97		0.0685646
	197.88		0.0242556
	236.64		0.071673
	249.9		0.0590865
	109.65		0.0688001
	41.82		0.106299
	163.71		0.104184
	278.46		0.0625419
	294.78		0.0234622
	257.55		0.0387296
	255		0.0392598
	208.08		0.0344527
	138.21		0.0317377
	186.66		0.0378073
	226.95		0.0995441
	70.89		0.120973
	188.7		0.0339027
	181.56		0.125764
	296.31		0.0377452
	146.88		0.0238158
	249.9		0.0228767
	188.19		0.0261696
	307.53		0.0779717
	284.07		0.0478534
	292.23		0.0305732
	198.39		0.0769379
	213.69		0.0380076
	304.47		0.0312021
	436.05		0.0300708
	411.57		0.0356336
	235.62		0.0630165
	291.72		0.0655552
	243.78		0.0263637
	225.93		0.0504441
	164.22		0.0404333
	25.5		0.0806143
	166.77		0.0450672
	239.19		0.0680702
	431.97		0.0770587
	253.47		0.0449579
	219.3		0.0555612
	271.32		0.0307207
	227.97		0.042819
	197.37		0.0267972
	263.67		0.0643334
	223.89		0.0418211
	217.77		0.0297215
	228.99		0.0365493
	294.27		0.0406685
	202.47		0.0304985
	250.92		0.0424501
	420.75		0.115809
	158.1		0.0440935
	247.35		0.0598386
	218.28		0.0300668
	190.74		0.0700481
	216.75		0.0528183
	52.53		0.0803347
	243.78		0.0493583
	220.83		0.0545553
	313.14		0.0503027
	146.37		0.0661704
	204		0.0490152
	258.06		0.0353246
	388.62		0.0985912
	200.43		0.0401577
	212.67		0.0908243
	241.23		0.0243957
	313.65		0.0420423
	233.58		0.0307557
	303.45		0.0335568
	248.88		0.0428304
	249.9		0.036118
	299.37		0.135194
	295.8		0.0692972
	109.14		0.0975548
	370.77		0.0380076
	227.46		0.0811268
	118.32		0.112726
	235.62		0.0368582
	181.56		0.0304004
	164.22		0.139119
	218.79		0.0302209
	218.79		0.0417407
	214.71		0.0521652
	154.53		0.0285134
	269.79		0.0386042
	212.67		0.046163
	205.53		0.0552044
	493.17		0.1287
	286.11		0.0612485
	150.45		0.0918576
	218.28		0.0378329
	244.8		0.0316525
	197.88		0.0496061
	219.3		0.0481179
	349.35		0.0315301
	259.08		0.0494548
	202.47		0.023496
	262.14		0.0479355
	312.12		0.0476991
	295.8		0.0570506
	431.97		0.0387711
	258.06		0.0451523
	241.74		0.0340541
	186.15		0.0431491
	268.26		0.105208
	258.57		0.0357497
	144.33		0.0723118
	275.91		0.0401019
	155.55		0.0759799
	161.67		0.0465178
	199.92		0.0588327
	192.78		0.0292155
	188.7		0.0264772
	222.36		0.0279328
	235.11		0.0275317
	292.23		0.0612653
	228.48		0.0342334
	196.86		0.0545051
	204.51		0.0298469
	305.49		0.0865504
	43.86		0.0490273
	149.94		0.0361696
	519.18		0.0461071
	486.03		0.117157
	118.32		0.0925951
	200.94		0.0328471
	99.45		0.10251
	319.77		0.0401186
	75.48		0.077539
	169.32		0.0370245
	109.65		0.117866
	264.18		0.0441499
	439.11		0.169397
	208.59		0.0662255
	307.53		0.053086
	218.79		0.0359239
	256.53		0.0426327
	322.32		0.0335655
	220.32		0.050384
	65.79		0.0527251
	216.75		0.032395
	192.27		0.0368407
	320.28		0.0335881
	177.99		0.0681563
	258.57		0.0499543
	231.03		0.0562932
	430.44		0.0563168
	82.62		0.110738
	259.08		0.0424999
	131.07		0.0944052
	290.7		0.139717
	293.76		0.0439655
	260.1		0.050539
	248.37		0.0179881
	186.15		0.111089
	249.39		0.0375479
	265.71		0.0479424
	193.29		0.0442501
	174.93		0.0235912
	71.4		0.147256
	26.01		0.155442
	217.26		0.0510841
	205.02		0.0289598
	237.66		0.0488767
	202.98		0.0310782
	218.79		0.027157
	187.17		0.0879252
	188.19		0.0303217
	169.83		0.0288397
	288.15		0.0592913
	317.73		0.0529319
	182.58		0.0680676
	175.95		0.0424286
	238.17		0.0382614
	320.79		0.0343618
	190.74		0.0362214
	184.62		0.0450072
	373.32		0.0338594
	218.79		0.0535301
	198.9		0.0311235
	267.75		0.0434398
	180.54		0.0302244
	296.82		0.0278919
	264.69		0.0251106
	189.21		0.0329505
	23.97		0.112635
	186.66		0.126547
	90.78		0.133287
	124.44		0.158173
	352.41		0.167725
	86.19		0.0701201
	282.54		0.156321
	194.31		0.0529928
	235.62		0.0980806
	197.88		0.0417245
	329.97		0.034549
	313.65		0.073236
	281.52		0.0253187
	112.71		0.0579374
	302.43		0.0812611
	59.67		0.0900312
	222.87		0.103348
	233.07		0.0534278
	213.69		0.0379092
	196.35		0.0381606
	196.35		0.104693
	348.84		0.0618918
	370.77		0.0463463
	184.62		0.0807739
	213.69		0.0324575
	331.5		0.105487
	183.09		0.0255563
	220.32		0.0473523
	82.62		0.0807658
	253.47		0.0446013
	256.02		0.0318426
	200.94		0.0460424
	123.42		0.0405752
	238.17		0.0382614
	240.21		0.0270992
	221.34		0.0346339
	231.54		0.0504366
	190.23		0.0286527
	324.87		0.0233322
	292.74		0.0572572
	231.54		0.0231581
	320.79		0.0328653
	186.15		0.0416105
	548.76		0.115881
	257.55		0.0479181
	351.39		0.0751083
	235.62		0.119027
	188.19		0.0394059
	365.16		0.0390091
	246.33		0.0799853
	232.05		0.0487962
	236.13		0.0500917
	321.3		0.0319265
	269.79		0.0525637
	118.32		0.0882035
	178.5		0.035232
	501.33		0.14909
	288.15		0.0327139
	242.25		0.0670049
	190.74		0.0679706
	262.65		0.0314757
	149.43		0.141766
	168.3		0.0482895
	206.04		0.0246316
	273.36		0.0285333
	261.12		0.0625391
	139.23		0.0279837
	221.85		0.0340997
	338.64		0.0407936
	115.77		0.0952976
	178.5		0.0927512
	264.69		0.033053
	199.41		0.0751805
	116.79		0.104298
	134.64		0.109327
	563.04		0.184198
	181.56		0.062809
	126.99		0.0905425
	41.31		0.0818074
	273.36		0.0515734
	243.78		0.0419645
	94.35		0.0782475
	158.61		0.0309649
	257.04		0.0547226
	193.8		0.0500936
	237.15		0.0406975
	14.79		0.101751
	258.57		0.0510374
	335.07		0.028385
	249.39		0.0364588
	258.57		0.027024
	225.93		0.0476172
	212.67		0.0294238
	138.21		0.0403358
	244.8		0.0536089
	212.67		0.0308115
	220.83		0.0254661
	213.18		0.0301568
	32.13		0.174422
	177.48		0.115922
	279.99		0.0538137
	190.74		0.0488695
	348.84		0.0273188
	333.54		0.0517575
	263.67		0.029054
	339.66		0.0213318
	57.63		0.196209
	187.17		0.0330283
	231.03		0.0595116
	247.86		0.0433153
	230.52		0.0260251
	51		0.0587843
	229.5		0.0272104
	209.1		0.0254513
	141.78		0.104742
	311.1		0.0464763
	248.88		0.0348252
	167.79		0.0356979
	273.87		0.0306165
	144.84		0.100794
	413.1		0.0417969
	258.06		0.0330042
	351.39		0.0299769
	269.79		0.0380677
	389.64		0.0335056
	318.75		0.087729
	213.18		0.0338406
	330.99		0.0202709
	375.87		0.0368739
	164.73		0.0576542
	215.73		0.0327933
	180.54		0.0273939
	285.6		0.0611297
	288.15		0.0751973
	20.91		0.156772
	255.51		0.0282647
	207.57		0.0390445
	143.82		0.116252
	284.07		0.0693671
	165.24		0.0342395
	214.71		0.0345951
	233.07		0.0344579
	208.08		0.0350489
	172.38		0.04084
	326.91		0.0425963
	33.15		0.0541275
	249.39		0.0285385
	331.5		0.0490518
	257.55		0.0347513
	37.23		0.0782458
	37.23		0.0782458
	212.67		0.0263122
	189.21		0.0271104
	275.91		0.0354432
	244.29		0.0632706
	258.06		0.0256324
	176.46		0.0327306
	370.26		0.104537
	205.02		0.0360198
	213.18		0.0353162
	186.15		0.031404
	301.41		0.0341907
	314.16		0.0409384
	231.54		0.0808372
	204.51		0.0386664
	21.42		0.159698
	226.44		0.0291931
	294.78		0.0328648
	189.72		0.0385813
	328.95		0.0420509
	276.93		0.035567
	105.57		0.0929922
	334.05		0.142808
	247.86		0.0815272
	327.42		0.0559118
	468.69		0.0348368
	334.05		0.0345606
	28.05		0.0892016
	325.89		0.0941163
	363.12		0.0247219
	196.86		0.0367382
	148.41		0.0945178
	141.78		0.124456
	199.41		0.0411007
	176.97		0.0271367
	226.44		0.0770818
	209.61		0.0264359
	246.33		0.0455558
	244.8		0.0424197
	255.51		0.0320416
	166.26		0.0635962
	283.05		0.0388965
	318.75		0.0533273
	252.45		0.050596
	180.54		0.0272766
	127.5		0.0413106
	238.17		0.0415111
	189.72		0.0328001
	471.24		0.0273606
	186.15		0.0914053
	363.12		0.0260869
	70.38		0.0572362
	414.12		0.130394
	267.24		0.0331669
	242.25		0.0584846
	215.22		0.0379828
	240.21		0.0499584
	228.99		0.0388418
	152.49		0.0355703
	334.05		0.0384375
	196.86		0.0327191
	75.48		0.0586196
	207.06		0.0277434
	260.1		0.0581568
	91.8		0.0777705
	282.03		0.0314286
	216.75		0.0378726
	291.72		0.0467586
	317.22		0.0681519
	233.07		0.0320749
	212.16		0.0250773
	219.81		0.0549292
	260.1		0.0976308
	175.95		0.0361303
	238.17		0.0334036
	217.26		0.0240621
	77.01		0.162561
	188.19		0.0336086
	263.67		0.0873314
	199.41		0.0293595
	238.17		0.092845
	282.03		0.0414312
	285.6		0.0247028
	198.9		0.0576082
	125.46		0.161836
	237.66		0.0297665
	246.33		0.0334376
	133.11		0.138923
	349.35		0.091937
	35.7		0.0722021
	213.18		0.0634604
	342.72		0.113736
	267.75		0.0634863
	93.84		0.0437116
	35.7		0.0678103
	342.72		0.086817
	452.88		0.0865968
	232.05		0.118569
	252.45		0.0552565
	234.09		0.0343393
	126.99		0.0316765
	333.03		0.0234112
	217.77		0.0358052
	328.44		0.0444467
	260.61		0.0244892
	245.31		0.0316125
	262.14		0.024696
	194.82		0.081866
	228.48		0.0293459
	282.54		0.0339895
	198.9		0.0407584
	232.05		0.0848636
	210.12		0.0218346
	291.21		0.0455123
	302.94		0.0750239
	221.34		0.047935
	228.99		0.0501261
	284.07		0.021737
	176.46		0.0281046
	352.41		0.0294882
	192.78		0.0429487
	214.2		0.0307004
	275.91		0.129342
	179.01		0.180455
	157.59		0.0400705
	262.65		0.0487609
	197.88		0.0372051
	238.68		0.040156
	100.47		0.049139
	236.64		0.0650138
	192.27		0.0288884
	228.48		0.030489
	263.16		0.0277665
	236.13		0.131032
	226.44		0.0300968
	293.25		0.0289713
	30.09		0.0962497
	161.67		0.108673
	110.67		0.0545112
	223.89		0.102997
	243.27		0.0300248
	15.3		0.150152
	332.01		0.0272847
	257.55		0.0531779
	312.63		0.0528438
	285.6		0.034085
	204.51		0.0903269
	96.39		0.074878
	235.62		0.0309062
	323.34		0.0975188
	90.78		0.130949
	64.26		0.0799151
	251.94		0.0600333
	209.61		0.0301329
	56.1		0.184554
	100.47		0.0808122
	213.69		0.0554012
	243.78		0.0304127
	117.3		0.121967
	151.47		0.0313703
	131.58		0.0886906
	260.61		0.0291982
	253.98		0.0404592
	346.8		0.0185696
	188.7		0.0297792
	181.56		0.0799326
	261.63		0.0865561
	26.52		0.0846547
	175.95		0.0462904
	206.55		0.0348904
	66.81		0.0642998
	272.34		0.0367109
	136.17		0.0876483
	64.77		0.0674115
	194.31		0.0310408
	183.6		0.0408886
	553.86		0.153837
	280.5		0.0386504
	318.75		0.0480842
	273.87		0.0322073
	22.44		0.128676
	57.63		0.176561
	314.16		0.0320668
	183.09		0.0337268
	229.5		0.04073
	223.38		0.0375273
	234.6		0.0308064
	444.21		0.117592
	252.45		0.0513172
	201.96		0.0300104
	248.88		0.0663367
	219.3		0.0381973
	330.99		0.0419792
	236.64		0.0397797
	247.86		0.0370271
	210.63		0.0423165
	238.17		0.0330438
	195.33		0.026973
	246.84		0.0312428
	228.48		0.0419329
	240.21		0.041677
	367.2		0.0540711
	175.95		0.0283468
	258.06		0.0297502
	246.33		0.045732
	158.1		0.0369816
	230.52		0.0608216
	103.02		0.0776167
	504.39		0.0628229
	238.17		0.0435612
	371.79		0.0486589
	373.32		0.0365929
	180.54		0.0213629
	315.69		0.0751517
	66.3		0.0896814
	257.04		0.0328321
	261.12		0.0646397
	169.83		0.0295745
	244.8		0.0602618
	160.65		0.128636
	172.38		0.0351155
	165.75		0.0520798
	214.71		0.0335222
	119.85		0.0992457
	374.85		0.042387
	310.08		0.0614835
	234.09		0.0785737
	220.83		0.0603785
	193.8		0.0906953
	201.45		0.0494153
	200.94		0.0211863
	292.23		0.0293038
	207.06		0.0249099
	87.72		0.121471
	365.67		0.18976
	218.28		0.0375371
	108.63		0.0931322
	346.29		0.058873
	279.48		0.0525616
	226.44		0.0361752
	207.06		0.0486457
	185.13		0.0370521
	236.64		0.0211786
	325.38		0.0430038
	440.13		0.0518812
	171.36		0.0401738
	280.5		0.0461357
	237.66		0.0230767
	294.78		0.033518
	145.35		0.177456
	193.8		0.0307082
	266.22		0.0334031
	278.97		0.0357001
	182.07		0.0512841
	337.11		0.0309124
	233.58		0.0259918
	193.29		0.0320671
	234.6		0.133143
	225.93		0.0876441
	304.98		0.0312154
	197.37		0.0317287
	287.13		0.037147
	129.03		0.0357775
	222.36		0.0347906
	292.74		0.0457822
	249.39		0.0337924
	170.85		0.0577773
	255		0.0304449
	379.44		0.0489234
	339.66		0.107056
	212.67		0.0313394
	211.65		0.0589786
	179.01		0.0451627
	281.01		0.0841288
	258.06		0.0619916
	194.31		0.0517962
	439.62		0.062247
	235.62		0.0694188
	300.9		0.074425
	363.12		0.0523748
	363.12		0.157517
	241.23		0.0250888
	349.35		0.0351993
	194.31		0.0277612
	257.55		0.0529906
	312.12		0.0595857
	310.08		0.0412149
	257.04		0.0461976
	385.05		0.0645646
	144.33		0.0321365
	60.18		0.128366
	227.97		0.0452788
	83.13		0.067221
	201.45		0.0240577
	375.87		0.0749473
	225.42		0.0434735
	135.15		0.0709167
	111.69		0.0685817
	256.02		0.0356909
	207.06		0.0310296
	226.95		0.0304851
	234.6		0.0310558
	121.38		0.113473
	85.17		0.128369
	195.33		0.029315
	386.58		0.0431381
	208.08		0.0594427
	223.38		0.0394692
	292.23		0.028852
	219.81		0.0389336
	269.28		0.0420276
	59.67		0.0900312
	243.27		0.0439431
	268.26		0.0503262
	21.42		0.118325
	336.09		0.0935485
	155.04		0.0555199
	249.9		0.0387188
	247.86		0.0228745
	257.04		0.0274431
	214.2		0.0334108
	204.51		0.0808368
	303.45		0.0684162
	211.65		0.0436762
	506.94		0.0384004
	272.85		0.0367601
	134.13		0.149297
	198.9		0.0336038
	380.97		0.0300511
	473.28		0.176762
	281.52		0.0266425
	223.89		0.0308359
	300.39		0.0346954
	224.91		0.0284572
	239.7		0.0328692
	192.78		0.0317422
	248.37		0.0686458
	251.43		0.0282054
	196.35		0.0387672
	255		0.030738
	224.91		0.0352414
	200.94		0.0296705
	482.46		0.0527189
	402.39		0.151222
	225.42		0.0504973
	210.63		0.030738
	359.55		0.0594546
	354.45		0.0212775
	404.94		0.0337222
	174.42		0.0514286
	180.54		0.0408055
	337.11		0.0277705
	72.42		0.119289
	225.93		0.0363771
	224.4		0.0350832
	309.57		0.0289484
	446.25		0.0345162
	284.58		0.0353908
	195.84		0.0247242
	231.03		0.0439282
	247.35		0.0303921
	161.16		0.0855597
	188.19		0.0463613
	210.12		0.0363638
	200.43		0.0306617
	387.6		0.0361775
	214.2		0.0348838
	269.28		0.0426592
	350.37		0.0301462
	279.99		0.0398965
	245.82		0.0442309
	471.75		0.136421
	161.16		0.041589
	232.05		0.0262899
	252.96		0.0565983
	264.18		0.0208635
	139.74		0.0387348
	282.03		0.028976
	98.43		0.138195
	204		0.0273223
	342.21		0.0558968
	151.98		0.0552344
	444.21		0.11401
	237.15		0.0433871
	232.05		0.0698016
	367.2		0.0294337
	239.19		0.0184881
	223.38		0.058597
	154.02		0.0772164
	186.66		0.0303122
	353.94		0.0622141
	232.05		0.041606
	181.56		0.052928
	267.75		0.0962469
	110.16		0.042127
	51.51		0.115081
	363.12		0.0559931
	231.03		0.0300509
	14.28		0.135127
	523.77		0.0468635
	49.47		0.100391
	11.73		0.106097
	179.52		0.0265602
	211.65		0.106017
	272.34		0.0311416
	15.81		0.116525
	45.9		0.0921312
	348.84		0.054691
	177.99		0.0812109
	202.98		0.0294433
	315.18		0.0212145
	102		0.0994678
	411.57		0.0470652
	243.27		0.043275
	295.29		0.0942112
	71.91		0.078086
	208.08		0.0363056
	155.04		0.0323764
	249.39		0.0350055
	63.24		0.0688185
	224.4		0.0336271
	116.28		0.0935358
	193.8		0.0516022
	381.99		0.0509316
	170.34		0.0416268
	438.09		0.0446577
	259.08		0.0327061
	122.91		0.064243
	346.8		0.117833
	192.27		0.0566811
	204		0.0346951
	136.68		0.0639423
	218.79		0.0876879
	195.84		0.0279743
	442.68		0.112238
	223.38		0.0246703
	313.14		0.0391752
	239.19		0.031504
	269.28		0.0393502
	26.52		0.0846547
	247.86		0.037027
	249.39		0.0212876
	82.62		0.0521434
	276.93		0.0438274
	124.44		0.148239
	118.83		0.104524
	416.67		0.0796016
	211.65		0.0304908
	161.67		0.0265092
	252.96		0.0278297
	252.45		0.0466518
	363.63		0.0386572
	213.69		0.128814
	227.97		0.0262248
	222.36		0.0369898
	221.34		0.0368877
	198.9		0.0447072
	216.24		0.0291693
	161.16		0.0393528
	143.82		0.0807485
	266.73		0.0240584
	290.19		0.0348725
	177.48		0.0417064
	237.15		0.0344101
	383.01		0.0275083
	193.29		0.0391205
	154.53		0.118725
	184.11		0.0327561
	229.5		0.0346397
	221.34		0.0243446
	204.51		0.045503
	341.19		0.0241788
	257.55		0.0408842
	205.53		0.0438499
	259.59		0.0291877
	177.48		0.0513301
	188.19		0.0434738
	202.47		0.0350798
	215.73		0.0331109
	261.63		0.0235016
	324.36		0.0471586
	275.91		0.0302306
	337.62		0.0621292
	246.84		0.0387894
	243.78		0.0407787
	189.21		0.0361753
	264.18		0.0286789
	224.4		0.0389379
	395.25		0.0640527
	226.95		0.03163
	187.17		0.0258741
	219.81		0.0391523
	192.78		0.0218158
	228.99		0.0375833
	253.98		0.0272906
	190.23		0.0383241
	216.75		0.0897136
	211.14		0.05422
	189.21		0.0304048
	246.33		0.0413523
	302.94		0.056384
	177.99		0.0318614
	318.24		0.031426
	208.08		0.0418652
	218.28		0.0345043
	283.56		0.104977
	170.34		0.0398538
	239.19		0.0382388
	216.24		0.0376751
	175.95		0.032744
	223.38		0.0283935
	248.37		0.030405
	247.35		0.0235749
	358.02		0.0643176
	465.12		0.0501407
	179.01		0.0431245
	338.64		0.0936647
	244.8		0.049276
	199.92		0.0612995
	224.91		0.0380266
	169.83		0.0322647
	223.89		0.0394174
	166.26		0.0892779
	151.98		0.0355737
	322.83		0.0288815
	224.91		0.0317848
	265.2		0.0292568
	184.62		0.0388841
	231.03		0.0310401
	305.49		0.0375396
	72.93		0.0619039
	376.89		0.0380909
	252.45		0.0488901
	245.31		0.0324147
	265.71		0.0377193
	317.22		0.0189649
	188.19		0.0415877
	209.61		0.0246706
	260.1		0.0325118
	180.03		0.116268
	282.54		0.108958
	87.21		0.0854427
	408.51		0.0276197
	106.59		0.0723162
	297.33		0.0695407
	48.96		0.123709
	223.89		0.0372047
	118.83		0.167229
	380.97		0.0414635
	255.51		0.0495303
	59.16		0.188578
	233.58		0.0307557
	181.56		0.0286529
	198.9		0.0407584
	262.65		0.0622153
	230.01		0.0282047
	259.59		0.112161
	207.06		0.0443477
	183.6		0.0300381
	207.57		0.0359797
	302.43		0.0770163
	60.18		0.170752
	295.29		0.0338089
	570.69		0.0691223
	156.06		0.0501262
	218.28		0.0316573
	217.26		0.0331359
	236.64		0.0380518
	273.87		0.028222
	276.93		0.0519591
	341.7		0.024268
	264.18		0.0286789
	257.55		0.0317073
	238.17		0.0971917
	332.01		0.0639266
	43.35		0.0960774
	306		0.0310775
	234.09		0.0239934
	179.01		0.0341778
	208.59		0.0289831
	290.7		0.0404784
	168.81		0.0219327
	338.64		0.0348175
	207.57		0.0292819
	208.08		0.0422273
	229.5		0.0205956
	476.85		0.0761977
	232.05		0.0326074
	309.57		0.0291898
	218.79		0.0617947
	283.05		0.0424163
	173.4		0.0483049
	286.62		0.0366896
	120.87		0.144135
	211.65		0.0328673
	241.74		0.0304131
	398.82		0.136611
	146.88		0.0699841
	260.1		0.0326785
	257.55		0.0359158
	133.62		0.0915302
	288.66		0.0510669
	209.61		0.0296002
	316.2		0.128549
	321.81		0.0796217
	444.72		0.054604
	276.93		0.0783828
	24.48		0.138048
	293.25		0.0174406
	270.3		0.0328839
	264.18		0.0936444
	246.84		0.0299389
	327.93		0.0251033
	177.99		0.0391114
	48.96		0.0992144
	221.85		0.0305317
	45.39		0.114899
	111.18		0.08724
	165.75		0.0375196
	225.93		0.0542878
	386.58		0.0494786
	290.7		0.0367064
	351.9		0.0272141
	385.56		0.0373312
	432.48		0.0448035
	204		0.0413464
	257.55		0.0464637
	544.68		0.0242957
	431.97		0.0507099
	219.3		0.0259595
	184.62		0.0393116
	165.24		0.117995
	126.99		0.111809
	403.41		0.0519467
	570.69		0.13228
	228.99		0.047719
	229.5		0.044551
	245.82		0.0810799
	186.66		0.0907467
	411.57		0.171207
	285.09		0.0304478
	141.78		0.0676355
	332.01		0.0665887
	270.81		0.0362192
	180.03		0.0296472
	187.68		0.0530427
	229.5		0.0316688
	242.25		0.0257751
	250.41		0.043254
	57.12		0.117358
	179.01		0.0977015
	258.06		0.0338809
	26.52		0.0846547
	168.3		0.0280009
	49.47		0.0705832
	322.83		0.0331263
	260.61		0.0452277
	136.17		0.0285688
	201.96		0.0260008
	104.04		0.143589
	333.54		0.0358666
	17.34		0.0874767
	140.76		0.0883697
	260.61		0.0900487
	411.57		0.031548
	180.54		0.0394991
	193.8		0.0392207
	245.82		0.176027
	311.1		0.031497
	228.48		0.0342334
	225.93		0.0386782
	303.45		0.103393
	250.41		0.0495552
	238.17		0.0242138
	247.35		0.0903537
	379.95		0.0307771
	272.34		0.0276963
	151.98		0.0814248
	93.84		0.0574205
	10.71		0.183828
	246.84		0.0521083
	186.66		0.0545288
	384.54		0.029105
	176.46		0.0375489
	168.3		0.0526518
	191.76		0.0293879
	173.4		0.0335277
	293.25		0.0527052
	226.95		0.0519724
	207.06		0.0469223
	208.08		0.0288979
	400.35		0.0536427
	217.77		0.108475
	214.71		0.0483053
	190.23		0.023591
	234.09		0.0423224
	97.92		0.107376
	334.56		0.0446327
	141.27		0.0434829
	282.54		0.120389
	309.57		0.0873064
	357		0.0440555
	275.4		0.0498412
	246.84		0.0364015
	307.53		0.0664216
	237.15		0.0511865
	285.09		0.0289454
	247.35		0.0238757
	334.05		0.0304132
	227.97		0.0246554
	240.21		0.0248369
	215.22		0.0415075
	202.47		0.0323487
	201.45		0.0991228
	106.08		0.0448526
	228.99		0.0285636
	245.31		0.0397405
	231.03		0.0337149
	268.26		0.0285782
	361.08		0.0409874
	238.17		0.0565822
	176.97		0.0351447
	267.24		0.0964247
	187.68		0.0329959
	206.04		0.0249422
	169.32		0.0489864
	412.59		0.0329148
	334.56		0.0388875
	424.83		0.0477668
	205.02		0.0720442
	208.59		0.0965451
	24.99		0.0813816
	330.48		0.0706491
	234.09		0.0354429
	185.64		0.0350498
	79.05		0.129828
	237.66		0.056869
	261.63		0.0405024
	179.52		0.0667444
	179.52		0.0416191
	357.51		0.065756
	214.71		0.0258604
	84.15		0.12233
	229.5		0.0495714
	217.77		0.0591983
	211.65		0.036743
	164.22		0.0442654
	321.3		0.0291752
	46.41		0.0641493
	239.7		0.0320591
	264.18		0.0714897
	221.85		0.0274905
	219.81		0.0375857
	203.49		0.0522678
	108.63		0.114963
	216.75		0.0304394
	219.3		0.0432214
	173.91		0.0319443
	125.46		0.122204
	296.31		0.0381915
	187.68		0.0416466
	327.93		0.0294679
	12.24		0.0928306
	169.83		0.0388238
	216.24		0.030645
	346.29		0.0384846
	275.4		0.0340571
	187.17		0.0347379
	266.73		0.0295901
	332.01		0.0276231
	373.32		0.106456
	339.66		0.0222873
	236.13		0.0253793
	161.67		0.0394336
	338.64		0.0550933
	174.42		0.0430545
	356.49		0.0797008
	293.76		0.0200145
	278.46		0.0442538
	194.31		0.0693627
	165.24		0.0258593
	593.13		0.130672
	397.29		0.0325362
	202.47		0.0322466
	261.12		0.0297898
	395.25		0.0390844
	408		0.155304
	351.9		0.0532418
	189.72		0.0858182
	231.54		0.0766709
	479.91		0.0383783
	480.42		0.0405177
	201.45		0.132893
	336.09		0.0393937
	344.76		0.0533507
	292.23		0.0384551
	225.93		0.0287445
	234.6		0.032063
	269.79		0.0550578
	368.22		0.119507
	195.33		0.0308673
	247.35		0.103121
	175.44		0.0738608
	277.44		0.0647587
	304.98		0.0240947
	269.28		0.0423792
	305.49		0.137959
	139.23		0.0526659
	326.4		0.059003
	285.6		0.0295642
	276.42		0.0407344
	110.16		0.0572964
	34.68		0.0639897
	267.24		0.0383058
	213.18		0.0314458
	123.93		0.0529739
	188.7		0.0295522
	391.17		0.147322
	275.4		0.0485399
	231.54		0.0592676
	246.84		0.0512371
	300.39		0.0302314
	227.97		0.0340407
	303.96		0.143442
	290.7		0.020323
	146.88		0.0238158
	202.47		0.092589
	39.27		0.184601
	164.73		0.0367318
	357		0.0525696
	357.51		0.0576493
	244.29		0.037721
	124.95		0.145944
	101.49		0.186933
	197.37		0.0683714
	161.67		0.0287157
	335.07		0.0530996
	381.99		0.0446964
	287.64		0.028597
	259.08		0.0485582
	45.39		0.189673
	48.45		0.071568
	132.09		0.082863
	205.02		0.028921
	72.42		0.0925673
	211.14		0.0336635
	283.56		0.105381
	443.7		0.0544602
	211.14		0.0292333
	126.99		0.0518428
	231.54		0.0377306
	286.11		0.0234708
	242.76		0.050885
	295.29		0.0495132
	313.14		0.0191252
	517.14		0.0196563
	84.66		0.07692
	232.05		0.0574218
	128.01		0.0472549
	357.51		0.0332488
	256.53		0.0727745
	52.53		0.0514049
	201.96		0.0453381
	215.73		0.0534388
	255		0.024963
	250.41		0.0410028
	156.06		0.135199
	176.46		0.0475379
	329.46		0.0295971
	174.93		0.0417179
	48.96		0.0624825
	461.55		0.0723185
	16.32		0.0934954
	271.83		0.0691497
	145.35		0.115679
	60.69		0.147062
	376.38		0.0492667
	361.59		0.0283206
	78.03		0.0584828
	320.28		0.0195158
	377.4		0.0784321
	235.62		0.0416441
	330.99		0.061497
	147.39		0.0479326
	292.74		0.058766
	259.59		0.0243946
	368.73		0.11275
	198.39		0.0498269
	222.36		0.0553456
	248.88		0.0265948
	222.36		0.0628957
	389.13		0.0393615
	166.77		0.0561422
	217.26		0.0650677
	326.91		0.062731
	213.18		0.031239
	261.12		0.10856
	134.13		0.092697
	164.22		0.0340007
	286.11		0.0266246
	110.67		0.0414543
	225.42		0.0254353
	198.9		0.02709
	327.93		0.0185713
	326.91		0.0369773
	231.03		0.0477685
	255		0.0266898
	182.58		0.0295041
	314.67		0.0274602
	275.4		0.0528352
	556.41		0.157565
	68.85		0.112519
	266.73		0.0290931
	85.68		0.0927739
	231.54		0.0538515
	175.95		0.0386299
	235.11		0.0241106
	241.74		0.0721466
	287.64		0.0263103
	184.11		0.0303095
	144.84		0.0457011
	182.58		0.0598388
	217.77		0.0252374
	155.04		0.0389988
	244.29		0.0315849
	294.78		0.0347737
	144.84		0.0754166
	197.88		0.056691
	185.64		0.0314646
	263.16		0.0860837
	80.07		0.150225
	275.91		0.0658983
	370.77		0.0784452
	356.49		0.0322707
	53.55		0.0965276
	325.38		0.0971521
	111.18		0.0626256
	334.56		0.0369616
	191.25		0.0430721
	279.48		0.0444517
	18.87		0.145248
	59.67		0.144878
	503.88		0.135152
	121.89		0.184456
	263.67		0.0313911
	192.27		0.0366247
	174.42		0.0427067
	243.27		0.0732479
	260.1		0.0324166
	111.69		0.0899069
	298.86		0.0755746
	196.35		0.0249664
	265.2		0.0480061
	234.09		0.0394159
	135.15		0.066887
	241.23		0.0266548
	238.17		0.156639
	213.18		0.0433774
	163.2		0.033478
	78.54		0.0492349
	275.4		0.0561295
	401.88		0.0408086
	181.56		0.109053
	197.88		0.0360921
	278.97		0.0328064
	357		0.133254
	223.89		0.090534
	335.07		0.0354891
	349.86		0.0532251
	305.49		0.0322378
	201.45		0.0435954
	185.13		0.0550253
	365.16		0.0357146
	293.25		0.0347364
	268.77		0.036804
	242.25		0.0342203
	580.89		0.135602
	195.33		0.0457152
	182.07		0.0480016
	372.81		0.162354
	240.72		0.0390303
	196.35		0.020868
	459		0.0265632
	211.65		0.0418984
	31.11		0.13675
	187.17		0.0472089
	209.1		0.066876
	109.65		0.0978432
	530.4		0.0912763
	241.23		0.0385562
	294.27		0.13097
	327.93		0.0525378
	264.69		0.0308675
	388.11		0.0636649
	63.24		0.0708584
	289.68		0.0564821
	500.31		0.185589
	225.42		0.0215079
	228.48		0.0360679
	290.7		0.0473464
	220.83		0.0587507
	593.13		0.141683
	214.71		0.038229
	439.62		0.0336314
	179.01		0.0567063
	190.23		0.0342454
	31.11		0.0764549
	207.57		0.0503428
	223.89		0.0772783
	239.7		0.0292963
	184.62		0.0314346
	206.04		0.0293867
	270.3		0.0718658
	271.32		0.0674214
	226.95		0.0384827
	260.1		0.0231637
	216.24		0.0319541
	249.9		0.0292174
	384.03		0.0462206
	44.88		0.0553614
	175.44		0.104728
	285.6		0.0485804
	210.63		0.0411804
	10.71		0.119663
	320.28		0.0325682
	300.9		0.0705316
	219.3		0.0251345
	248.37		0.0223933
	244.8		0.0388549
	391.17		0.148483
	28.05		0.0952032
	247.35		0.0453177
	402.9		0.0817808
	253.47		0.0435285
	251.94		0.0270263
	256.53		0.102585
	238.68		0.0841265
	215.73		0.025241
	129.54		0.159145
	333.54		0.0378394
	204		0.0382276
	350.37		0.0927214
	329.46		0.0595929
	421.77		0.0551106
	322.83		0.0699812
	47.43		0.0835862
	267.75		0.036254
	87.72		0.162502
	271.32		0.0330291
	214.2		0.0545503
	336.6		0.0363403
	128.52		0.0535617
	224.91		0.0247431
	343.74		0.0527866
	303.96		0.0905092
	206.55		0.0375839
	373.32		0.048628
	115.26		0.0324371
	246.84		0.100444
	225.93		0.0311773
	243.27		0.0199575
	258.06		0.0953248
	489.6		0.0423562
	182.58		0.0389177
	344.76		0.0286545
	264.69		0.0378377
	234.6		0.0627224
	150.96		0.0550989
	255		0.0300134
	197.88		0.111092
	245.31		0.0539786
	212.16		0.0289952
	217.26		0.0328195
	223.38		0.0270343
	21.93		0.161547
	174.42		0.0306866
	288.15		0.0414704
	114.24		0.0615285
	199.41		0.108051
	292.23		0.0572075
	166.77		0.0438695
	457.47		0.0369227
	92.31		0.166128
	420.24		0.0488366
	105.57		0.189781
	214.71		0.0360937
	32.64		0.0844452
	269.79		0.019396
	289.17		0.0300894
	264.69		0.0582526
	223.38		0.0429761
	16.83		0.0871367
	234.6		0.0486673
	181.56		0.0949052
	74.97		0.0428426
	163.71		0.0500221
	223.89		0.0247401
	394.23		0.0807155
	58.65		0.0929337
	236.13		0.112519
	105.06		0.14577
	283.56		0.0338642
	227.46		0.0336792
	245.31		0.0356034
	292.74		0.0332736
	326.4		0.0210692
	202.47		0.023496
	201.45		0.0321046
	343.74		0.0401073
	169.83		0.0545149
	215.73		0.0817102
	218.79		0.0290523
	255.51		0.0565383
	324.87		0.0788414
	52.53		0.0847903
	306		0.0718791
	243.78		0.0259027
	340.68		0.0403159
	233.07		0.053996
	291.72		0.0399254
	136.68		0.0546157
	192.78		0.0501104
	198.9		0.0450136
	195.33		0.0212925
	149.43		0.105083
	51.51		0.0830321
	194.82		0.033371
	184.11		0.0299643
	241.23		0.0839429
	129.54		0.112841
	261.63		0.0170986
	209.61		0.0340439
	532.95		0.161105
	154.53		0.0847364
	304.47		0.0702477
	237.15		0.0557813
	245.82		0.0446771
	194.31		0.0397395
	212.16		0.0976463
	331.5		0.0408772
	242.76		0.0440656
	163.2		0.110246
	222.36		0.0396068
	178.5		0.0424518
	238.68		0.0449708
	162.18		0.100335
	345.27		0.0447349
	217.77		0.043805
	176.46		0.0306736
	214.71		0.0379806
	208.59		0.0293079
	244.8		0.0254933
	250.92		0.0594767
	88.74		0.068231
	262.14		0.0248277
	205.53		0.0655602
	260.1		0.0400379
	267.24		0.0331509
	173.91		0.0382872
	376.89		0.0367114
	231.03		0.0771582
	222.87		0.0384126
	296.82		0.136425
	273.36		0.0365133
	98.43		0.0490173
	222.87		0.0230192
	302.43		0.0421595
	86.19		0.114827
	174.42		0.0772848
	298.86		0.0372954
	396.27		0.0653092
	358.02		0.0272705
	275.91		0.0251336
	194.31		0.0334757
	270.3		0.0282595
	163.2		0.0356076
	323.34		0.0461991
	343.23		0.0229093
	264.18		0.0307433
	171.36		0.0422722
	188.19		0.05747
	142.8		0.0387717
	300.9		0.129716
	170.85		0.0322799
	300.39		0.0592472
	232.56		0.023048
	22.95		0.0812982
	191.25		0.102334
	133.11		0.0474818
	196.35		0.0347555
	242.25		0.0228436
	132.09		0.0931505
	104.55		0.057967
	213.69		0.0355324
	231.03		0.0620318
	280.5		0.0363928
	181.05		0.119145
	223.38		0.06361
	253.98		0.0324241
	324.87		0.0331512
	207.57		0.147232
	211.65		0.0398423
	278.97		0.021497
	155.55		0.035504
	140.76		0.0341857
	184.11		0.0257639
	204.51		0.0322272
	202.98		0.0425441
	191.25		0.0310881
	381.99		0.0259107
	199.41		0.0298985
	205.53		0.0295275
	240.21		0.0248198
	92.31		0.0723818
	263.16		0.0347563
	217.26		0.0334768
	400.35		0.0555841
	204.51		0.0858033
	137.7		0.0958612
	214.2		0.0268116
	317.22		0.0498534
	220.83		0.1488
	216.75		0.0255181
	170.85		0.0267926
	222.36		0.0350493
	166.77		0.0567709
	174.93		0.0454683
	79.05		0.0971707
	207.06		0.045452
	19.89		0.140367
	219.81		0.0233193
	191.25		0.0443264
	290.7		0.0770181
	209.61		0.0301329
	295.29		0.0338109
	257.04		0.0323008
	299.37		0.0493879
	241.23		0.0522029
	156.06		0.0541766
	41.82		0.0843807
	180.54		0.0766546
	242.25		0.0381976
	177.99		0.0322826
	248.88		0.0636798
	454.92		0.0523803
	247.35		0.0552318
	249.9		0.0409406
	220.83		0.0398203
	323.85		0.0931859
	221.34		0.0373634
	183.09		0.0859783
	124.95		0.0706549
	306		0.0774572
	312.12		0.137551
	198.39		0.0396797
	199.41		0.0477711
	135.15		0.0625514
	208.08		0.0363743
	309.57		0.0335595
	142.29		0.0482174
	339.66		0.104168
	199.41		0.0365943
	189.72		0.0286806
	19.38		0.178543
	52.53		0.0803347
	238.68		0.0364615
	123.42		0.109481
	252.45		0.0232577
	360.57		0.03321
	236.13		0.0435957
	348.33		0.0588406
	221.85		0.0838817
	119.85		0.139696
	210.63		0.0303333
	189.72		0.0373425
	350.37		0.0313041
	323.34		0.0274094
	332.52		0.0531489
	118.83		0.0420625
	198.39		0.106876
	538.05		0.0631738
	111.69		0.131569
	74.46		0.0713409
	243.78		0.0301737
	260.1		0.0229684
	445.23		0.0559344
	218.28		0.0693202
	124.95		0.0447929
	203.49		0.0436992
	201.45		0.124593
	187.17		0.071843
	159.63		0.038793
	221.85		0.0377789
	245.82		0.0303363
	252.45		0.0407439
	225.93		0.0499904
	264.69		0.0643218
	290.19		0.0276868
	186.66		0.0365488
	49.98		0.0947399
	322.32		0.0279699
	194.31		0.0740657
	459		0.117083
	201.96		0.0287937
	43.86		0.112152
	424.83		0.0540329
	530.4		0.169901
	265.71		0.0543695
	182.58		0.0423607
	224.4		0.0380989
	350.88		0.0504595
	314.16		0.0556348
	260.1		0.05734
	226.95		0.0575834
	437.07		0.126392
	230.01		0.0561581
	486.54		0.159514
	231.54		0.026222
	185.13		0.0249373
	238.68		0.0279466
	19.38		0.121441
	300.9		0.0565061
	412.08		0.13693
	199.92		0.0318454
	317.73		0.0389249
	73.44		0.122492
	316.71		0.0699751
	240.21		0.093958
	404.43		0.113524
	190.23		0.0248547
	112.71		0.103489
	88.23		0.0881995
	51		0.169073
	205.53		0.0407425
	18.87		0.125769
	249.39		0.0456594
	270.81		0.0244057
	124.44		0.100527
	290.7		0.0443606
	235.11		0.037036
	287.64		0.05017
	236.64		0.0440182
	260.61		0.03445
	198.9		0.0599012
	191.25		0.0225241
	130.56		0.0536758
	180.03		0.0296472
	216.75		0.0292968
	218.79		0.0284353
	54.57		0.0625111
	240.21		0.0553621
	296.31		0.14636
	99.96		0.112093
	216.75		0.0531552
	350.88		0.0560107
	181.05		0.0241495
	287.13		0.0206419
	187.68		0.0692397
	271.83		0.0293561
	290.19		0.0336767
	296.82		0.0475384
	314.67		0.0552638
	206.55		0.0273059
	186.66		0.0521147
	384.54		0.0688402
	279.99		0.0404358
	328.95		0.108606
	215.73		0.0396055
	181.56		0.0419689
	216.75		0.032395
	239.7		0.0346642
	232.56		0.0698246
	277.44		0.0356987
	182.58		0.0328948
	36.21		0.1481
	61.71		0.100413
	314.16		0.030428
	338.64		0.0741422
	234.6		0.0400116
	300.39		0.0963239
	327.93		0.0793991
	219.3		0.0262099
	273.36		0.0462303
	185.64		0.0470651
	105.57		0.0929922
	468.18		0.0267991
	286.11		0.0191193
	201.45		0.035273
	176.97		0.0329478
	185.13		0.0408299
	564.06		0.167095
	202.98		0.0311881
	228.99		0.0365493
	421.77		0.0311968
	127.5		0.064464
	529.38		0.0202194
	240.21		0.0525922
	313.14		0.0476185
	244.8		0.0535235
	202.47		0.0564888
	158.1		0.0378329
	113.73		0.12057
	190.74		0.0334124
	170.85		0.0251222
	461.55		0.053495
	200.94		0.0393091
	238.17		0.0279171
	242.25		0.0327982
	329.46		0.0372833
	392.7		0.0472276
	29.58		0.135929
	455.94		0.115027
	70.38		0.162098
	341.7		0.0280322
	222.87		0.0309503
	324.87		0.0294019
	222.87		0.0505788
	216.75		0.0338617
	218.79		0.0336536
	121.38		0.0756491
	258.06		0.0254428
	219.3		0.0295092
	205.53		0.0516822
	22.95		0.132663
	259.08		0.0308502
	277.95		0.0347135
	353.43		0.0349706
	41.31		0.161165
	154.02		0.0489924
	212.16		0.019169
	247.86		0.0402956
	209.61		0.0317377
	346.8		0.058578
	187.17		0.0426121
	128.01		0.190047
	188.19		0.0331823
	236.64		0.0273646
	214.2		0.0372602
	237.66		0.0525592
	245.31		0.0458987
	125.46		0.0443874
	253.98		0.030324
	282.54		0.0347065
	321.3		0.0430322
	194.31		0.0285213
	160.14		0.0267108
	15.81		0.142462
	204.51		0.0873831
	274.38		0.0440472
	12.75		0.135384
	128.52		0.0614401
	212.67		0.0420654
	179.52		0.0515929
	498.78		0.165558
	239.7		0.0294919
	175.95		0.0343904
	230.01		0.0250063
	220.32		0.0326633
	113.22		0.101354
	216.24		0.0317188
	265.2		0.0339172
	171.87		0.0482806
	222.36		0.051083
	351.39		0.0250249
	112.2		0.0860654
	290.7		0.0268733
	267.24		0.0395589
	68.85		0.0584853
	203.49		0.049398
	213.69		0.0437087
	262.14		0.0259999
	255.51		0.0494204
	259.59		0.0235545
	287.64		0.0384551
	174.42		0.0607017
	324.36		0.0783739
	227.46		0.061522
	240.72		0.0375499
	375.87		0.0398172
	190.74		0.0256622
	152.49		0.0381853
	309.57		0.0362442
	187.68		0.0562192
	508.98		0.0464734
	306		0.0384916
	394.74		0.104157
	131.58		0.0252934
	212.67		0.0371746
	251.94		0.052022
	229.5		0.0443131
	48.45		0.0736925
	103.53		0.0921624
	195.33		0.0276274
	150.45		0.0549136
	180.54		0.106484
	263.16		0.023488
	159.63		0.0494116
	104.55		0.0948746
	311.1		0.0999515
	214.2		0.0348838
	221.34		0.029769
	96.9		0.0605755
	207.06		0.0339128
	123.42		0.0957838
	144.84		0.0806929
	241.23		0.103305
	261.63		0.0259655
	161.67		0.0388357
	329.97		0.032407
	215.73		0.0307277
	206.55		0.0439726
	134.64		0.113794
	190.23		0.0242843
	45.39		0.0892634
	368.22		0.0380964
	191.25		0.0320284
	261.63		0.0299808
	248.37		0.0524913
	246.33		0.0783741
	221.85		0.0350733
	192.78		0.0790962
	196.35		0.0599674
	383.01		0.105058
	266.73		0.068933
	81.09		0.102085
	248.37		0.0584029
	206.04		0.0245502
	177.99		0.0330426
	68.34		0.107069
	74.97		0.145843
	232.56		0.0973755
	206.55		0.0317287
	154.53		0.0917984
	195.33		0.0282812
	180.03		0.0338695
	116.79		0.0960668
	127.5		0.147611
	243.78		0.0515087
	79.56		0.136107
	230.52		0.0375106
	116.79		0.0747137
	213.69		0.0697142
	254.49		0.112931
	182.07		0.0304141
	186.15		0.0584485
[truncated: 13,826 more rows]
