# Supplementary material for: Microfluidic Assessment of Drug Effects on Physical Properties of Androgen Sensitive and Non-Sensitive Prostate Cancer Cells
Source: Micromachines (Basel). 2021 May 7;12(5):532. doi: 10.3390/mi12050532 (PMC8151345; doi:10.3390/mi12050532)
Supplement: Supplementary file 1 [file micromachines-12-00532-s001.zip › LNCaP-enzalutamide-24h.xlsx]

## Sheet: 1nM
Area（μm2）	128.52	Deformation	0.113721
	281.52		0.0891031
	247.35		0.0287134
	115.77		0.045525
	216.75		0.0539495
	322.32		0.0616546
	87.21		0.0749163
	291.72		0.0804062
	126.48		0.167455
	94.86		0.137623
	242.76		0.0920138
	337.11		0.0401692
	95.88		0.0397476
	64.77		0.0511372
	209.1		0.0308131
	277.95		0.0571301
	241.74		0.0547828
	183.6		0.0342167
	250.92		0.0775995
	161.67		0.0384925
	48.96		0.0624825
	370.77		0.1342
	214.2		0.0441169
	161.67		0.116786
	59.16		0.187002
	56.61		0.103996
	228.99		0.0523536
	374.34		0.0479201
	41.82		0.129318
	281.52		0.0295249
	69.36		0.0974642
	257.55		0.035729
	231.54		0.0301651
	193.29		0.0595942
	165.75		0.0456408
	228.48		0.0802873
	281.52		0.0465205
	22.44		0.119683
	288.66		0.0603004
	327.93		0.0461154
	176.46		0.136322
	326.91		0.0253971
	188.19		0.086897
	21.93		0.115639
	390.15		0.118487
	200.94		0.0431077
	270.81		0.0944913
	161.67		0.0496177
	272.34		0.0399279
	36.72		0.172785
	291.72		0.0690203
	117.3		0.0679163
	288.15		0.0525133
	213.69		0.0759224
	321.81		0.0258528
	421.77		0.165068
	266.22		0.0474712
	285.09		0.0410621
	348.33		0.045181
	453.39		0.192822
	229.5		0.0444071
	99.96		0.0839528
	287.13		0.0648296
	187.17		0.0543362
	244.8		0.115404
	283.56		0.181431
	165.75		0.11505
	300.9		0.044991
	247.86		0.0354438
	270.81		0.0741159
	232.56		0.0423743
	231.03		0.0249744
	253.98		0.0731539
	195.33		0.0201444
	96.9		0.0738023
	354.96		0.0315785
	265.2		0.110694
	474.3		0.125993
	130.56		0.0426731
	24.99		0.0813816
	55.08		0.0778033
	303.96		0.0619318
	190.74		0.0556247
	161.67		0.0493869
	265.71		0.0385485
	175.44		0.0912734
	404.43		0.173781
	81.09		0.0661489
	259.59		0.0320894
	220.32		0.0549982
	504.39		0.132748
	294.27		0.0445987
	195.33		0.0850632
	337.62		0.0377851
	215.22		0.030288
	256.02		0.0488898
	35.19		0.0880187
	222.36		0.0501176
	77.01		0.0325535
	202.47		0.0191162
	208.59		0.0561253
	262.14		0.0329118
	213.18		0.030057
	185.13		0.0889186
	410.04		0.161441
	314.16		0.0625522
	203.49		0.10785
	108.12		0.156206
	231.54		0.0304729
	382.5		0.0427258
	211.14		0.0350471
	381.48		0.0362308
	221.34		0.0542175
	213.69		0.0289776
	223.38		0.0529503
	219.3		0.0606793
	277.95		0.0633509
	278.46		0.0249988
	34.17		0.104075
	110.67		0.133263
	253.47		0.0336045
	194.31		0.0766452
	260.61		0.184106
	253.98		0.0454052
	442.68		0.0331491
	107.61		0.0672264
	279.99		0.0402525
	194.31		0.0691132
	187.17		0.0439571
	252.96		0.0545724
	196.86		0.0350378
	264.18		0.0342249
	118.83		0.100365
	41.31		0.0491659
	289.17		0.065435
	257.04		0.0450234
	246.84		0.058146
	177.99		0.0454513
	169.32		0.112681
	182.58		0.0652356
	246.84		0.0558779
	134.64		0.194809
	166.26		0.118021
	302.94		0.0441049
	47.94		0.0605232
	154.02		0.132641
	249.39		0.0620094
	119.85		0.126444
	150.45		0.0617591
	182.58		0.0761577
	170.85		0.106253
	188.19		0.103616
	352.41		0.0401943
	229.5		0.0638731
	353.43		0.115262
	233.58		0.0730254
	141.27		0.150046
	422.28		0.0887789
	386.07		0.0747407
	223.89		0.0755828
	175.44		0.109629
	264.18		0.045328
	228.48		0.0842439
	108.63		0.0960341
	286.62		0.0604075
	222.87		0.036959
	172.38		0.075006
	213.69		0.0354198
	221.34		0.0548721
	175.44		0.0328528
	235.62		0.0406027
	468.18		0.119371
	248.88		0.0255576
	62.22		0.073894
	260.61		0.0420239
	235.11		0.0611117
	242.25		0.0582564
	58.14		0.0756556
	269.28		0.0403712
	279.99		0.0859934
	163.71		0.0698973
	393.21		0.0743912
	210.12		0.0347545
	184.11		0.0898507
	205.02		0.0640648
	373.32		0.0883475
	284.58		0.101991
	517.65		0.180715
	212.67		0.0463475
	225.93		0.0721801
	269.28		0.117644
	130.56		0.0802267
	208.59		0.0585507
	547.74		0.0885442
	29.07		0.135169
	72.93		0.0560428
	10.71		0.175485
	118.83		0.0924875
	163.71		0.124031
	65.79		0.059448
	235.11		0.0273336
	117.81		0.107737
	163.2		0.046611
	295.8		0.124667
	201.96		0.045224
	369.75		0.0963308
	310.08		0.0288249
	317.22		0.0750966
	248.88		0.0690714
	252.45		0.13357
	250.41		0.0408997
	45.9		0.0735207
	224.91		0.0732129
	272.85		0.0363349
	121.89		0.108591
	378.42		0.0842024
	422.28		0.045187
	302.94		0.133054
	400.35		0.069086
	193.29		0.0580406
	221.34		0.0338729
	227.97		0.0561367
	74.97		0.0988834
	390.15		0.152258
	289.68		0.0365197
	313.65		0.0477088
	315.69		0.0526062
	283.56		0.0883837
	252.45		0.119042
	262.14		0.031246
	531.93		0.069617
	237.15		0.0712049
	49.98		0.0947399
	240.21		0.0733299
	188.19		0.0373947
	215.73		0.108084
	228.48		0.073048
	349.35		0.0554958
	181.05		0.0555762
	40.29		0.0767462
	140.25		0.0970252
	192.27		0.0408814
	181.05		0.148843
	24.48		0.185829
	222.36		0.1489
	440.13		0.101224
	340.68		0.0395909
	188.7		0.0393535
	334.05		0.0452244
	35.7		0.149047
	245.82		0.0339474
	204		0.0342888
	265.2		0.0901811
	220.32		0.0558228
	312.12		0.0459919
	84.15		0.0682014
	502.86		0.0670751
	266.73		0.026314
	258.06		0.086407
	258.06		0.0564348
	63.24		0.130933
	485.01		0.105469
	198.39		0.117119
	13.26		0.174143
	212.16		0.0768325
	299.88		0.052358
	433.5		0.0547221
	211.65		0.0733134
	179.52		0.0556786
	393.72		0.188077
	341.7		0.0478136
	312.63		0.0570191
	583.44		0.0641372
	250.92		0.0419096
	81.09		0.145133
	413.61		0.0307006
	237.15		0.0268592
	242.25		0.0627221
	298.35		0.0809891
	288.15		0.0731887
	295.8		0.0408841
	358.53		0.119569
	295.8		0.033351
	240.72		0.0504538
	392.19		0.149018
	104.55		0.126991
	207.06		0.0234721
	298.35		0.154989
	456.96		0.17948
	301.41		0.0612091
	288.66		0.0806626
	282.03		0.0496589
	255		0.056213
	351.9		0.122792
	245.82		0.0501849
	334.05		0.110723
	493.17		0.047114
	311.61		0.109282
	238.17		0.0607281
	219.81		0.108186
	365.16		0.169799
	110.67		0.0755619
	283.56		0.04329
	291.72		0.18264
	265.71		0.0717083
	245.31		0.0643783
	330.48		0.0209061
	341.7		0.0589346
	222.87		0.0539676
	39.78		0.0785132
	159.12		0.0570554
	240.72		0.0378316
	146.88		0.142657
	375.87		0.0608986
	221.34		0.0403618
	446.76		0.0579062
	222.36		0.0291238
	62.73		0.123798
	207.57		0.06309
	321.81		0.0298975
	491.13		0.12027
	178.5		0.0945803
	208.08		0.0624586
	143.82		0.16374
	159.63		0.116635
	336.09		0.103804
	449.82		0.0636562
	153.51		0.0560413
	220.32		0.0629154
	195.84		0.0549863
	198.9		0.0967082
	447.78		0.123825
	169.32		0.0536737
	400.35		0.019396
	202.98		0.0295559
	408		0.0886348
	16.83		0.0871367
	227.97		0.0429651
	213.18		0.0451744
	193.29		0.0500757
	265.2		0.048412
	414.12		0.107715
	56.61		0.101954
	446.25		0.114488
	154.02		0.0932449
	180.03		0.0434279
	269.28		0.0684199
	255		0.0595267
	194.31		0.045994
	202.98		0.0740444
	45.39		0.0585426
	197.37		0.0453517
	130.05		0.086072
	247.35		0.0811645
	252.45		0.0487052
	124.95		0.177103
	241.74		0.0751768
	226.44		0.101034
	80.58		0.173478
	220.83		0.0399168
	226.44		0.0633412
	341.7		0.0595909
	45.39		0.0845039
	153.51		0.0317517
	189.21		0.0309244
	347.31		0.0757192
	221.34		0.0320779
	332.01		0.0970571
	334.05		0.0922509
	223.38		0.0341658
	91.29		0.102535
	325.38		0.0262613
	188.19		0.0507238
	217.77		0.0373957
	353.43		0.0490248
	232.05		0.0421285
	229.5		0.0597585
	201.96		0.046233
	246.84		0.0515226
	197.88		0.04008
	244.8		0.0520802
	113.22		0.051629
	311.61		0.0267807
	65.79		0.0493905
	197.37		0.0325501
	48.45		0.0897465
	163.2		0.0504837
	387.6		0.0717089
	516.63		0.0865024
	321.81		0.0789242
	268.77		0.0331687
	18.36		0.123507
	249.9		0.0444637
	301.92		0.0314538
	201.96		0.0383902
	270.81		0.0559322
	150.45		0.129029
	117.3		0.111327
	261.12		0.074427
	459		0.169564
	220.83		0.0677248
	171.36		0.0475687
	201.45		0.0496672
	385.56		0.0476966
	205.02		0.0434689
	304.98		0.0850412
	162.69		0.0878638
	41.31		0.110944
	102		0.102133
	178.5		0.068386
	153.51		0.052744
	239.7		0.0457955
	454.92		0.0582359
	382.5		0.027823
	212.16		0.0261707
	87.21		0.0738015
	73.44		0.0653368
	201.96		0.0546911
	216.75		0.0487752
	295.8		0.029433
	243.78		0.0516853
	164.73		0.0934993
	422.28		0.127549
	46.41		0.075707
	59.16		0.131431
	539.58		0.051345
	207.57		0.0617232
	312.12		0.0237681
	269.28		0.0498688
	141.78		0.117061
	227.97		0.101308
	181.56		0.0479291
	252.96		0.048184
	351.39		0.0506721
	177.99		0.0322115
	230.52		0.0354359
	251.94		0.103449
	258.57		0.0339597
	97.92		0.0451958
	479.4		0.146514
	266.73		0.0755524
	297.33		0.0781059
	249.9		0.0359249
	85.68		0.0641812
	296.82		0.0374072
	238.17		0.105853
	203.49		0.0213778
	76.5		0.0701743
	271.83		0.0360117
	204		0.0834545
	237.66		0.179194
	238.17		0.0402047
	193.8		0.088402
	224.4		0.0350832
	269.79		0.0657191
	225.93		0.0278541
	172.89		0.0895934
	262.14		0.0620477
	297.33		0.126351
	81.6		0.0921144
	181.56		0.0382483
	265.71		0.125619
	50.49		0.101387
	283.56		0.0316302
	195.84		0.0345296
	274.89		0.0287375
	36.21		0.0698135
	282.03		0.0456102
	264.69		0.0471529
	61.2		0.0796057
	175.95		0.0659319
	273.36		0.0697415
	236.64		0.0377678
	239.7		0.0539347
	244.8		0.0513526
	276.42		0.0979253
	245.31		0.0369753
	51		0.079689
	107.1		0.115863
	56.1		0.0813817
	279.99		0.0407708
	289.17		0.0810336
	221.34		0.0392182
	291.72		0.103537
	78.54		0.171996
	40.8		0.0792619
	285.09		0.084211
	517.14		0.117605
	243.27		0.0503145
	52.02		0.108547
	197.37		0.0549192
	63.24		0.0734901
	69.36		0.0871352
	324.87		0.0884122
	500.31		0.0999256
	148.92		0.1095
	67.83		0.0858951
	291.72		0.0781442
	189.21		0.0295226
	252.96		0.0362192
	238.68		0.0348336
	175.44		0.048893
	12.24		0.191482
	59.67		0.155657
	190.74		0.0399344
	163.71		0.0357131
	176.97		0.0805684
	197.88		0.0285327
	533.97		0.121095
	20.91		0.156772
	173.91		0.0383205
	97.41		0.0377839
	40.29		0.0726433
	353.43		0.0757866
	93.84		0.0451612
	262.65		0.146672
	288.66		0.0541257
	436.05		0.0587928
	264.18		0.0387439
	83.13		0.043852
	285.6		0.051501
	173.91		0.0953747
	440.13		0.0494257
	186.66		0.0826336
	184.62		0.0806819
	311.61		0.0512027
	322.32		0.0362022
	240.21		0.0339791
	359.04		0.117959
	262.65		0.0424471
	300.39		0.135299
	275.91		0.0570388
	170.34		0.0312234
	94.35		0.146891
	138.72		0.105711
	124.95		0.0411765
	256.02		0.026861
	351.9		0.0360158
	233.07		0.106863
	192.27		0.0324378
	416.16		0.0345783
	89.76		0.187863
	163.71		0.101563
	176.46		0.0341417
	192.27		0.0771852
	190.23		0.0637239
	107.61		0.0610508
	182.07		0.0798723
	273.87		0.0594779
	270.3		0.0343524
	214.2		0.0255164
	51		0.0842155
	80.58		0.0888742
	271.32		0.0962378
	222.87		0.0643714
	100.98		0.0624331
	309.57		0.0580826
	386.58		0.0542704
	258.06		0.108156
	276.42		0.130188
	243.78		0.026231
	278.46		0.0935731
	256.02		0.0856677
	264.69		0.0365188
	303.45		0.0826358
	408.51		0.136977
	80.58		0.0948318
	185.64		0.0340304
	205.53		0.0509619
	159.63		0.102138
	230.01		0.0345605
	230.52		0.0538085
	227.97		0.10666
	137.7		0.0528876
	235.62		0.124759
	142.8		0.0563832
	259.08		0.0264257
	257.55		0.0851488
	223.38		0.190088
	252.96		0.0271391
	22.95		0.162284
	273.36		0.0560356
	65.79		0.0715262
	192.78		0.0549405
	206.55		0.0640274
	374.85		0.0607557
	251.43		0.0549239
	223.38		0.0394692
	371.28		0.0962516
	227.97		0.125358
	210.12		0.129574
	245.82		0.0574643
	279.48		0.138011
	291.21		0.0343735
	132.09		0.150316
	159.63		0.0662238
	161.67		0.0725831
	333.54		0.0338277
	275.4		0.0865719
	266.22		0.111228
	101.49		0.0321984
	391.68		0.0724471
	147.9		0.0767071
	163.71		0.0541856
	248.88		0.0511618
	315.18		0.0759672
	243.27		0.0430119
	414.63		0.0630041
	360.57		0.121072
	231.03		0.148369
	333.54		0.101149
	180.03		0.089548
	215.73		0.0331109
	328.95		0.0396779
	189.21		0.0246759
	99.96		0.0684008
	260.1		0.0432118
	210.63		0.0663898
	289.17		0.0394681
	476.85		0.165868
	282.54		0.0370638
	323.85		0.0724698
	183.6		0.0573206
	196.86		0.0366275
	49.98		0.12009
	177.99		0.185015
	312.63		0.0574123
	311.1		0.0443908
	281.52		0.0563489
	232.05		0.0475045
	154.53		0.0633668
	147.39		0.0897646
	241.74		0.0337976
	231.03		0.042909
	48.96		0.0954413
	246.84		0.0597203
	204.51		0.0587897
	448.29		0.0478178
	379.95		0.0694333
	255		0.0350279
	190.23		0.0545498
	475.32		0.0944037
	163.71		0.104688
	238.68		0.0808213
	36.21		0.082901
	104.04		0.0649718
	279.48		0.0519066
	18.36		0.172842
	200.43		0.0471127
	229.5		0.0693485
	222.36		0.0563643
	31.11		0.18793
	414.12		0.0432573
	265.2		0.0842923
	238.17		0.0750742
	151.47		0.19448
	307.53		0.064233
	210.63		0.0620201
	137.19		0.0728415
	216.24		0.056838
	63.75		0.0845945
	39.78		0.0826032
	254.49		0.072695
	500.82		0.0968278
	378.93		0.0641496
	241.23		0.0433728
	278.97		0.0681597
	220.83		0.0277172
	380.97		0.0438144
	362.1		0.120261
	357.51		0.0568914
	78.03		0.10882
	48.96		0.067232
	39.78		0.0701168
	52.53		0.0803347
	217.77		0.0555105
	226.95		0.0313491
	164.73		0.0631569
	344.25		0.0973185
	410.04		0.0966781
	208.59		0.0237155
	228.99		0.141512
	136.68		0.161625
	301.41		0.0811273
	12.24		0.191482
	87.21		0.071405
	227.46		0.0374135
	53.04		0.0964811
	364.14		0.0553688
	286.11		0.0957617
	268.77		0.0759567
	102		0.170651
	64.26		0.188226
	190.23		0.0388758
	34.68		0.135671
	82.11		0.0990109
	41.31		0.101761
	295.8		0.0598362
	74.46		0.105052
	212.16		0.0516313
	10.71		0.128866
	104.04		0.151875
	111.69		0.056118
	138.72		0.090256
	219.81		0.0432109
	283.05		0.0352681
	51.51		0.0361263
	315.18		0.0756163
	158.1		0.134716
	200.94		0.0574935
	237.66		0.0460126
	198.9		0.0427045
	292.23		0.065341
	48.96		0.0701493
	226.44		0.0606634
	306.51		0.0823042
	249.9		0.0491669
	149.94		0.0333235
	71.4		0.0458041
	181.56		0.0593529
	522.24		0.147651
	51		0.0758714
	261.12		0.101245
	246.84		0.0474397
	215.73		0.052858
	174.93		0.0595991
	399.33		0.184759
	85.17		0.162349
	240.21		0.047127
	399.84		0.111778
	248.88		0.0562866
	275.4		0.0660718
	233.58		0.0806465
	237.15		0.049107
	287.13		0.0478288
	258.06		0.0498353
	137.7		0.106891
	292.23		0.0687341
	164.22		0.102971
	279.48		0.103232
	207.06		0.0598982
	145.86		0.101681
	107.61		0.104398
	143.31		0.0713252
	276.93		0.0499173
	410.04		0.0567227
	219.3		0.0295092
	173.91		0.164398
	120.87		0.199347
	236.13		0.0522033
	204.51		0.106086
	265.2		0.071173
	230.01		0.0370121
	220.32		0.129328
	36.21		0.082901
	206.04		0.0356945
	256.02		0.100546
	177.48		0.0788769
	123.93		0.0628991
	199.41		0.0374442
	31.11		0.0705793
	109.65		0.0617081
	289.17		0.0291721
	233.58		0.0477109
	252.96		0.0450404
	363.63		0.0452989
	253.98		0.0436296
	491.13		0.152546
	21.93		0.15549
	246.33		0.0401467
	291.21		0.0331297
	187.68		0.143495
	157.08		0.0495553
	276.93		0.0299981
	370.26		0.147264
	211.65		0.0535759
	192.78		0.0259459
	281.52		0.0537721
	181.56		0.0469712
	242.76		0.0610833
	260.61		0.0849166
	323.85		0.0465639
	255.51		0.0463436
	244.8		0.0319344
	278.46		0.0790473
	288.66		0.0771706
	162.69		0.0225877
	287.13		0.170286
	66.3		0.0668048
	234.09		0.0861517
	53.04		0.0952307
	193.29		0.0344485
	77.52		0.0639232
	296.31		0.0329942
	279.48		0.0866504
	223.38		0.0394692
	40.29		0.0995522
	142.8		0.0670297
	219.3		0.0570131
	63.75		0.0627637
	256.02		0.0890653
	105.06		0.0399068
	330.48		0.103166
	181.56		0.0276828
	303.45		0.0942882
	201.45		0.0509426
	46.92		0.0719563
	157.08		0.0653128
	160.14		0.0781037
	170.34		0.0843743
	371.79		0.0894187
	236.13		0.0539578
	196.86		0.0253239
	250.41		0.058085
	251.94		0.0676977
	242.76		0.0499874
	201.96		0.0545787
	99.96		0.111021
	212.67		0.099163
	112.2		0.10419
	397.29		0.0687422
	226.95		0.0870195
	103.53		0.12817
	222.36		0.0599805
	16.32		0.141155
	264.69		0.115553
	207.06		0.066461
	259.08		0.0248416
	137.7		0.082321
	315.69		0.0984152
	70.38		0.141794
	248.88		0.0367086
	182.58		0.0500067
	114.75		0.0539344
	324.87		0.0678383
	303.45		0.0453602
	207.06		0.0469223
	294.27		0.0211385
	206.55		0.041898
	314.67		0.0464204
	265.71		0.0541854
	258.06		0.0915324
	233.58		0.0306211
	211.14		0.0456408
	249.39		0.0715943
	480.42		0.0585803
	273.87		0.0484303
	126.48		0.149803
	236.13		0.0495995
	522.24		0.0480532
	244.8		0.0266114
	249.39		0.0593481
	133.62		0.0939614
	241.74		0.093886
	246.84		0.0832796
	363.63		0.0641606
	476.34		0.156646
	237.15		0.0301347
	108.12		0.139592
	278.97		0.0915706
	61.2		0.0584258
	115.77		0.0845469
	49.47		0.152729
	177.48		0.0613088
	226.44		0.0443872
	253.98		0.0365809
	320.28		0.0624057
	221.85		0.022023
	217.77		0.0806596
	220.32		0.104574
	441.15		0.0536776
	208.59		0.0640091
	274.38		0.0627267
	181.56		0.0968497
	204		0.100561
	317.22		0.0452516
	238.68		0.0339233
	211.65		0.0246429
	551.31		0.185681
	265.2		0.0406245
	302.94		0.0958711
	156.06		0.126762
	198.9		0.0772578
	288.66		0.0525034
	475.83		0.169251
	404.43		0.0977344
	276.42		0.0975179
	277.44		0.0424831
	430.95		0.0645863
	58.14		0.115268
	32.13		0.0923706
	503.37		0.0433403
	69.87		0.0584032
	17.34		0.166605
	347.31		0.0256013
	216.24		0.0877071
	282.03		0.0945936
	314.16		0.0560318
	247.86		0.124677
	281.01		0.0278955
	197.88		0.0535105
	306		0.0664503
	122.91		0.0762477
	55.59		0.0810974
	315.18		0.04213
	318.75		0.0758091
	220.83		0.0249433
	227.97		0.0405356
	353.94		0.185398
	172.89		0.0730173
	218.28		0.0407531
	207.06		0.0679818
	283.05		0.0380565
	273.36		0.0377577
	257.55		0.0503699
	30.09		0.197145
	267.24		0.0320167
	470.73		0.15924
	99.45		0.17868
	246.33		0.0454746
	388.11		0.0983596
	450.84		0.134527
	127.5		0.0543188
	330.48		0.0502189
	197.37		0.154289
	119.85		0.0827873
	225.42		0.0527579
	264.18		0.0361496
	20.91		0.138391
	278.46		0.0458324
	301.41		0.0279834
	326.4		0.072804
	309.06		0.069042
	79.56		0.166758
	241.74		0.112319
	277.95		0.104649
	236.64		0.0464993
	377.4		0.0266213
	210.63		0.0453247
	286.62		0.043329
	348.33		0.0364473
	273.87		0.0860157
	252.96		0.0445043
	193.8		0.0294674
	179.52		0.0698694
	93.33		0.0768633
	300.9		0.0466642
	146.37		0.122684
	168.81		0.0636433
	273.36		0.0392659
	188.7		0.0437502
	194.31		0.022512
	239.19		0.0474795
	211.14		0.0368579
	212.16		0.0250773
	243.78		0.122039
	573.75		0.0558767
	85.17		0.122769
	174.42		0.077395
	223.38		0.0567676
	320.79		0.0298866
	259.08		0.0331487
	229.5		0.07736
	135.66		0.172674
	78.54		0.0920796
	520.2		0.0676912
	123.93		0.051563
	533.46		0.0971772
	152.49		0.0946681
	435.03		0.0395656
	277.44		0.0568244
	294.27		0.0387427
	234.09		0.0706203
	279.48		0.0489302
	35.7		0.165489
	15.3		0.107982
	228.99		0.0298399
	266.73		0.101255
	334.56		0.0533353
	222.36		0.071126
	118.83		0.0990311
	303.96		0.0432853
	248.37		0.0339973
	97.41		0.0506108
	312.12		0.126188
	185.13		0.157688
	220.83		0.0440819
	32.64		0.0844452
	51.51		0.100165
	278.46		0.0348756
	191.76		0.0441143
	259.59		0.0502706
	311.1		0.033127
	262.14		0.0432031
	220.83		0.0241576
	41.82		0.0984792
	252.96		0.0665694
	187.68		0.0702852
	580.89		0.0642206
	269.79		0.0331987
	263.67		0.0295294
	50.49		0.05142
	196.35		0.0367327
	257.04		0.113494
	215.22		0.103866
	193.29		0.0705299
	264.69		0.0304282
	340.17		0.104077
	371.28		0.0666504
	184.11		0.124045
	119.34		0.0360606
	291.21		0.0230729
	324.87		0.048318
	235.62		0.056636
	236.13		0.0571371
	213.69		0.0383063
	102		0.0463713
	271.83		0.0731661
	122.91		0.0605953
	166.26		0.0441071
	445.74		0.136096
	171.87		0.041038
	85.17		0.076736
	268.77		0.0285604
	421.77		0.0382609
	211.65		0.0474872
	317.73		0.0793937
	157.59		0.0944308
	237.66		0.0306571
	40.8		0.0792619
	110.67		0.0593115
	86.19		0.0937906
	238.68		0.135866
	17.85		0.125891
	429.93		0.0920095
	307.02		0.0305219
	224.4		0.0696096
	216.24		0.0779263
	83.13		0.0565777
	242.76		0.0690146
	243.78		0.0306672
	225.42		0.041216
	76.5		0.107063
	225.42		0.0548647
	321.81		0.0638403
	121.38		0.0651021
	82.11		0.0907905
	300.39		0.0361134
	270.81		0.0377663
	471.24		0.164726
	247.35		0.0357558
	179.52		0.0496862
	227.46		0.0534983
	279.48		0.0439034
	276.93		0.107203
	363.12		0.0732534
	208.08		0.0414673
	355.98		0.0295472
	90.27		0.0761751
	258.06		0.0521325
	160.65		0.194091
	295.29		0.0750452
	339.66		0.0550841
	370.77		0.120376
	23.97		0.0941149
	96.9		0.0606652
	327.42		0.100463
	385.56		0.0868884
	145.35		0.0978052
	41.82		0.133828
	137.7		0.153782
	247.35		0.055273
	302.94		0.0483625
	197.37		0.0929638
	143.82		0.0941238
	158.61		0.0909903
	212.16		0.0394282
	250.92		0.0504482
	210.63		0.0432747
	227.46		0.0563266
	282.03		0.0342382
	576.3		0.190532
	303.96		0.0521448
	307.02		0.0330163
	169.32		0.0787134
	425.34		0.0431387
	37.74		0.0803662
	317.73		0.0420908
	250.92		0.0486474
	266.73		0.0459594
	199.92		0.0683967
	220.32		0.020807
	255		0.0407693
	161.67		0.128537
	316.71		0.110953
	168.3		0.119592
	224.91		0.0271964
	249.39		0.0413849
	338.13		0.121672
	256.02		0.0509399
	257.04		0.0493596
	64.77		0.0936448
	255.51		0.0498938
	169.32		0.0462527
	214.71		0.138874
	286.62		0.062783
	356.49		0.125664
	298.35		0.0497745
	552.84		0.197604
	200.94		0.0547222
	311.61		0.0512414
	127.5		0.168955
	251.43		0.0835736
	312.63		0.10943
	74.97		0.0388557
	175.95		0.103446
	301.92		0.0313258
	226.44		0.0752653
	29.58		0.0776329
	233.07		0.0265169
	274.89		0.0335189
	183.09		0.198699
	235.11		0.0818727
	231.54		0.0292341
	318.75		0.042343
	51.51		0.182621
	295.29		0.0493631
	369.75		0.0630138
	141.78		0.0366999
	320.28		0.0333255
	207.06		0.0542097
	259.08		0.0230535
	210.63		0.077597
	246.33		0.104577
	274.89		0.0578301
	249.9		0.0359249
	253.98		0.10456
	164.22		0.0662006
	400.35		0.072684
	296.31		0.0652559
	35.7		0.0864269
	244.29		0.0341197
	210.63		0.0479887
	284.07		0.0548155
	220.32		0.0364338
	176.46		0.0403342
	298.35		0.0578196
	61.71		0.059791
	411.57		0.0738935
	338.64		0.0563638
	222.87		0.0480095
	194.31		0.0506984
	357		0.103135
	353.94		0.0480539
	261.12		0.065252
	276.42		0.0593551
	245.31		0.0311887
	333.03		0.0838456
	282.54		0.0917831
	31.62		0.195895
	195.84		0.0246111
	383.01		0.108508
	407.49		0.140294
	503.88		0.196261
	275.4		0.0264941
	438.6		0.0852203
	26.52		0.0846547
	376.89		0.15297
	319.26		0.0679874
	286.11		0.0405997
	143.31		0.0429392
	270.81		0.0911693
	211.65		0.0328978
	228.99		0.0980647
	164.73		0.134268
	206.55		0.0664124
	388.11		0.029153
	181.56		0.0515454
	175.44		0.0466308
	63.24		0.0708584
	192.27		0.0259206
	253.47		0.0887855
	240.21		0.0766892
	35.19		0.0748522
	489.09		0.0754356
	249.39		0.0510431
	241.23		0.0684102
	19.38		0.163331
	418.71		0.184542
	209.1		0.0394401
	179.52		0.0556786
	475.32		0.0637737
	185.64		0.0481946
	353.94		0.107457
	97.41		0.0596183
	310.59		0.0950109
	308.04		0.056464
	140.76		0.123175
	271.32		0.0801935
	273.36		0.0363322
	364.14		0.123832
	158.61		0.0925512
	157.08		0.114884
	27.54		0.162606
	288.15		0.0377651
	360.06		0.0382943
	226.44		0.0341085
	245.82		0.0828071
	239.19		0.03882
	226.44		0.064007
	270.81		0.0500925
	229.5		0.0531051
	281.52		0.0307156
	189.21		0.0733269
	47.43		0.0601796
	394.23		0.074482
	242.25		0.0566127
	244.29		0.0596419
	201.45		0.0316019
	252.96		0.0511262
	79.56		0.0368873
	389.13		0.0482596
	299.88		0.0816216
	263.16		0.0546752
	310.59		0.0481767
	224.91		0.187971
	321.3		0.0830238
	379.95		0.0755059
	174.42		0.0894717
	204		0.0681869
	139.74		0.0942898
	335.58		0.0395431
	51		0.104102
	258.06		0.123091
	227.46		0.0964717
	176.97		0.0521705
	231.54		0.021202
	217.26		0.0933975
	310.08		0.0809667
	65.28		0.102899
	230.52		0.120928
	63.75		0.0559697
	39.78		0.0983214
	132.09		0.102453
	210.12		0.0422948
	145.86		0.198956
	236.13		0.111793
	202.47		0.045252
	425.85		0.0593357
	197.88		0.0879623
	332.01		0.096976
	283.05		0.144575
	235.62		0.0377761
	218.79		0.0566069
	239.7		0.0354062
	210.63		0.0518876
	484.5		0.0984097
	210.12		0.142963
	213.69		0.097072
	283.05		0.141955
	346.29		0.052452
	245.31		0.0592853
	237.15		0.0874969
	240.21		0.126595
	392.7		0.0909502
	252.96		0.0431692
	257.04		0.0572038
	140.25		0.13744
	222.36		0.111026
	284.07		0.0702619
	301.41		0.0561851
	228.48		0.0398995
	209.61		0.064269
	453.39		0.0672208
	234.09		0.0302945
	418.71		0.0558302
	310.59		0.025991
	207.57		0.0992841
	326.4		0.0949367
	42.84		0.135286
	182.07		0.0436064
	157.59		0.0404173
	408.51		0.0220206
	576.81		0.170398
	244.8		0.08768
	266.22		0.0319398
	287.13		0.0932649
	157.59		0.0439524
	284.58		0.0402403
	154.53		0.0887964
	75.48		0.0433441
	324.87		0.0804949
	310.08		0.0500008
	234.09		0.0362715
	269.28		0.0779718
	259.59		0.0562504
	251.94		0.0535073
	159.12		0.097702
	221.85		0.0419843
	283.05		0.0565514
	113.22		0.187163
	189.21		0.067757
	250.92		0.0638185
	270.3		0.0301123
	556.92		0.180084
	278.46		0.0931907
	225.42		0.12337
	102.51		0.0750358
	165.75		0.125176
	228.48		0.0715867
	288.66		0.105092
	66.3		0.0473737
	39.78		0.0973038
	153		0.0922154
	238.17		0.0708054
	263.16		0.0838086
	389.13		0.0692674
	209.61		0.0354318
	390.66		0.130666
	196.35		0.029486
	251.94		0.0546807
	199.41		0.0414085
	183.09		0.056777
	327.93		0.0377451
	268.77		0.0518793
	233.58		0.127847
	309.06		0.0427309
	188.7		0.0380001
	217.77		0.0625218
	278.46		0.03804
	262.65		0.0612072
	249.9		0.027271
	223.38		0.0902577
	145.35		0.0801797
	223.89		0.0774454
	167.28		0.0823126
	80.07		0.0325682
	145.35		0.0683282
	146.37		0.0369824
	94.35		0.0959245
	241.23		0.0456464
	141.27		0.0763646
	256.02		0.0810233
	314.67		0.0371835
	247.86		0.0650021
	240.72		0.0363135
	189.21		0.0995291
	52.02		0.090525
	279.48		0.0398217
	257.55		0.0664431
	411.06		0.0869677
	70.38		0.0690086
	249.39		0.105738
	251.94		0.0660752
	266.22		0.117151
	391.68		0.0386305
	201.45		0.0675363
	198.39		0.0277343
	238.68		0.0458936
	196.86		0.0367382
	282.54		0.0638918
	213.69		0.0286745
	207.57		0.0529952
	133.62		0.134573
	202.47		0.0418808
	268.26		0.0591179
	193.29		0.0472433
	294.27		0.0374032
	214.71		0.0654536
	217.77		0.0649977
	66.81		0.031678
	121.89		0.0920819
	334.05		0.0606373
	230.01		0.0844873
	333.54		0.0337423
	106.59		0.0538204
	208.59		0.118704
	257.04		0.0750117
	149.43		0.100503
	438.09		0.119659
	69.87		0.0445369
	358.02		0.062898
	113.73		0.0415923
	232.05		0.0427802
	287.13		0.0247864
	230.52		0.0364666
	220.83		0.0577434
	280.5		0.068777
	137.7		0.0835558
	286.62		0.0373985
	208.59		0.102796
	28.05		0.161998
	207.06		0.0469223
	423.3		0.133521
	37.23		0.119145
	292.23		0.0515102
	215.22		0.0523633
	49.47		0.168185
	213.69		0.0250737
	219.81		0.0587272
	239.19		0.0420951
	91.29		0.079763
	514.59		0.176673
	201.96		0.0383902
	338.13		0.187801
	272.85		0.0616042
	314.16		0.0247149
	32.64		0.100378
	256.02		0.0241663
	217.26		0.0287652
	373.32		0.126763
	187.68		0.0351373
	192.78		0.0279686
	243.27		0.0734412
	174.42		0.0728467
	238.17		0.118326
	296.82		0.0494841
	191.25		0.0881394
	271.83		0.0394161
	393.21		0.104564
	283.05		0.0301251
	233.07		0.0561857
	220.83		0.0409642
	355.98		0.11439
	219.3		0.051503
	277.44		0.0905012
	327.42		0.110402
	267.24		0.0850649
	219.81		0.144764
	400.35		0.0650757
	195.84		0.0439763
	219.81		0.070724
	246.84		0.0455525
	180.54		0.0361737
	264.69		0.0644452
	313.14		0.0825483
	244.8		0.0528791
	259.08		0.0398549
	324.36		0.0667766
	350.88		0.0435949
	28.05		0.0892016
	446.76		0.159147
	306.51		0.0483474
	351.9		0.105471
	237.15		0.0833829
	269.28		0.0623742
	193.8		0.0645951
	44.88		0.0553614
	450.33		0.0732367
	200.94		0.0766357
	139.23		0.143607
	217.77		0.0471856
	200.94		0.0409249
	188.7		0.144074
	276.42		0.080573
	244.29		0.0410075
	318.75		0.0329006
	143.31		0.0864236
	404.94		0.138606
	50.49		0.109054
	255.51		0.0305725
	201.96		0.0794873
	248.88		0.0704836
	260.1		0.0401268
	325.89		0.0558466
	155.04		0.067456
	22.44		0.087383
	193.29		0.0437573
	269.28		0.117193
	168.3		0.157889
	244.29		0.0476845
	220.32		0.0383251
	274.38		0.027977
	106.08		0.114592
	374.85		0.108391
	172.38		0.0483283
	269.28		0.0399244
	304.98		0.106697
	181.56		0.0450614
	133.62		0.0420244
	329.46		0.111779
	193.29		0.0337332
	289.68		0.0349887
	234.09		0.0507096
	515.1		0.197588
	149.94		0.107891
	197.88		0.0263615
	252.96		0.05972
	216.24		0.0322539
	275.4		0.0674492
	168.81		0.0641909
	226.44		0.0549085
	321.81		0.0784604
	367.2		0.042148
	269.79		0.051373
	209.1		0.077061
	491.13		0.154401
	226.44		0.0530693
	366.69		0.106294
	43.35		0.0700051
	482.97		0.046202
	288.15		0.0333073
	429.42		0.185858
	311.61		0.0431052
	199.41		0.0433502
	67.83		0.109053
	187.68		0.0527127
	241.23		0.0243957
	345.27		0.0357215
	232.56		0.0459439
	137.19		0.136053
	281.52		0.0689837
	56.1		0.098556
	210.12		0.0437794
	235.62		0.0592993
	191.25		0.0818733
	196.86		0.104166
	497.76		0.137792
	273.87		0.0493464
	193.8		0.0917381
	234.6		0.0584786
	75.48		0.1029
	246.84		0.0903236
	35.19		0.13275
	230.52		0.0693685
	38.76		0.12045
	283.05		0.0689079
	172.89		0.0527781
	153.51		0.0340701
	378.93		0.122613
	185.13		0.0390407
	151.98		0.0878912
	264.18		0.0608301
	260.61		0.101967
	192.78		0.0808643
	17.34		0.128535
	16.32		0.0934954
	222.36		0.0443871
	160.14		0.0384952
	413.1		0.0425351
	239.7		0.030816
	57.63		0.078887
	191.25		0.124718
	74.97		0.0542899
	437.58		0.148196
	261.12		0.0387804
	212.16		0.0509962
	224.91		0.0234451
	234.09		0.0596697
	245.82		0.0943661
	339.66		0.0334208
	218.79		0.0431004
	215.22		0.0282812
	238.68		0.0875675
	289.68		0.0486056
	237.15		0.0462851
	473.28		0.07453
	287.13		0.0751013
	157.08		0.0779218
	247.86		0.0847287
	207.06		0.0333525
	301.41		0.0448992
	212.67		0.0594708
	237.15		0.0780575
	294.27		0.0372032
	264.18		0.0476467
	251.43		0.0253388
	270.3		0.0456416
	303.45		0.0706844
	237.15		0.0597019
	231.03		0.0534665
	560.49		0.180428
	234.6		0.0550556
	283.05		0.0500922
	150.45		0.0948143
	183.09		0.058981
	147.39		0.0957237
	383.01		0.142055
	273.36		0.0572098
	324.87		0.0375714
	74.97		0.0862049
	113.22		0.075093
	298.86		0.135044
	102.51		0.048713
	235.62		0.0709991
	213.18		0.086991
	281.01		0.0564393
	216.24		0.0396111
	410.04		0.132003
	430.44		0.160055
	234.6		0.0391924
	184.62		0.0288513
	205.02		0.0238204
	219.81		0.0361377
	257.55		0.0536078
	44.88		0.0753468
	163.71		0.076017
	272.34		0.197141
	118.32		0.116419
	453.39		0.14258
	276.42		0.0348238
	73.44		0.0979293
	425.34		0.129281
	274.38		0.0536919
	304.47		0.030404
	98.43		0.160995
	304.47		0.0562164
	298.35		0.0320208
	209.1		0.0773497
	159.12		0.109747
	193.8		0.16558
	240.21		0.106752
	150.45		0.0424517
	290.19		0.141431
	189.72		0.033252
	205.53		0.0780618
	595.17		0.155598
	96.9		0.167638
	121.89		0.0801423
	218.28		0.0428715
	183.6		0.104486
	414.12		0.0539492
	282.54		0.0272606
	272.34		0.0504429
	312.63		0.116807
	334.05		0.0943966
	232.56		0.0236816
	46.92		0.0529322
	166.26		0.0940285
	275.4		0.064412
	354.45		0.17177
	248.88		0.0553236
	251.94		0.13667
	247.35		0.0292934
	251.94		0.0203427
	377.91		0.138538
	173.4		0.0308707
	350.37		0.0582965
	262.14		0.0527265
	118.32		0.0727713
	323.34		0.0511312
	128.52		0.0872422
	288.66		0.0542972
	150.45		0.110693
	221.85		0.0350908
	118.83		0.125537
	320.79		0.044169
	262.65		0.106634
	31.62		0.128491
	188.19		0.0278734
	125.46		0.0668301
	181.05		0.0907014
	36.72		0.0761761
	290.19		0.0653316
	463.59		0.143406
	212.16		0.0461969
	397.29		0.0621297
	115.77		0.155573
	247.35		0.055781
	205.53		0.0374866
	467.16		0.0417045
	217.26		0.104965
	228.99		0.0467627
	358.53		0.0812001
	258.57		0.0289935
	250.41		0.0247426
	214.71		0.053902
	301.41		0.0552117
	266.22		0.0479661
	285.6		0.0429341
	249.39		0.0619622
	149.94		0.0574898
	180.54		0.057117
	428.91		0.0601695
	227.97		0.0314584
	198.39		0.0347161
	223.38		0.0352014
	371.79		0.0703224
	223.38		0.0484477
	272.85		0.0787973
	269.28		0.0519941
	322.32		0.0498394
	60.69		0.0647896
	453.9		0.0360431
	175.95		0.0326262
	360.57		0.0272288
	222.36		0.0504221
	228.48		0.136895
	23.97		0.118876
	221.34		0.0254163
	247.35		0.0683692
	374.85		0.130094
	28.05		0.148772
	267.75		0.040633
	136.17		0.152352
	81.6		0.0943117
	279.48		0.0766969
	372.81		0.0512755
	255.51		0.0558698
	155.55		0.170612
	157.59		0.129737
	16.83		0.113239
	296.82		0.034626
	330.99		0.0678956
	143.82		0.0459203
	265.2		0.0511914
	498.27		0.0369617
	307.53		0.0310295
	232.56		0.0768004
	125.46		0.0732883
	291.21		0.0344083
	293.76		0.0897351
	316.2		0.0886702
	227.97		0.0558816
	172.38		0.0301493
	245.31		0.0747635
	236.13		0.126826
	373.32		0.0288703
	195.33		0.0590143
	275.91		0.0356292
	241.74		0.0675546
	239.7		0.0461546
	245.82		0.0360701
	347.31		0.124778
	403.41		0.133747
	299.37		0.120714
	244.29		0.0405739
	154.53		0.0668944
	274.38		0.0549629
	257.04		0.0555983
	249.39		0.0731904
	438.09		0.114441
	140.76		0.0841572
	374.85		0.0312223
	237.15		0.0534372
	309.06		0.071749
	237.15		0.0331033
	143.82		0.134422
	359.55		0.0276016
	201.96		0.0299079
	186.15		0.0626752
	281.01		0.0401983
	199.92		0.081502
	454.41		0.0704862
	186.15		0.108241
	272.34		0.0384389
	57.63		0.0512306
	200.94		0.0408161
	299.88		0.0392631
	373.83		0.0426372
	261.12		0.0820635
	220.32		0.0339264
	268.26		0.0626613
	318.75		0.042078
	311.61		0.031427
	384.54		0.0311187
	290.7		0.044349
	159.63		0.0899772
	298.35		0.0289518
	114.24		0.180012
	262.65		0.0645357
	505.41		0.163507
	312.12		0.0634085
	58.14		0.18262
	421.26		0.0408609
	211.14		0.0410313
	349.86		0.0760862
	232.56		0.0860582
	234.6		0.110024
	80.07		0.0325682
	274.89		0.0449963
	303.96		0.171036
	246.33		0.0574927
	296.82		0.0966926
	281.01		0.0557998
	589.05		0.115831
	46.41		0.0687974
	346.8		0.0571009
	179.01		0.0413991
	188.19		0.0500013
	293.76		0.0709743
	171.36		0.0871857
	220.83		0.0561353
	372.3		0.0619277
	332.52		0.0460832
	395.76		0.0654318
	242.76		0.0598818
	105.57		0.117087
	581.4		0.083692
	240.21		0.170129
	36.21		0.175151
	188.7		0.0297792
	16.83		0.179786
	354.45		0.115448
	149.94		0.192203
	198.39		0.0460056
	237.15		0.0661795
	137.19		0.11382
	207.06		0.0864389
	212.67		0.0333109
	200.43		0.0573576
	530.91		0.106035
	227.46		0.0665751
	280.5		0.0851412
	270.81		0.0514701
	136.17		0.0896303
	215.73		0.0423191
	41.82		0.0796057
	72.93		0.0861369
	227.46		0.101108
	181.56		0.052303
	235.11		0.0413144
	237.15		0.0936432
	191.25		0.0225241
	469.71		0.078867
	314.67		0.0892274
	224.91		0.0352414
	200.94		0.0350192
	234.09		0.0479624
	244.8		0.0582911
	257.55		0.0764952
	94.35		0.121329
	114.75		0.136728
	229.5		0.0314735
	272.34		0.0414015
	284.07		0.041157
	235.11		0.0325733
	180.54		0.105655
	98.43		0.195279
	219.3		0.0900127
	279.48		0.0915616
	306.51		0.0695181
	153.51		0.134919
	129.54		0.0588365
	186.15		0.0353253
	299.37		0.0379348
	300.39		0.0832019
	122.4		0.128559
	263.16		0.0667798
	210.12		0.0626582
	231.54		0.131067
	200.43		0.0360129
	250.41		0.0731595
	187.17		0.125595
	102		0.0705561
	194.82		0.0427427
	40.8		0.161584
	390.15		0.126514
	169.32		0.0834029
	27.03		0.0946109
	470.73		0.152502
	326.91		0.0348353
	411.57		0.0461148
	307.02		0.0406721
	472.77		0.0402396
	222.87		0.0693106
	190.23		0.0669907
	277.95		0.0262126
	244.8		0.118552
	339.15		0.0443572
	256.02		0.0478522
	225.93		0.076207
	303.45		0.0391035
	96.39		0.112973
	189.72		0.0410915
	113.22		0.0470091
	258.57		0.019415
	386.07		0.0510115
	326.91		0.118025
	361.59		0.0646665
	495.21		0.0333349
	417.69		0.0519529
	266.22		0.0394359
	313.65		0.102152
	406.47		0.113025
	157.08		0.0793967
	230.01		0.0408083
	242.76		0.0498109
	191.76		0.0849844
	236.64		0.029221
	213.18		0.0864729
	212.16		0.0502191
	228.99		0.100066
	511.02		0.168536
	267.24		0.0268984
	204.51		0.0912022
	95.88		0.104872
	162.69		0.112911
	254.49		0.0644273
	431.97		0.100379
	266.22		0.0447521
	248.37		0.0241214
	364.14		0.152533
	326.4		0.0308316
	102		0.0496002
	213.18		0.0918954
	36.72		0.0901145
	235.62		0.0630165
	196.86		0.045028
	343.23		0.0780281
	374.85		0.0513217
	19.38		0.121441
	137.19		0.0521761
	145.86		0.114923
	480.42		0.115824
	226.95		0.0669103
	208.59		0.0790813
	261.12		0.0544993
	225.42		0.0679715
	163.2		0.109872
	245.31		0.0739741
	224.4		0.0320807
	299.37		0.0534316
	139.74		0.114951
	351.9		0.0848182
	374.85		0.120592
	304.98		0.0467004
	282.54		0.0548458
	55.08		0.0788845
	227.97		0.0263293
	58.14		0.0479774
	23.46		0.170824
	144.33		0.0722605
	78.03		0.0824834
	30.09		0.101052
	207.06		0.044666
	210.63		0.0574026
	92.82		0.105867
	281.01		0.0993418
	284.07		0.0351794
	91.29		0.123826
	266.73		0.0559605
	288.15		0.0351463
	251.94		0.0313566
	490.62		0.137111
	128.52		0.174231
	42.33		0.0908903
	255		0.0717273
	129.54		0.081811
	214.71		0.0604793
	290.7		0.143517
	238.68		0.0930423
	208.59		0.0460204
	234.6		0.0335755
	51		0.0663415
	169.83		0.031054
	33.66		0.090787
	304.98		0.0427175
	258.06		0.044
	255.51		0.0349875
	221.85		0.0324643
	225.42		0.0355112
	299.88		0.125572
	229.5		0.0444071
	264.18		0.0789194
	281.52		0.0441301
	142.8		0.092927
	372.3		0.123801
	252.45		0.0601421
	245.82		0.0274182
	233.58		0.0509792
	129.03		0.0705451
	272.85		0.0680691
	217.26		0.0386983
	368.73		0.0944086
	271.32		0.0235341
	324.36		0.0521861
	291.21		0.101177
	270.81		0.0183676
	259.59		0.0441668
	217.77		0.0543557
	275.91		0.0462387
	219.3		0.0397407
	196.35		0.0342484
	232.56		0.0577378
	240.21		0.0592665
	245.82		0.0541596
	469.2		0.128604
	245.82		0.102666
	224.91		0.0353451
	293.25		0.0491987
	280.5		0.0402458
	249.39		0.0327958
	30.09		0.101052
	257.55		0.100418
	165.24		0.0592831
	184.62		0.0388841
	305.49		0.035228
	260.61		0.174967
	104.55		0.0545985
	223.89		0.0362355
	118.32		0.115896
	199.41		0.0464411
	185.13		0.050561
	306.51		0.168293
	285.09		0.088129
	246.33		0.0366084
	283.05		0.038224
	404.43		0.0723505
	399.33		0.100848
[truncated: 18,028 more rows]

## Sheet: 36nM
Area（μm2）	89.25	Deformation	0.0479077
	115.77		0.0494835
	177.99		0.0304514
	59.67		0.0702964
	337.11		0.119324
	233.07		0.0573807
	204.51		0.0319006
	13.26		0.13232
	249.39		0.10514
	250.41		0.0827365
	223.38		0.0319346
	19.38		0.163331
	67.32		0.130968
	207.06		0.0796392
	157.59		0.0838097
	52.02		0.141538
	206.04		0.0316586
	277.44		0.0319949
	221.85		0.154757
	31.11		0.146164
	106.59		0.189888
	232.56		0.0873581
	245.31		0.0458987
	235.62		0.090092
	182.07		0.0379205
	285.09		0.0665236
	200.94		0.046922
	376.38		0.0528888
	132.6		0.0787564
	272.85		0.0455759
	364.14		0.0579683
	371.28		0.0352546
	145.35		0.0677692
	201.45		0.029745
	94.86		0.165813
	202.98		0.0431019
	111.18		0.0717512
	91.29		0.143022
	189.72		0.0385813
	298.86		0.0549067
	43.86		0.0718888
	340.68		0.158212
	207.57		0.0631544
	13.26		0.174143
	179.01		0.171
	206.04		0.0297133
	389.13		0.0393615
	138.72		0.0996307
	177.99		0.0380491
	221.85		0.0587468
	205.02		0.0309751
	181.05		0.0929408
	273.87		0.0669263
	212.16		0.0823843
	127.5		0.0815575
	205.53		0.0603648
	336.09		0.0563654
	297.33		0.0329684
	262.14		0.0408915
	248.37		0.072901
	259.59		0.0610564
	196.35		0.0327083
	274.38		0.132309
	152.49		0.0364269
	272.85		0.0494087
	218.28		0.0398343
	272.85		0.0758388
	199.41		0.0520617
	208.08		0.107748
	245.31		0.0499634
	296.31		0.106126
	283.05		0.0542038
	272.85		0.0472522
	20.91		0.190388
	84.15		0.153636
	165.24		0.0428917
	180.54		0.0520073
	141.78		0.115019
	53.04		0.127389
	42.84		0.0934728
	214.2		0.0441169
	180.03		0.0630343
	148.41		0.102416
	220.32		0.0299074
	201.96		0.118195
	52.02		0.0658998
	149.43		0.0416014
	44.88		0.127169
	248.37		0.0746738
	185.13		0.0270045
	56.1		0.0737685
	306.51		0.126659
	105.57		0.0802739
	438.09		0.160755
	432.48		0.0400727
	267.24		0.0309373
	149.94		0.111702
	216.24		0.0370628
	235.62		0.075018
	281.01		0.060337
	19.38		0.0821978
	166.26		0.0698001
	341.19		0.0836442
	304.98		0.0739763
	225.42		0.107912
	266.22		0.0735242
	240.72		0.0427354
	209.61		0.0602945
	224.91		0.0908225
	102		0.0522788
	339.66		0.127615
	163.71		0.0894605
	185.13		0.050998
	208.59		0.091923
	205.53		0.0511183
	198.39		0.0518479
	27.54		0.121897
	93.84		0.0687078
	23.97		0.118876
	137.19		0.0908075
	135.66		0.129367
	261.63		0.0629726
	97.41		0.129353
	217.77		0.053323
	182.07		0.0965525
	292.74		0.0788942
	222.87		0.0348355
	157.59		0.0867071
	171.87		0.0420835
	147.9		0.183938
	42.84		0.0711429
	252.96		0.0499788
	200.94		0.0562753
	39.27		0.0466532
	219.3		0.0464975
	254.49		0.0729644
	205.53		0.0634466
	225.42		0.0434735
	48.45		0.085144
	264.69		0.0814317
	126.48		0.0377431
	132.6		0.0689818
	191.76		0.0827834
	277.44		0.139411
	58.14		0.0479774
	218.79		0.0678313
	48.45		0.059078
	204.51		0.0425083
	230.01		0.060742
	209.61		0.0567719
	307.53		0.197221
	336.6		0.0762599
	251.94		0.0586669
	143.31		0.0566443
	259.08		0.0452863
	241.74		0.0249421
	422.28		0.0968451
	107.61		0.157097
	34.17		0.092944
	272.85		0.0745269
	283.56		0.0522095
	235.62		0.0740326
	225.42		0.0409755
	176.97		0.0816105
	190.23		0.146247
	101.49		0.17957
	283.05		0.0338887
	120.87		0.0612425
	288.66		0.0464784
	259.59		0.0355998
	69.36		0.0899228
	29.07		0.125982
	328.44		0.105478
	20.4		0.0752015
	82.62		0.0748123
	21.42		0.135286
	206.04		0.0341944
	264.69		0.158289
	212.16		0.0399319
	278.97		0.0591933
	77.01		0.0974922
	236.13		0.0746425
	306.51		0.0936249
	195.33		0.0646875
	265.2		0.0464413
	182.07		0.0264186
	278.46		0.0753301
	67.83		0.160599
	200.43		0.0336327
	220.83		0.043574
	245.82		0.0597792
	97.41		0.0382265
	183.09		0.0455263
	271.32		0.0365401
	133.11		0.0761254
	32.64		0.185642
	54.06		0.0835069
	299.88		0.198765
	233.07		0.0422084
	171.36		0.0383341
	216.24		0.0475916
	252.96		0.0506569
	198.39		0.0791413
	83.64		0.0546995
	215.22		0.0384038
	187.68		0.0329959
	132.09		0.0441678
	183.6		0.0833717
	183.09		0.0571151
	233.07		0.159097
	109.65		0.118095
	285.09		0.0767307
	32.64		0.119049
	156.57		0.116238
	157.08		0.0394671
	77.52		0.0645962
	249.9		0.0511814
	52.02		0.0476684
	101.49		0.0450179
	272.85		0.0300848
	248.37		0.0763511
	196.35		0.0404215
	334.05		0.0822302
	126.48		0.0299255
	201.45		0.046178
	171.87		0.0662904
	55.59		0.164566
	453.39		0.0851328
	185.13		0.0715622
	235.11		0.0440414
	200.43		0.0532625
	261.12		0.0415354
	343.74		0.102156
	55.59		0.0743076
	185.13		0.041634
	165.75		0.0206035
	195.33		0.0684185
	16.32		0.0934954
	145.86		0.0305948
	159.12		0.0800379
	358.02		0.0345376
	17.34		0.0874767
	222.87		0.0572803
	411.57		0.0828315
	281.01		0.0487904
	243.27		0.100518
	200.94		0.0554086
	219.81		0.0447638
	287.64		0.046885
	246.84		0.0348415
	209.1		0.0463032
	211.14		0.0755703
	358.02		0.0763206
	30.6		0.117635
	106.08		0.109099
	24.48		0.0823567
	194.82		0.0620222
	207.06		0.0548493
	20.91		0.156772
	100.47		0.0546157
	272.34		0.0537682
	329.46		0.0278311
	156.57		0.0739845
	369.24		0.0473024
	97.41		0.101338
	235.11		0.0401057
	327.93		0.0509681
	34.68		0.0944443
	211.65		0.0452575
	139.23		0.0756225
	253.47		0.039318
	231.54		0.102329
	242.76		0.0505034
	459		0.0931232
	220.32		0.131419
	115.77		0.171754
	214.2		0.0197675
	203.49		0.12181
	170.85		0.0374806
	216.75		0.164225
	85.17		0.0605434
	123.42		0.163079
	204		0.107836
	187.68		0.0530427
	175.44		0.0341833
	116.79		0.052903
	249.9		0.0582647
	242.76		0.0299784
	54.57		0.0904138
	274.89		0.0562898
	250.92		0.0472925
	25.5		0.0869963
	163.2		0.11622
	174.93		0.0775915
	279.99		0.0427894
	182.07		0.12363
	96.39		0.113739
	242.76		0.052619
	381.48		0.164102
	220.32		0.0288407
	272.85		0.0579146
	172.89		0.0285494
	58.14		0.0853476
	182.07		0.0430871
	302.94		0.0797254
	221.85		0.0535869
	239.7		0.070426
	306.51		0.179524
	60.18		0.0715048
	195.33		0.0320284
	283.56		0.0395217
	295.8		0.109105
	253.47		0.0351286
	271.83		0.0460023
	253.47		0.0634946
	183.6		0.0499671
	281.01		0.0311536
	39.27		0.181153
	238.68		0.0527857
	332.01		0.0449088
	176.46		0.06034
	15.81		0.100432
	285.6		0.033576
	212.67		0.0295315
	209.61		0.0559006
	309.57		0.194156
	481.44		0.106352
	309.57		0.066125
	249.39		0.0374497
	46.41		0.0687974
	189.72		0.106456
	123.93		0.155791
	175.44		0.0410411
	222.36		0.0289145
	198.9		0.0629535
	143.31		0.0249052
	228.99		0.0467993
	241.23		0.0345371
	206.55		0.0511645
	157.08		0.0663682
	83.13		0.0929361
	292.23		0.123671
	56.1		0.129146
	56.1		0.0534569
	361.08		0.119377
	208.08		0.0530455
	241.23		0.0357692
	244.29		0.0326221
	210.63		0.0515452
	173.91		0.162664
	282.54		0.047962
	126.48		0.0851669
	257.55		0.0956293
	158.1		0.0561222
	386.58		0.0673045
	220.32		0.053655
	37.23		0.181793
	150.45		0.139926
	151.47		0.0990626
	35.19		0.128753
	181.05		0.0256657
	239.7		0.0385953
	204		0.0866821
	124.95		0.177765
	231.03		0.0943662
	511.53		0.0975353
	132.09		0.085587
	160.14		0.064955
	133.62		0.0848988
	62.22		0.164286
	216.24		0.0644361
	61.71		0.0631775
	195.84		0.0857324
	204		0.0258792
	210.63		0.0837894
	62.22		0.0595531
	56.61		0.0506167
	14.28		0.110615
	145.35		0.0575273
	124.95		0.0932459
	33.66		0.161186
	181.05		0.0450274
	164.22		0.107001
	196.35		0.0794411
	201.96		0.100105
	256.53		0.121222
	155.04		0.105284
	46.92		0.108893
	196.35		0.0423002
	413.1		0.144818
	209.1		0.0327959
	199.92		0.0358392
	340.68		0.0599693
	242.25		0.0651913
	266.73		0.0809589
	332.01		0.190877
	235.62		0.032058
	67.32		0.0748647
	201.96		0.0965221
	12.24		0.147585
	420.24		0.169392
	119.85		0.111841
	159.63		0.0582864
	298.86		0.0285522
	320.79		0.0403087
	71.91		0.0786269
	192.78		0.0317422
	234.6		0.0438497
	180.03		0.0611567
	198.39		0.0423678
	244.29		0.105117
	155.04		0.116414
	245.31		0.0395716
	220.32		0.0410604
	115.26		0.0896152
	241.23		0.128428
	105.06		0.10393
	16.83		0.0871367
	149.43		0.109637
	198.9		0.0782488
	30.6		0.0849782
	234.6		0.0627336
	289.68		0.0246826
	189.72		0.055092
	256.02		0.0357051
	51.51		0.0623468
	266.73		0.07538
	194.82		0.0673654
	156.06		0.110495
	190.74		0.0973475
	93.33		0.0557181
	81.09		0.0355231
	62.22		0.0574588
	237.15		0.0769384
	171.36		0.104443
	68.34		0.0705396
	262.14		0.0892454
	281.52		0.0525486
	93.33		0.0737329
	117.81		0.12079
	208.08		0.0339216
	225.42		0.0341731
	274.89		0.0588209
	146.37		0.0746375
	218.79		0.0209931
	301.92		0.0373493
	319.26		0.0610091
	163.2		0.0805515
	210.63		0.0988017
	62.73		0.114711
	269.28		0.0628186
	191.25		0.0692785
	173.4		0.0529336
	214.71		0.0791761
	338.13		0.123564
	192.78		0.122127
	238.17		0.0428906
	211.14		0.0410591
	36.72		0.084828
	416.67		0.172555
	252.96		0.0420073
	278.46		0.0336285
	223.89		0.0671687
	222.36		0.0441454
	236.64		0.0897742
	365.67		0.16643
	281.52		0.117882
	164.22		0.0704877
	202.47		0.0437266
	45.9		0.0756964
	345.27		0.0584441
	191.76		0.0505746
	31.62		0.0978429
	208.08		0.03996
	294.78		0.0462286
	217.77		0.132071
	234.09		0.036663
	180.54		0.032906
	266.73		0.075066
	211.14		0.0825862
	184.11		0.0578311
	374.34		0.0498861
	105.57		0.123782
	290.19		0.0488556
	223.89		0.0285562
	282.54		0.0802934
	158.61		0.0332924
	38.25		0.112228
	165.24		0.0351765
	503.37		0.119976
	303.96		0.0730032
	314.67		0.0790281
	250.41		0.0632078
	295.29		0.104506
	40.8		0.0792619
	217.77		0.0483984
	61.71		0.126071
	233.07		0.0564579
	347.31		0.0940569
	291.21		0.0851999
	211.65		0.059879
	214.71		0.06866
	228.48		0.0373018
	276.93		0.0444506
	141.27		0.0860138
	156.06		0.196793
	116.79		0.0759434
	297.84		0.0365409
	545.19		0.160238
	301.41		0.177949
	290.19		0.0757669
	11.22		0.160046
	182.07		0.0261931
	52.02		0.03996
	166.77		0.0864191
	221.34		0.0644136
	239.7		0.0432073
	261.63		0.095694
	219.81		0.0624725
	36.72		0.124734
	91.8		0.0672575
	51.51		0.121937
	377.4		0.187022
	198.39		0.0855241
	38.76		0.0888477
	249.9		0.0409406
	308.04		0.0414772
	420.24		0.112379
	230.52		0.096665
	236.64		0.0542377
	48.45		0.0857257
	242.76		0.0365588
	253.47		0.031795
	300.39		0.0958565
	414.12		0.0256432
	126.48		0.124077
	237.66		0.117865
	260.1		0.066371
	230.52		0.0431868
	114.24		0.0650651
	118.32		0.0458507
	273.36		0.0723015
	221.34		0.0217476
	252.45		0.0693831
	257.04		0.054915
	60.18		0.0503558
	236.64		0.0370354
	234.6		0.0882457
	198.9		0.0382036
	49.98		0.0739312
	162.18		0.0482491
	392.7		0.0679434
	297.33		0.0347222
	191.25		0.0402967
	282.03		0.072098
	218.28		0.0588302
	48.45		0.11366
	113.73		0.0336028
	268.26		0.0401828
	145.86		0.027684
	237.15		0.0371849
	124.95		0.054032
	211.65		0.039525
	194.82		0.0485591
	246.84		0.0722412
	189.21		0.107493
	416.16		0.142718
	12.24		0.160805
	168.81		0.0509417
	31.62		0.107572
	267.75		0.0353928
	241.23		0.0513572
	412.59		0.105377
	174.42		0.0614964
	179.52		0.0797815
	368.22		0.0801262
	161.67		0.0895977
	198.39		0.0470819
	47.43		0.0562967
	266.73		0.0245672
	60.18		0.122849
	179.52		0.110869
	98.43		0.117178
	201.96		0.0242939
	215.73		0.0522555
	286.11		0.181151
	187.17		0.103815
	47.43		0.0788869
	215.22		0.113234
	167.28		0.114438
	199.92		0.0669507
	22.95		0.0812982
	190.23		0.145352
	259.08		0.0469639
	184.11		0.0820053
	271.83		0.0376559
	22.95		0.117508
	228.99		0.0575979
	247.86		0.0693368
	271.32		0.0546913
	77.01		0.0743633
	209.1		0.0330112
	119.34		0.0687724
	184.11		0.0945462
	286.11		0.0683826
	257.55		0.0299678
	26.52		0.0846547
	147.9		0.117122
	181.56		0.11705
	124.44		0.101667
	85.17		0.129961
	351.39		0.0293293
	29.58		0.144644
	319.26		0.0618433
	210.12		0.13905
	377.4		0.0661198
	300.39		0.0457349
	237.66		0.0783037
	352.92		0.131047
	189.21		0.0670097
	161.67		0.0406584
	132.6		0.0346785
	135.15		0.0916641
	147.9		0.0564386
	225.93		0.0344294
	380.46		0.196626
	263.16		0.0904643
	283.05		0.135598
	235.62		0.042356
	65.28		0.0715951
	164.22		0.104308
	418.71		0.0855415
	317.73		0.0234089
	230.01		0.0414681
	298.86		0.0189391
	43.35		0.0647696
	234.6		0.0486673
	499.29		0.0965772
	227.46		0.0492568
	66.81		0.0490488
	34.68		0.0639897
	108.12		0.0597317
	146.88		0.0735986
	204.51		0.172124
	207.57		0.0631544
	198.9		0.111079
	137.19		0.0661685
	218.28		0.0376008
	106.59		0.0621949
	224.91		0.0607953
	213.18		0.0462317
	218.79		0.0326534
	77.52		0.0547298
	197.37		0.0428055
	42.33		0.059136
	236.64		0.0541395
	221.85		0.0374076
	11.73		0.154165
	376.38		0.0268048
	262.14		0.0847598
	209.61		0.0333838
	134.13		0.0868738
	16.32		0.152751
	189.72		0.0582412
	249.9		0.0716255
	182.07		0.0446205
	235.11		0.0383689
	191.25		0.0848182
	172.38		0.0464806
	235.11		0.0917479
	431.46		0.0478195
	225.42		0.0316386
	187.17		0.0666456
	404.94		0.0471021
	257.55		0.0430896
	30.6		0.107277
	262.14		0.04098
	65.79		0.190601
	200.94		0.0970063
	107.1		0.156263
	303.45		0.0471477
	243.78		0.0520725
	276.93		0.0409179
	198.39		0.0557335
	194.31		0.0435406
	254.49		0.0566609
	159.63		0.0593145
	66.81		0.0734792
	266.73		0.0332726
	260.61		0.0406078
	183.6		0.0371825
	258.06		0.0566115
	215.73		0.0642217
	193.8		0.0475431
	201.96		0.0539877
	88.74		0.104403
	307.02		0.0976536
	55.08		0.0980839
	240.72		0.0553518
	216.24		0.0689388
	115.77		0.0565135
	188.19		0.0511571
	278.97		0.0469029
	409.53		0.0952151
	305.49		0.0583015
	289.17		0.0532025
	169.32		0.0863748
	393.72		0.114595
	40.8		0.0792619
	291.72		0.0380697
	273.36		0.0677164
	227.46		0.0381646
	34.68		0.0987107
	256.02		0.0856015
	52.53		0.0437794
	249.9		0.0354413
	17.34		0.128535
	231.03		0.0937389
	211.65		0.058048
	286.11		0.041071
	134.64		0.0354904
	266.73		0.161656
	216.24		0.0499437
	306		0.136848
	200.94		0.0523047
	219.81		0.0432109
	334.56		0.111187
	168.3		0.0957557
	245.31		0.0854244
	240.21		0.0496653
	257.04		0.0394474
	224.4		0.0655506
	163.71		0.0376255
	343.23		0.138172
	255		0.0995803
	126.48		0.0739032
	217.26		0.0331058
	244.8		0.0669265
	283.56		0.0670035
	86.7		0.0611339
	128.52		0.0883812
	224.91		0.0403285
	277.95		0.0202011
	446.25		0.165428
	221.85		0.0765758
	241.23		0.0649676
	239.7		0.0701579
	333.54		0.0517462
	48.45		0.110142
	231.03		0.0729948
	136.68		0.0336356
	304.98		0.0329057
	24.99		0.106935
	276.42		0.025261
	326.4		0.0746166
	149.94		0.0401733
	147.39		0.119373
	288.66		0.0310565
	240.21		0.0898257
	156.57		0.0672807
	311.61		0.0307067
	139.74		0.0766035
	230.01		0.0435387
	202.47		0.0266986
	237.15		0.0903165
	295.8		0.0435409
	218.79		0.154685
	204		0.0426233
	316.2		0.0424083
	43.86		0.0718888
	90.27		0.148928
	250.41		0.0514583
	232.56		0.0264935
	270.3		0.0539635
	163.2		0.0964744
	192.78		0.0292155
	289.68		0.143994
	183.6		0.0443074
	123.42		0.0449796
	162.18		0.0354529
	53.04		0.0837534
	118.32		0.178301
	279.99		0.0447837
	31.11		0.154514
	236.64		0.0567069
	274.38		0.0446381
	66.3		0.0819679
	245.31		0.0494249
	94.35		0.10706
	390.66		0.0844111
	215.22		0.0384038
	222.36		0.0608494
	221.34		0.04853
	20.91		0.0850075
	213.18		0.0495131
	177.99		0.0961146
	143.31		0.0298015
	328.44		0.0819451
	181.56		0.0463125
	255		0.125243
	332.52		0.0943251
	147.9		0.0414016
	321.3		0.0444729
	37.74		0.0845522
	109.14		0.0842597
	187.68		0.0317395
	218.28		0.0613991
	213.69		0.0420034
	185.64		0.04317
	268.26		0.0503496
	245.31		0.0504061
	292.23		0.0406174
	44.88		0.0941091
	279.99		0.0381842
	368.22		0.0527697
	32.13		0.0832313
	140.76		0.0716179
	163.71		0.124285
	176.46		0.0546558
	71.4		0.0859483
	260.61		0.0569039
	193.29		0.0374684
	245.31		0.0288542
	183.6		0.0515174
	272.85		0.06438
	240.72		0.082537
	291.72		0.036195
	236.13		0.139295
	181.56		0.0444286
	231.03		0.0493616
	80.07		0.147725
	63.75		0.104057
	283.56		0.0478297
	130.56		0.168451
	35.19		0.0658677
	165.75		0.0561598
	365.67		0.0959761
	231.03		0.0440051
	213.69		0.0646828
	134.64		0.0389678
	236.64		0.0834191
	245.82		0.0960492
	537.54		0.125845
	219.3		0.0764142
	12.24		0.0928306
	228.99		0.04404
	32.64		0.154825
	281.01		0.0829207
	59.16		0.0421803
	31.62		0.0763378
	278.46		0.0382453
	40.8		0.0752014
	278.46		0.0616418
	153.51		0.127782
	67.32		0.162866
	249.9		0.0734533
	370.26		0.104636
	126.99		0.174949
	124.44		0.0540553
	260.1		0.0433955
	34.68		0.0730668
	235.11		0.0285665
	264.18		0.0384932
	210.63		0.0387339
	177.48		0.0272493
	273.87		0.0384163
	235.62		0.185075
	44.88		0.0553614
	230.01		0.0530247
	301.92		0.0746702
	419.22		0.0434932
	194.31		0.0277933
	179.52		0.034499
	558.45		0.0725999
	190.74		0.0777597
	194.82		0.0426325
	91.29		0.0543943
	365.67		0.0878614
	137.7		0.0852515
	201.96		0.0316455
	223.38		0.0604756
	53.55		0.0490863
	253.47		0.0407751
	249.9		0.0680104
	54.57		0.0417419
	351.9		0.126718
	307.02		0.0692595
	94.86		0.0689747
	304.47		0.0470183
	243.78		0.0810298
	39.78		0.184469
	30.09		0.063845
	217.77		0.116673
	153.51		0.032683
	186.15		0.0424434
	233.58		0.0745133
	266.73		0.072561
	18.36		0.130503
	295.8		0.0477
	275.4		0.100255
	336.09		0.132785
	208.08		0.0448804
	235.11		0.0297237
	91.29		0.0404259
	249.39		0.0630556
	195.33		0.0762078
	219.81		0.0368408
	375.36		0.0677259
	138.72		0.146132
	100.98		0.0924726
	262.14		0.113816
	311.1		0.0701298
	92.31		0.0848221
	276.42		0.0831309
	232.56		0.029938
	116.28		0.102024
	185.64		0.0201241
	211.65		0.0273769
	216.24		0.0350132
	243.78		0.0538895
	137.7		0.0739869
	172.89		0.0752397
	168.81		0.0833147
	301.92		0.0855202
	196.35		0.0418413
	64.77		0.0740301
	253.47		0.110888
	270.81		0.0467384
	198.9		0.0649984
	69.87		0.127341
	248.88		0.0611544
	10.71		0.119663
	238.17		0.0352608
	288.66		0.0292336
	309.57		0.0641565
	23.46		0.0849793
	269.79		0.0756731
	317.73		0.0484008
	235.62		0.0359678
	65.79		0.0798548
	95.88		0.0397476
	290.19		0.0887867
	265.71		0.0448864
	118.83		0.0748362
	226.95		0.12674
	117.81		0.0717184
	18.36		0.157878
	26.52		0.0846547
	189.21		0.045975
	239.7		0.0752323
	241.23		0.135148
	258.06		0.0675674
	233.07		0.110787
	276.42		0.0594387
	234.09		0.0671031
	182.58		0.0612458
	188.19		0.0429232
	494.19		0.0945435
	197.37		0.0721657
	257.55		0.0498431
	252.45		0.106073
	198.39		0.0312728
	255		0.0395053
	371.79		0.056734
	42.33		0.0589221
	323.85		0.0822019
	56.61		0.104181
	197.37		0.0663121
	31.62		0.0913411
	248.88		0.0490493
	237.15		0.0520775
	317.22		0.104939
	297.84		0.161892
	316.2		0.0607491
	123.93		0.0847609
	125.46		0.0837867
	232.56		0.0518694
	343.23		0.0620619
	139.23		0.110242
	353.94		0.0784181
	261.12		0.0450134
	322.32		0.0467486
	38.25		0.0950118
	133.11		0.0964889
	137.19		0.121062
	54.57		0.0973566
	20.4		0.0752015
	257.55		0.0784553
	222.36		0.051387
	199.41		0.0257824
	191.76		0.072209
	281.52		0.0520811
	221.34		0.0300663
	26.01		0.104133
	213.69		0.049834
	144.33		0.0345717
	426.87		0.0589208
	261.12		0.0743987
	307.02		0.0865042
	237.15		0.0572471
	293.25		0.105034
	337.62		0.0372946
	65.79		0.0292203
	84.15		0.187106
	28.05		0.0952032
	227.46		0.0827437
	63.75		0.0517338
	438.6		0.124888
	224.91		0.036984
	59.16		0.0957297
	289.68		0.0508727
	214.71		0.0587972
	293.76		0.0822861
	236.13		0.0629544
	252.45		0.0704569
	361.08		0.0534973
	179.52		0.0529512
	179.52		0.0674041
	86.19		0.0600288
	218.28		0.0566032
	186.15		0.0358665
	16.83		0.105711
	169.83		0.0414756
	202.98		0.0938238
	306.51		0.0673005
	147.9		0.0582484
	332.01		0.0522015
	198.39		0.113609
	14.28		0.118716
	193.8		0.0307081
	212.67		0.0967338
	440.64		0.135974
	298.35		0.0774857
	231.54		0.021202
	309.57		0.0455314
	191.25		0.0550099
	140.25		0.0835099
	180.03		0.0751039
	193.29		0.0352191
	164.22		0.159767
	246.84		0.0376924
	145.86		0.0546236
	200.94		0.0368633
	201.45		0.0306461
	213.18		0.0309187
	42.84		0.0934728
	236.13		0.0348917
	136.17		0.12543
	263.16		0.11965
	207.57		0.0512438
	379.95		0.13888
	226.44		0.031147
	169.32		0.0402177
	313.14		0.10735
	285.6		0.0548574
	200.94		0.0570962
	73.44		0.0547761
	220.32		0.0698261
	200.43		0.0535019
	229.5		0.0737352
	199.41		0.0730258
	239.7		0.0472766
	287.64		0.131593
	192.27		0.0483021
	254.49		0.113214
	377.4		0.0758057
	204.51		0.104912
	92.82		0.0710904
	224.91		0.0440511
	101.49		0.155522
	290.7		0.0425333
	271.32		0.0379445
	162.18		0.0850165
	181.05		0.0219821
	171.87		0.110794
	222.36		0.0415469
	155.55		0.062011
	160.65		0.126015
	378.42		0.0697744
	73.95		0.052736
	119.34		0.0628947
	163.2		0.0720073
	394.74		0.0677644
	301.92		0.0478254
	221.34		0.076051
	124.44		0.0564639
	208.08		0.024632
	372.3		0.0220834
	20.91		0.194769
	19.38		0.191774
	208.08		0.0476683
	185.64		0.0495692
	110.16		0.085244
	129.03		0.0486235
	235.11		0.052067
	325.38		0.142526
	144.33		0.146377
	52.02		0.0476684
	58.65		0.0598866
	195.33		0.044516
	213.18		0.0354227
	21.42		0.153548
	158.1		0.101007
	228.99		0.0487182
	35.7		0.0678103
	67.32		0.0849752
	265.2		0.125479
	211.65		0.070588
	216.75		0.0319106
	228.48		0.0355737
	253.47		0.0334098
	259.59		0.0209201
	212.67		0.0491489
	319.26		0.0914736
	173.4		0.151894
	22.44		0.195417
	54.57		0.0733186
	175.44		0.0506155
	186.66		0.0907467
	472.26		0.0589466
	218.28		0.0431823
	461.04		0.148463
	110.67		0.121014
	145.86		0.0393967
	199.92		0.125297
	563.55		0.106233
	40.29		0.123144
	77.01		0.0767351
	61.71		0.112375
	227.46		0.0424321
	199.41		0.0421203
	182.58		0.0526386
	178.5		0.0260696
	323.85		0.0329755
	196.35		0.0667137
	200.43		0.0808277
	63.75		0.0660799
	299.88		0.142352
	309.06		0.030318
	78.03		0.194966
	215.73		0.0276445
	141.78		0.031961
	93.84		0.0789858
	256.53		0.13712
	320.79		0.120213
	155.04		0.0524966
	110.67		0.0835986
	312.12		0.0585178
	164.73		0.0363907
	44.37		0.0521892
	175.44		0.0374583
	166.26		0.120576
	271.32		0.0539993
	184.11		0.131271
	288.66		0.0828604
	88.74		0.125058
	192.78		0.0438681
	199.92		0.0453797
	249.39		0.0472641
	213.18		0.0655379
	154.53		0.0465642
	202.98		0.0315163
	165.24		0.0424146
	173.91		0.0456826
	233.58		0.0528036
	266.22		0.0334988
	104.55		0.0526177
	288.66		0.0550165
	221.34		0.0401557
	81.6		0.155587
	350.37		0.0487997
	158.61		0.0721905
	16.83		0.134585
	242.25		0.0595171
	281.52		0.100292
	204		0.028677
	92.31		0.0568782
	29.07		0.0623015
	262.14		0.0832878
	107.1		0.115081
	43.35		0.0770443
	104.04		0.0277598
	34.17		0.0621804
	210.63		0.0463737
	304.47		0.0926676
	137.19		0.0623561
	252.96		0.0693079
	169.32		0.0434354
	249.9		0.043104
	242.76		0.0325107
	260.61		0.0557061
	75.48		0.125259
	181.05		0.0654402
	209.1		0.0297196
	196.86		0.0390994
	209.61		0.0359597
	122.4		0.0528723
	171.36		0.0669312
	283.05		0.0725039
	239.7		0.0570952
	207.06		0.022148
	243.78		0.0459691
	233.58		0.0601945
	120.87		0.0847371
	258.06		0.0757368
	223.38		0.0521298
	196.86		0.0630152
	369.24		0.0444183
	19.89		0.0785132
	294.78		0.0534128
	246.84		0.0721424
	59.67		0.0867343
	177.48		0.0598607
	22.95		0.156371
	71.4		0.137824
	306		0.104346
	234.09		0.0671031
	200.94		0.0360159
	195.84		0.0574321
	144.33		0.0363935
	350.88		0.0673156
	68.34		0.0803876
	290.19		0.0313341
	281.52		0.067164
	263.16		0.0782282
	40.29		0.0767462
	99.96		0.0941618
	213.18		0.0405463
	82.62		0.0846331
	228.99		0.0248443
	121.89		0.0476609
	314.16		0.0747714
	45.9		0.0874207
	214.71		0.047129
	253.47		0.0474681
	130.56		0.142375
	118.32		0.140197
	25.5		0.125839
	236.13		0.0949904
	191.76		0.1018
	186.66		0.064562
	191.76		0.0765519
	33.15		0.160402
	40.8		0.165089
	159.12		0.193091
	22.44		0.0831885
	236.13		0.0819735
	241.23		0.0629456
	78.54		0.120957
	120.87		0.0915797
	65.79		0.059448
	258.06		0.0609696
	293.76		0.0647535
	260.1		0.0384184
	49.47		0.0658839
	218.28		0.103477
	256.53		0.0387604
	208.59		0.0532094
	91.8		0.0466402
	238.17		0.0421831
	185.64		0.0853894
	57.63		0.121704
	321.81		0.0566275
	249.39		0.0279029
	174.42		0.0486755
	259.59		0.0391816
	258.57		0.064411
	211.65		0.0576364
	216.75		0.0778375
	159.12		0.117405
	212.16		0.0548626
	221.34		0.0281849
	281.01		0.0363164
	16.83		0.134585
	262.14		0.0494308
	190.74		0.0650921
	231.03		0.0495547
	240.21		0.0731476
	282.54		0.0366463
	225.42		0.0781043
	223.38		0.0544806
	213.69		0.0360552
	114.75		0.0985768
	22.44		0.0831885
	68.34		0.0448412
	353.94		0.0495308
	23.46		0.176969
	169.32		0.104034
	188.19		0.0602197
	146.37		0.0651084
	202.98		0.0385835
	207.57		0.0403267
	37.74		0.117803
	271.32		0.0563065
	182.07		0.0422054
	258.57		0.0648316
	212.67		0.0313394
	203.49		0.036729
	135.66		0.0754827
	343.74		0.149026
	134.64		0.149973
	204.51		0.0327256
	220.32		0.0526272
	256.02		0.0631847
	134.13		0.0644783
	69.36		0.0761942
	68.34		0.0959939
	223.89		0.0346164
	49.47		0.172135
	82.62		0.0902809
	237.15		0.0485863
	187.17		0.0238147
	205.53		0.057715
	122.4		0.133688
	126.48		0.155586
	55.08		0.0662146
	262.14		0.0433757
	221.34		0.0361848
	231.54		0.0666089
	262.65		0.0300045
	322.32		0.0716973
	217.77		0.0520906
	149.43		0.0290736
	276.93		0.0543995
	177.99		0.0394426
	327.42		0.144652
	184.11		0.0903494
	225.42		0.0704208
	166.26		0.0838779
	215.73		0.0581986
	158.61		0.0554856
	279.99		0.0710959
	252.96		0.0398371
	47.94		0.115257
	265.71		0.0299077
	238.17		0.0265671
	273.36		0.0657391
	89.25		0.0833612
	227.97		0.0444353
	317.22		0.0560516
	176.46		0.0606471
	90.78		0.0269006
	229.5		0.0865859
	186.66		0.0560552
	225.93		0.0392908
	193.29		0.0434664
	187.68		0.159951
	268.26		0.0691154
	110.16		0.0752497
	250.41		0.117595
	159.12		0.0583667
	92.82		0.0360473
	205.53		0.121084
	285.09		0.0559913
	95.37		0.0551895
	74.97		0.0492412
	224.91		0.0735603
	324.87		0.0480893
	207.06		0.0467936
	17.34		0.099798
	202.47		0.0251641
	234.09		0.0656509
	186.15		0.0781703
	181.05		0.086121
	37.74		0.0603779
	84.66		0.0788631
	208.59		0.0264607
	183.09		0.0605828
	277.44		0.0452855
	182.07		0.038672
	138.72		0.129322
	211.65		0.0408
	172.89		0.0263463
	285.09		0.0516749
	224.4		0.0363127
	96.39		0.123134
	43.86		0.0490273
	22.95		0.150395
	352.41		0.176749
	26.52		0.188429
	155.55		0.0673975
	73.95		0.184797
	181.05		0.030973
	96.39		0.0912344
	196.35		0.0490589
	262.65		0.0359182
	176.46		0.0547613
	226.44		0.120247
	252.96		0.0359438
	411.57		0.190117
	266.73		0.0335309
	43.35		0.181445
	274.38		0.0489487
	130.05		0.0498367
	317.73		0.0362556
	176.46		0.0306736
	183.6		0.0367857
	136.17		0.147558
	289.17		0.0472613
	43.86		0.0595837
	206.04		0.0699305
	248.88		0.0370937
	283.05		0.0580539
	153		0.0653021
	235.11		0.0900695
	177.48		0.107408
	257.55		0.0540549
	278.97		0.0967883
	230.52		0.138974
	215.22		0.0872945
	278.46		0.0302611
	202.47		0.0631697
	346.8		0.0762771
	194.82		0.0457
	226.44		0.0790147
	295.29		0.0361585
	223.89		0.0565003
	313.65		0.0982092
	408.51		0.125436
	40.29		0.0726433
	252.96		0.0828772
	189.21		0.0528087
	204		0.0385332
	224.4		0.0449435
	136.17		0.116992
	55.08		0.125132
	21.42		0.164546
	102		0.0692927
	268.26		0.0301838
	48.45		0.0638784
	210.12		0.0692538
	153		0.0667415
	304.98		0.0858976
	281.01		0.0402838
	164.22		0.0362774
	222.36		0.0396068
	197.88		0.0738848
	287.13		0.0505673
	235.62		0.0855564
	48.96		0.067232
	197.37		0.0578016
	108.63		0.0916844
	212.67		0.0506087
	247.86		0.0362992
	262.65		0.0926873
	67.32		0.0423949
	210.63		0.0751557
	29.58		0.100577
	435.54		0.0438898
	144.84		0.0724337
	239.7		0.114922
	214.71		0.0280159
	216.75		0.0612447
	288.66		0.0820365
	43.86		0.0718888
	204.51		0.0456024
	13.26		0.124105
	183.6		0.0636906
	250.41		0.0364753
	201.96		0.168116
	19.89		0.122912
	24.48		0.168931
	198.39		0.0423678
	93.33		0.17403
	182.07		0.0938433
	335.58		0.0639685
	412.59		0.140487
	220.32		0.10751
	79.05		0.0893867
	212.67		0.0444762
	45.9		0.150064
	247.35		0.0336138
	17.34		0.172202
	239.19		0.117637
	345.27		0.0830787
	226.44		0.117959
	23.46		0.148498
	150.45		0.113118
	125.46		0.0598539
	60.69		0.10694
	121.38		0.027354
	193.8		0.0361137
	226.44		0.0446745
	237.15		0.0326048
	225.42		0.0562897
	157.59		0.0359493
	263.67		0.0306736
	241.23		0.0354701
	184.11		0.0712966
	59.67		0.0867343
	265.71		0.105379
	227.46		0.0509886
	218.79		0.0676328
	216.75		0.0352385
	182.58		0.0453941
	284.58		0.0416929
	150.96		0.0537251
	243.78		0.0595348
	198.39		0.0584921
	375.87		0.064202
	55.08		0.0583393
	170.85		0.0585588
	113.73		0.0886872
	133.11		0.0626792
	183.6		0.137361
	234.6		0.105558
	347.82		0.0984717
	246.84		0.0569329
	175.95		0.0902476
	32.13		0.0775137
	62.73		0.0648447
	381.48		0.0645146
	143.82		0.0328676
	225.42		0.0503505
	342.72		0.0536243
	293.25		0.116509
	359.55		0.0802607
	243.78		0.0417742
	97.41		0.0562136
	218.79		0.0573284
	241.23		0.0259051
	345.27		0.0631342
	224.91		0.0719161
	208.08		0.0587053
	25.5		0.085701
	95.37		0.0917032
	72.42		0.125507
	381.99		0.169911
	209.61		0.0479002
	161.67		0.0521707
	118.32		0.0634553
	93.84		0.0437116
	163.2		0.0923047
	234.6		0.0418636
	188.19		0.02532
	245.31		0.0630237
	160.65		0.0348437
	141.78		0.0366999
	133.62		0.186709
	97.41		0.11283
	230.01		0.0452795
	103.53		0.0769379
	38.76		0.146744
	286.62		0.0390287
	146.37		0.0433997
	316.71		0.0448288
	199.41		0.121549
	191.25		0.0928449
	201.45		0.0529857
	227.46		0.0664503
	149.43		0.0679991
	258.06		0.08685
	174.93		0.0482833
	232.56		0.0493594
	220.83		0.0249433
	220.32		0.105085
	397.29		0.0590938
	322.32		0.0651247
	258.06		0.0727641
	109.14		0.189483
	67.32		0.0788374
	198.9		0.117966
	198.39		0.03753
	140.76		0.0418371
	362.61		0.0839112
	239.7		0.105412
	19.89		0.0785132
	98.94		0.13743
	208.08		0.0305298
	219.3		0.143382
	150.45		0.0446829
	194.82		0.0478234
	41.31		0.0987452
	71.91		0.149536
	269.79		0.051373
	252.96		0.0469458
	144.84		0.0357874
	143.82		0.0973618
	217.77		0.0733987
	109.65		0.109477
	105.06		0.0570024
	154.02		0.0781654
	290.7		0.0441754
	361.59		0.0299536
	147.9		0.0334311
	212.16		0.0429141
	489.09		0.121953
	319.26		0.0350065
	144.84		0.0866116
	204.51		0.0327919
	168.81		0.063966
	246.33		0.0396406
	240.72		0.0418704
	210.12		0.0321496
	104.55		0.101756
	244.29		0.037524
	165.24		0.0677527
	17.34		0.099798
	169.83		0.0557699
	38.76		0.0939599
	272.34		0.0255849
	425.85		0.117637
	14.79		0.197787
	250.92		0.118807
	30.09		0.13156
	25.5		0.102133
	18.36		0.123507
	129.54		0.0873687
	40.8		0.0752014
	171.87		0.0329703
	231.54		0.0547602
	53.55		0.0559966
	145.35		0.13623
	339.15		0.0704292
	18.87		0.118813
	77.01		0.0982236
	343.74		0.0622108
	59.16		0.0898117
	182.58		0.0354268
	107.1		0.117708
	26.01		0.085085
	278.97		0.0364198
	246.33		0.0311098
	107.1		0.0527662
	330.48		0.0618861
	200.43		0.0305509
	211.14		0.0532331
	185.64		0.0335741
	101.49		0.0656006
	55.08		0.0980839
	183.6		0.0548085
	12.24		0.191482
	334.56		0.0497064
	206.04		0.0355939
	246.33		0.0453563
	224.91		0.0827204
	57.12		0.0398995
	350.88		0.0407009
	40.29		0.113227
	315.69		0.0634516
	300.39		0.0504408
	78.54		0.192551
	156.06		0.0522908
	246.84		0.0199328
	368.73		0.0568609
	86.19		0.104557
	63.24		0.08665
	65.79		0.0753864
	213.69		0.0742157
	228.48		0.0550843
	213.69		0.0474043
	103.53		0.0935418
	260.1		0.0487096
	142.8		0.059142
	282.54		0.118038
	219.81		0.0645835
	267.24		0.0483453
	183.6		0.0899734
	191.76		0.0269913
	240.72		0.087406
	62.22		0.15461
	281.52		0.155435
	148.41		0.0635547
	107.1		0.179378
	156.06		0.0886236
	217.77		0.0970828
	63.75		0.161321
	177.48		0.0780018
	242.25		0.0589582
	262.14		0.146824
	274.89		0.0338616
	219.3		0.0289879
	197.37		0.0603769
	239.7		0.0503559
	269.79		0.0878382
	226.44		0.0382147
	256.53		0.058746
	234.09		0.0626346
	219.3		0.0585599
	110.16		0.0727656
	248.88		0.047489
	255		0.0531406
	212.16		0.0370485
	264.69		0.0462056
	332.52		0.184857
	40.29		0.134703
	259.08		0.0448521
	134.13		0.0912667
	138.21		0.0739801
	27.54		0.0904171
	117.81		0.0663719
	90.27		0.0761751
	89.76		0.0557812
	349.86		0.0658128
	256.02		0.0498943
	168.81		0.143765
	30.6		0.189581
	179.01		0.0501404
	23.46		0.0729332
	200.94		0.0463647
	77.52		0.0363283
	310.08		0.0502123
	140.25		0.0403876
	158.61		0.0553745
	245.82		0.190984
	347.31		0.104236
	233.58		0.0574071
	281.01		0.0921618
	58.65		0.172129
	212.67		0.0660908
	245.82		0.0574538
	244.8		0.0340623
	62.73		0.0635673
	236.64		0.03136
	175.44		0.059297
	86.7		0.0701633
	250.41		0.0735219
	266.22		0.0336727
	239.19		0.0300131
	204		0.131353
	219.3		0.0333368
	236.64		0.0643896
	28.05		0.1318
	273.36		0.0554398
	300.9		0.131924
	195.84		0.0267995
	78.03		0.0658706
	184.11		0.051249
	291.21		0.115571
	87.72		0.0732622
	235.11		0.0278384
	204.51		0.0575465
	204.51		0.0642462
	350.37		0.073378
	49.98		0.0739312
	224.4		0.0871752
	241.74		0.0243476
	73.95		0.0733556
	86.19		0.0822657
	231.03		0.0852278
	193.8		0.0566335
	264.18		0.0304553
	241.74		0.0625147
	266.22		0.0497154
	343.74		0.160085
	241.23		0.0569626
	297.33		0.041921
	215.73		0.0232208
	177.48		0.0711223
	178.5		0.03699
	189.21		0.0382894
	310.08		0.145353
	274.89		0.0436505
	27.03		0.122322
	145.86		0.0621025
	367.2		0.0439118
	226.95		0.0492077
	202.98		0.0281997
	49.47		0.0656881
	198.39		0.0263903
	228.99		0.0738979
	261.12		0.0602703
	148.92		0.0883511
	116.28		0.109568
	223.38		0.0489127
	352.41		0.0450587
	274.89		0.054094
	230.52		0.0502827
	162.18		0.0817541
	448.29		0.144099
	313.14		0.0525631
	10.71		0.183828
	196.86		0.045028
	284.07		0.0539665
	191.25		0.0351759
	171.36		0.0553772
	45.39		0.0665534
	283.05		0.0720848
	186.15		0.070407
	169.83		0.0654343
	279.48		0.127938
	74.46		0.0675178
	197.88		0.0228707
	80.58		0.0551124
	204		0.028677
	193.8		0.112226
	244.29		0.0615131
	199.41		0.0395703
	94.35		0.181081
	320.79		0.0817972
	193.29		0.0364422
	157.08		0.113252
	199.92		0.0323313
	267.24		0.0829575
	286.62		0.0380483
	195.33		0.103439
	322.83		0.0340019
	183.09		0.0353385
	107.61		0.120747
	204		0.0284335
	281.01		0.177975
	200.94		0.0251323
	395.25		0.127538
	230.01		0.115154
	289.68		0.0445965
	114.24		0.0548013
	178.5		0.0470644
	223.38		0.0531456
	293.76		0.0573937
	244.29		0.0364213
	263.67		0.0770571
	270.81		0.0712231
	344.25		0.0609763
	206.55		0.0568398
	124.44		0.106799
	168.81		0.0310525
	244.29		0.072015
	211.14		0.0362195
	249.9		0.0510325
	505.92		0.177949
	268.77		0.0496048
	191.76		0.0395402
	90.27		0.0763286
	275.91		0.0462291
	432.48		0.118892
	20.91		0.131928
	18.87		0.167891
	70.89		0.0572079
	296.31		0.0441426
	42.84		0.117377
	83.64		0.0343008
	17.85		0.166444
	342.72		0.0230001
	89.76		0.0437305
	391.17		0.138226
	33.15		0.0541275
	141.78		0.0554594
	202.47		0.0755509
	215.22		0.0543334
	159.12		0.0627826
	92.31		0.0414275
	134.13		0.0795817
	263.16		0.139238
	267.75		0.118721
	240.72		0.0381298
	224.91		0.0242123
	72.42		0.0864971
	202.47		0.0674117
	266.73		0.145454
	104.55		0.071223
	231.54		0.0988991
	200.94		0.0346911
	56.61		0.126284
	97.41		0.0877247
	268.77		0.0322816
	193.29		0.0434664
	196.35		0.0249664
	70.89		0.147924
	227.97		0.0285594
	65.79		0.0697735
	162.18		0.0310852
	129.54		0.149167
	161.16		0.0434068
	312.63		0.0632268
	277.44		0.0567836
	202.98		0.0596788
	218.79		0.0577697
	45.39		0.15519
	146.37		0.045776
	217.26		0.0510841
	12.75		0.0806143
	121.38		0.0533687
	211.14		0.0280419
	222.36		0.0430584
	94.86		0.132577
	228.99		0.0365493
	239.19		0.0895799
	253.98		0.0404991
	276.93		0.0624283
	136.68		0.0886084
	187.17		0.0821343
	215.22		0.0738785
	176.46		0.0813644
	100.98		0.094844
	166.26		0.070215
	48.96		0.0624825
	271.83		0.0595436
	177.99		0.0942232
	179.52		0.0663945
	126.48		0.146077
	207.06		0.111832
	237.15		0.0647507
	168.81		0.0741135
	192.27		0.0440804
	222.87		0.0593839
	275.4		0.127968
	301.41		0.0408362
	83.13		0.0874419
	199.92		0.0382951
	319.77		0.105206
	119.85		0.0324018
	217.26		0.0343012
	247.86		0.054414
	233.58		0.0433435
	171.36		0.0512981
	85.17		0.0401875
	25.5		0.085701
	226.95		0.0488046
	454.92		0.17033
	67.83		0.0844786
	127.5		0.0616664
	177.99		0.0378379
	200.43		0.0460238
	190.74		0.108614
	31.62		0.0714589
	266.73		0.0546084
	274.38		0.0547219
	40.8		0.0590802
	312.63		0.0676502
	204.51		0.0435922
	157.08		0.108276
	285.09		0.0652213
	387.09		0.111788
	47.94		0.070442
	196.35		0.0377462
	93.84		0.0557099
	140.25		0.0508767
	11.22		0.168428
	107.1		0.074299
	204.51		0.0349761
	70.89		0.0667807
	129.03		0.0425906
	193.8		0.0436627
	355.98		0.127908
	86.19		0.0758368
	292.74		0.0344496
	189.21		0.0851131
	74.46		0.0971501
	172.38		0.0572451
	244.8		0.043959
	149.94		0.0447234
	212.67		0.0640051
	229.5		0.0505665
	179.52		0.0515929
	230.01		0.0522543
	175.44		0.182687
	135.66		0.102291
	238.17		0.0850808
	51.51		0.0946908
	206.04		0.0837585
	237.66		0.086
	144.84		0.0779504
	214.2		0.0387244
	170.34		0.0507618
	191.76		0.115859
	284.07		0.0886767
	319.77		0.0298256
	204		0.0730513
	272.34		0.156337
	224.91		0.06854
	219.3		0.0557634
	189.72		0.0446248
	65.28		0.104941
	163.2		0.0501705
	312.12		0.101224
	247.35		0.0478144
	145.35		0.109319
	302.94		0.0538028
	255		0.0439927
	228.99		0.17559
	102.51		0.0873827
	247.35		0.0939454
	110.16		0.099481
	161.16		0.0472256
	453.9		0.182653
	296.82		0.0950663
	166.26		0.0329139
	58.65		0.137743
	231.54		0.0617907
	181.56		0.0527511
	179.01		0.0365407
	171.87		0.035368
	205.02		0.0904818
	186.66		0.0702605
	213.18		0.0496801
	68.85		0.105675
	307.02		0.0348524
	188.7		0.0516921
	212.16		0.0316772
	295.8		0.0356655
	241.23		0.0316975
	220.83		0.0573647
	217.77		0.0343287
	225.42		0.0837333
	231.03		0.0335361
	135.15		0.164184
	353.43		0.043367
	253.47		0.0403887
	226.95		0.0637485
	232.56		0.117357
[truncated: 6,295 more rows]

## Sheet: 100nM
Area（μm2）	332.52	Deformation	0.0808846
	131.58		0.0829195
	93.33		0.1218
	341.19		0.0794959
	96.39		0.101774
	226.95		0.0502358
	238.17		0.0394978
	232.56		0.0601926
	173.91		0.0455859
	224.91		0.059045
	54.06		0.083507
	249.39		0.0439297
	255		0.0314341
	213.18		0.0512929
	130.05		0.104556
	61.71		0.184193
	130.05		0.083084
	168.81		0.100011
	399.33		0.181897
	253.98		0.037136
	272.85		0.0492049
	178.5		0.0445005
	182.58		0.0609156
	83.64		0.0609716
	337.11		0.0535015
	290.7		0.0282586
	133.62		0.0882607
	12.75		0.0806143
	246.84		0.0442031
	63.75		0.0727653
	19.38		0.187485
	420.75		0.139812
	237.66		0.0299573
	308.04		0.135139
	216.24		0.0625747
	276.42		0.034422
	214.2		0.0429611
	154.53		0.0716627
	217.26		0.0404057
	201.96		0.046662
	232.05		0.0562048
	306.51		0.049947
	255		0.0636595
	181.56		0.0244144
	261.63		0.0386154
	355.47		0.0689322
	211.65		0.0448376
	201.45		0.0340647
	302.94		0.0492362
	226.95		0.125328
	295.8		0.049484
	289.17		0.0273124
	223.38		0.13201
	289.17		0.0421982
	194.82		0.0387403
	226.44		0.0367452
	196.35		0.0599977
	260.1		0.0423456
	279.99		0.124756
	259.08		0.0181972
	16.83		0.134585
	282.03		0.0243273
	359.55		0.0845599
	180.03		0.137416
	250.41		0.044619
	294.78		0.0364397
	311.61		0.0459256
	155.04		0.0356124
	315.18		0.0427224
	253.98		0.044819
	129.03		0.03829
	304.47		0.143967
	157.59		0.0818105
	236.64		0.0493863
	409.02		0.0928777
	260.61		0.03797
	245.31		0.0387829
	208.59		0.0293079
	462.57		0.114354
	225.93		0.0524485
	277.44		0.108944
	223.38		0.0473187
	275.91		0.047733
	259.59		0.0296764
	201.45		0.0475019
	176.97		0.0415288
	455.43		0.0511672
	190.74		0.0740032
	143.31		0.058996
	341.7		0.0965003
	113.73		0.190425
	255.51		0.0766109
	284.58		0.0741153
	20.4		0.173112
	401.88		0.0335266
	96.39		0.0671665
	465.63		0.0508266
	74.97		0.127733
	265.71		0.0326559
	294.27		0.156396
	257.55		0.0915331
	95.37		0.0975262
	188.7		0.0264772
	387.6		0.0838944
	323.34		0.0372139
	237.15		0.0442862
	57.12		0.0472584
	242.76		0.0450581
	197.88		0.0608871
	105.06		0.184414
	245.31		0.0556262
	274.89		0.0497646
	252.45		0.0684527
	173.91		0.0438421
	177.48		0.0319856
	326.91		0.0595799
	275.91		0.0367529
	201.45		0.126901
	218.79		0.0290523
	288.15		0.0894056
	149.43		0.107669
	211.65		0.0533755
	176.97		0.141464
	77.52		0.0644561
	202.98		0.0516415
	263.16		0.0459141
	248.37		0.0817466
	203.49		0.0571184
	66.3		0.181244
	363.12		0.0412572
	226.95		0.0421644
	223.38		0.0896167
	224.4		0.0477071
	158.1		0.0679517
	219.81		0.0717199
	205.02		0.123953
	210.63		0.0358423
	160.65		0.183453
	402.39		0.0472714
	95.88		0.0619256
	524.28		0.156393
	201.96		0.0566789
	146.88		0.107261
	100.98		0.079648
	69.36		0.0722637
	224.4		0.0485716
	227.97		0.0341613
	228.48		0.0610944
	207.06		0.0561373
	122.4		0.0927851
	196.86		0.035095
	164.22		0.061363
	212.67		0.0353217
	415.14		0.109657
	217.77		0.0446092
	473.28		0.12221
	326.4		0.0838625
	145.86		0.193274
	217.26		0.034203
	194.31		0.0583447
	199.41		0.0354845
	24.99		0.136614
	243.27		0.139179
	212.16		0.0425987
	261.12		0.0742866
	218.28		0.0569027
	34.17		0.119669
	32.13		0.0605899
	200.94		0.0328861
	277.44		0.0734892
	272.85		0.0608587
	213.18		0.0464337
	243.78		0.0260038
	304.47		0.129346
	184.62		0.0367862
	306		0.117743
	63.75		0.0517338
	246.33		0.0479009
	183.09		0.051183
	217.26		0.0513006
	41.31		0.0987452
	193.8		0.0315936
	149.43		0.0784762
	215.22		0.0763302
	161.67		0.0618598
	189.72		0.04061
	173.4		0.103494
	197.88		0.0658914
	166.26		0.073541
	204		0.053385
	190.74		0.0736637
	171.87		0.101123
	346.29		0.114938
	222.87		0.0309503
	19.89		0.0785132
	15.3		0.142743
	196.86		0.0295011
	325.38		0.155721
	45.9		0.0570038
	45.39		0.176852
	188.19		0.0361486
	67.83		0.0607392
	178.5		0.0394357
	257.04		0.0308787
	215.22		0.0746215
	185.64		0.037707
	168.81		0.0746911
	262.14		0.0589169
	102.51		0.0601078
	259.08		0.147811
	176.46		0.0486889
	148.41		0.0835053
	186.66		0.0650844
	252.45		0.0421271
	95.37		0.150692
	161.67		0.0948085
	238.68		0.112711
	173.91		0.0353546
	236.64		0.0626659
	222.36		0.0527927
	39.78		0.10228
	193.29		0.080747
	192.27		0.126908
	237.66		0.0434812
	192.27		0.0431915
	34.68		0.161837
	214.2		0.139404
	241.23		0.0411551
	211.65		0.0660835
	271.83		0.0415112
	226.44		0.0324253
	213.18		0.0676604
	347.31		0.061797
	107.1		0.095475
	290.19		0.0359735
	247.86		0.0276146
	142.29		0.0412733
	232.05		0.0528957
	154.53		0.0970852
	379.44		0.069793
	122.91		0.100649
	168.3		0.0338039
	225.93		0.0481777
	229.5		0.0649284
	174.42		0.0976255
	52.02		0.0943091
	228.99		0.0922689
	204		0.0443122
	212.16		0.0402485
	314.67		0.0323212
	44.37		0.0723881
	233.58		0.0394676
	184.62		0.0367862
	56.1		0.073573
	162.18		0.0759162
	228.99		0.0579472
	190.74		0.0362533
	60.18		0.111701
	191.76		0.0492242
	186.15		0.0790273
	559.98		0.0296896
	201.96		0.034105
	268.26		0.100846
	264.69		0.0747755
	133.62		0.186754
	200.43		0.0298363
	103.53		0.0792731
	418.2		0.114034
	209.1		0.119387
	234.6		0.0878552
	339.66		0.138384
	130.05		0.0631976
	156.06		0.0339363
	220.83		0.0368158
	394.74		0.0742548
	139.74		0.146676
	249.39		0.0523713
	287.13		0.0808991
	250.41		0.0723178
	119.34		0.0637255
	197.37		0.0374067
	291.72		0.0502815
	320.79		0.0550297
	24.48		0.0823567
	195.84		0.0365737
	278.46		0.0492414
	99.96		0.169047
	118.32		0.114092
	233.58		0.0422932
	73.44		0.160767
	76.5		0.12464
	285.6		0.0730956
	206.55		0.0523964
	464.1		0.159054
	173.4		0.0496113
	232.56		0.0483022
	174.42		0.0742101
	183.09		0.0519105
	169.32		0.100113
	153.51		0.0833743
	269.79		0.0441889
	211.65		0.102261
	202.47		0.0919842
	278.46		0.048024
	268.77		0.0658607
	208.08		0.0490319
	282.03		0.0541278
	199.41		0.0295055
	196.35		0.0693104
	70.89		0.148776
	217.26		0.0851852
	522.75		0.127841
	64.77		0.175186
	218.79		0.0725669
	15.3		0.124133
	247.86		0.0567035
	205.53		0.052846
	350.37		0.0468183
	259.59		0.0437938
	299.88		0.0621421
	264.69		0.0759237
	169.83		0.087798
	162.69		0.0646602
	161.16		0.0751377
	206.04		0.0489492
	140.25		0.0832478
	259.08		0.0400524
	245.31		0.0896615
	256.02		0.100352
	115.26		0.0356868
	210.63		0.0456399
	192.27		0.0311014
	211.14		0.0463201
	116.28		0.0717512
	376.89		0.11084
	194.31		0.11593
	210.12		0.0574112
	234.09		0.046353
	225.93		0.0424985
	19.38		0.156905
	303.45		0.104178
	221.34		0.0671943
	116.79		0.108826
	144.84		0.0812413
	211.65		0.049317
	147.9		0.0464755
	178.5		0.04622
	242.25		0.0463795
	214.71		0.111817
	250.92		0.0494693
	244.29		0.0277549
	242.76		0.0929665
	22.44		0.189789
	198.39		0.086317
	172.38		0.0344606
	31.62		0.169421
	17.34		0.0874767
	431.97		0.122888
	258.06		0.0651581
	123.93		0.126963
	143.31		0.103134
	219.81		0.0280792
	205.53		0.0798301
	209.61		0.0605404
	246.84		0.0421679
	259.08		0.0319894
	227.46		0.0492568
	89.25		0.118794
	192.27		0.0657432
	298.35		0.0725991
	210.63		0.0682058
	235.62		0.0544764
	228.99		0.0830974
	522.24		0.15167
	267.75		0.0502431
	43.86		0.110057
	106.08		0.0780255
	139.74		0.0635657
	236.64		0.0665478
	211.14		0.0375391
	52.02		0.132843
	266.22		0.0812062
	279.48		0.0728655
	223.38		0.054651
	240.21		0.0772654
	92.31		0.172144
	208.08		0.0383518
	347.31		0.0883303
	308.04		0.0993342
	122.4		0.165849
	83.13		0.0823236
	243.27		0.0844329
	84.15		0.144529
	224.91		0.0652202
	390.66		0.0663119
	34.68		0.110633
	249.39		0.0300301
	187.68		0.0366419
	129.03		0.0647049
	279.48		0.0316043
	125.97		0.127606
	182.58		0.0612458
	134.13		0.135535
	258.57		0.0296095
	421.26		0.12978
	388.11		0.144896
	348.84		0.113779
	164.22		0.0651561
	163.71		0.103903
	255.51		0.0326655
	125.46		0.182405
	139.74		0.107833
	184.62		0.0367862
	195.84		0.0705686
	283.56		0.0363714
	277.44		0.0270809
	178.5		0.0315155
	405.45		0.0834651
	293.25		0.0796459
	168.3		0.0445811
	421.26		0.148504
	115.26		0.0552928
	249.9		0.10053
	219.81		0.0368134
	338.64		0.0949644
	206.04		0.0345005
	317.22		0.0397384
	197.37		0.0611382
	299.37		0.0346836
	307.02		0.0279121
	173.91		0.158427
	215.73		0.0331109
	273.36		0.0769976
	273.87		0.0606219
	79.05		0.0800342
	198.9		0.0770504
	424.32		0.0747481
	283.56		0.0433454
	189.21		0.0596192
	109.65		0.125677
	273.87		0.0636794
	269.79		0.0407796
	336.6		0.0834979
	208.59		0.0831072
	354.45		0.141459
	130.05		0.0690142
	274.89		0.0403139
	323.34		0.0966112
	210.12		0.0332669
	129.54		0.0569551
	274.38		0.0545204
	572.22		0.073841
	242.25		0.0418901
	212.67		0.0513123
	208.59		0.0332334
	502.35		0.124851
	21.93		0.171211
	37.74		0.0803662
	170.34		0.0534765
	201.96		0.0466315
	275.4		0.0492498
	202.98		0.0488396
	209.61		0.0398707
	62.73		0.177976
	206.04		0.0430911
	321.3		0.0397529
	217.26		0.0343012
	234.6		0.0435524
	178.5		0.115167
	305.49		0.0563055
	250.92		0.0405636
	32.64		0.078784
	205.02		0.0486519
	158.61		0.0826662
	389.13		0.120733
	78.03		0.0489071
	236.64		0.045513
	346.8		0.0767007
	231.03		0.0625939
	220.32		0.0417995
	90.27		0.0360777
	477.36		0.159515
	56.1		0.0598146
	199.41		0.0339592
	34.17		0.187043
	425.85		0.0243319
	17.85		0.128636
	193.8		0.0585486
	222.87		0.0503908
	393.21		0.0842801
	212.67		0.047367
	202.98		0.0252224
	21.42		0.138156
	92.31		0.0333499
	189.21		0.0781466
	240.21		0.108575
	274.89		0.0335381
	26.01		0.12488
	211.65		0.039525
	209.61		0.077389
	223.38		0.0327065
	313.14		0.0899168
	215.22		0.0693702
	364.14		0.13251
	543.66		0.0681646
	171.36		0.0297779
	57.12		0.0709525
	45.39		0.199845
	213.69		0.0368092
	213.18		0.0486687
	159.12		0.0645798
	231.03		0.0570588
	338.64		0.135567
	240.72		0.0480688
	498.27		0.182296
	144.33		0.0808262
	195.84		0.0905255
	224.4		0.0259355
	80.58		0.170555
	226.95		0.0836029
	199.92		0.0631787
	69.87		0.0445369
	262.65		0.0747904
	333.54		0.0237373
	196.86		0.101408
	200.94		0.0468566
	259.08		0.0428398
	221.85		0.0272565
	69.87		0.180515
	25.5		0.11986
	250.92		0.148115
	223.38		0.0311071
	285.09		0.0429518
	182.07		0.046796
	211.65		0.0732939
	234.6		0.0911416
	252.96		0.100751
	258.06		0.0470151
	210.63		0.0806615
	220.32		0.0450752
	307.02		0.0999085
	108.12		0.185483
	119.85		0.0691645
	298.35		0.0665288
	232.56		0.0320748
	189.21		0.0966471
	201.45		0.039832
	155.04		0.060697
	184.62		0.0393379
	386.07		0.0413232
	281.01		0.040987
	102		0.16638
	188.19		0.0294776
	288.66		0.0678693
	197.37		0.0297413
	52.02		0.150661
	353.43		0.0510746
	144.33		0.0567321
	188.19		0.0375078
	204.51		0.0405265
	190.23		0.0403144
	228.48		0.0420636
	364.14		0.0848733
	114.75		0.101644
	301.41		0.0405483
	350.37		0.0500529
	189.72		0.0798198
	42.33		0.0565944
	470.22		0.134644
	430.44		0.0534784
	211.65		0.0696565
	65.28		0.0553081
	512.04		0.173931
	217.26		0.0569285
	462.06		0.0681507
	316.71		0.0522295
	262.65		0.066177
	152.49		0.11513
	230.52		0.0641952
	196.86		0.0392097
	187.68		0.0391979
	279.99		0.0429762
	76.5		0.0714154
	281.52		0.0862959
	242.76		0.103654
	233.07		0.0411623
	211.65		0.0588583
	505.92		0.142573
	154.02		0.0994782
	156.06		0.0733332
	234.6		0.0632787
	317.73		0.0409476
	250.92		0.0429863
	188.7		0.0459143
	286.11		0.0351437
	118.32		0.0996045
	234.09		0.0355446
	381.48		0.0439404
	135.66		0.069179
	187.68		0.106835
	32.64		0.129949
	228.99		0.0663729
	243.27		0.0464837
	213.18		0.114068
	23.97		0.078286
	416.67		0.054505
	226.95		0.0838943
	212.67		0.111905
	289.17		0.0840186
	98.43		0.0812136
	285.6		0.0367475
	207.06		0.036776
	141.27		0.197155
	221.34		0.0718446
	166.77		0.0337522
	258.57		0.0572824
	325.89		0.068414
	144.33		0.099808
	230.52		0.0274614
	507.45		0.0946787
	170.34		0.068402
	244.29		0.190205
	276.42		0.0821925
	147.9		0.0833068
	65.28		0.16989
	359.55		0.072849
	291.72		0.0465958
	379.44		0.081704
	236.13		0.0770897
	261.63		0.123675
	169.83		0.0579855
	231.54		0.0285752
	111.18		0.0575189
	153		0.199254
	222.36		0.0628957
	263.67		0.0447581
	196.35		0.0514682
	188.7		0.110651
	198.39		0.0404181
	214.71		0.0360937
	372.81		0.0838423
	215.73		0.0438888
	286.11		0.027379
	310.59		0.0609904
	153.51		0.0958411
	260.1		0.0408331
	231.54		0.0269645
	69.36		0.0626705
	300.39		0.0532658
	248.88		0.0294704
	194.82		0.0228626
	235.62		0.0334655
	185.64		0.0958092
	359.04		0.146407
	229.5		0.0357346
	240.21		0.104251
	208.08		0.0587053
	268.77		0.0380534
	344.25		0.102286
	108.12		0.0396111
	199.41		0.0376171
	110.16		0.150981
	199.92		0.0849811
	410.55		0.0499114
	321.3		0.030679
	187.17		0.0387761
	342.21		0.0794181
	271.83		0.0418837
	271.32		0.04575
	236.13		0.0568496
	200.43		0.101963
	51		0.0758714
	297.84		0.0780507
	206.55		0.0354501
	194.82		0.0450941
	251.43		0.0446197
	249.9		0.032059
	140.25		0.164419
	353.43		0.139013
	219.81		0.0340843
	180.03		0.091317
	414.12		0.135129
	314.16		0.104065
	281.52		0.0272485
	218.28		0.0361301
	249.39		0.0571532
	64.26		0.189682
	163.2		0.0548175
	125.46		0.0866576
	223.38		0.0784459
	86.7		0.100169
	289.68		0.0343372
	316.2		0.0567165
	200.94		0.0757051
	59.67		0.0534106
	97.41		0.184748
	137.19		0.0725928
	385.05		0.124451
	208.08		0.0377282
	207.57		0.0635859
	556.92		0.193966
	154.53		0.098911
	179.01		0.0393601
	340.17		0.0502158
	218.79		0.0514199
	269.28		0.0530105
	212.67		0.0371746
	297.33		0.0782478
	237.66		0.104957
	22.95		0.0812982
	266.73		0.0514254
	161.16		0.0576557
	120.36		0.10118
	250.41		0.0603867
	235.11		0.038967
	205.53		0.0472042
	194.82		0.0634176
	196.86		0.0883345
	265.71		0.104458
	167.79		0.0278424
	225.42		0.0489777
	169.32		0.106237
	180.03		0.0728736
	209.61		0.0645584
	244.29		0.0667508
	10.71		0.175485
	310.59		0.112642
	260.61		0.0328836
	107.61		0.139498
	289.17		0.0362699
	273.36		0.0446725
	78.03		0.127154
	248.88		0.0605068
	218.79		0.0379586
	230.01		0.0517798
	289.68		0.0639558
	93.33		0.0663388
	176.97		0.0494472
	31.11		0.115731
	409.02		0.173806
	506.43		0.134185
	192.27		0.0606649
	154.02		0.0436118
	158.1		0.0511043
	204		0.0519187
	356.49		0.0528052
	239.19		0.0684405
	197.88		0.0365958
	169.32		0.0873999
	240.21		0.0245321
	103.53		0.108643
	199.92		0.0897635
	242.76		0.0866491
	165.24		0.0245053
	306		0.124224
	234.6		0.0575813
	212.16		0.14349
	245.31		0.126364
	216.75		0.0562423
	65.79		0.0706353
	395.76		0.0916737
	175.44		0.100825
	153.51		0.0614467
	164.73		0.0865892
	288.66		0.0943833
	146.88		0.0993024
	232.05		0.0504701
	176.97		0.0798342
	220.83		0.0400208
	230.01		0.0684096
	232.56		0.104908
	205.02		0.0349243
	306		0.050496
	195.84		0.0205051
	140.76		0.0797833
	288.66		0.101105
	214.2		0.0607618
	269.79		0.0724175
	225.42		0.0686717
	214.2		0.0304939
	559.47		0.0537325
	282.03		0.0354345
	173.91		0.0906682
	279.48		0.0935169
	171.36		0.0607924
	61.71		0.17387
	216.24		0.0437924
	46.41		0.0495692
	278.46		0.0558911
	172.38		0.0893136
	30.6		0.0695626
	48.45		0.163626
	167.28		0.0574411
	279.48		0.0371517
	241.74		0.0349714
	258.57		0.0484065
	193.8		0.0436627
	247.35		0.0439585
	226.95		0.0444471
	236.13		0.080486
	184.11		0.0399937
	265.2		0.032917
	255.51		0.0531201
	244.8		0.0735546
	442.17		0.0229857
	180.54		0.105113
	485.52		0.114801
	341.19		0.051573
	128.01		0.139484
	166.77		0.0231069
	224.4		0.0435037
	32.64		0.119049
	15.81		0.193767
	531.42		0.046941
	172.89		0.0306765
	399.84		0.156175
	87.21		0.141892
	214.2		0.0518497
	211.14		0.026148
	86.19		0.0663155
	207.57		0.0806666
	223.89		0.0667815
	179.01		0.0266654
	240.21		0.0592665
	251.43		0.0646205
	79.05		0.0772594
	201.96		0.0339953
	189.72		0.0326948
	65.79		0.059448
	311.1		0.034173
	196.35		0.0784828
	141.78		0.0859317
	187.17		0.0372803
	324.87		0.132374
	187.68		0.0542579
	254.49		0.102982
	48.45		0.071568
	170.34		0.0433752
	15.81		0.116525
	260.1		0.0348428
	61.71		0.0725911
	53.04		0.15588
	143.82		0.149257
	362.61		0.04104
	222.87		0.0545262
	185.64		0.0302644
	18.36		0.123507
	186.66		0.0495169
	266.22		0.0579911
	241.23		0.130358
	186.66		0.0397124
	247.86		0.0609296
	206.04		0.0411185
	201.45		0.0529857
	236.64		0.0480164
	172.38		0.0510289
	234.6		0.0803067
	209.1		0.0778825
	125.46		0.13136
	236.13		0.0745681
	166.26		0.0526355
	259.08		0.0578201
	115.26		0.0973499
	36.21		0.0882412
	582.93		0.106394
	237.15		0.138032
	315.18		0.0298013
	19.38		0.178543
	262.65		0.027166
	198.39		0.0524976
	100.98		0.0856212
	100.47		0.049139
	193.8		0.111007
	148.92		0.0733726
	24.99		0.0813816
	218.28		0.0378329
	363.12		0.0581719
	265.2		0.0272738
	136.68		0.0371124
	224.91		0.0482461
	196.86		0.0505967
	255		0.0589479
	64.77		0.069948
	64.77		0.158144
	142.29		0.0566849
	69.87		0.0616959
	83.13		0.0926359
	224.4		0.0297403
	290.7		0.065465
	298.35		0.034716
	288.15		0.071516
	143.31		0.0635138
	67.83		0.138466
	132.6		0.0592459
	21.42		0.153548
	176.97		0.0296641
	329.46		0.0404165
	273.87		0.0650264
	294.78		0.0474761
	239.19		0.0297271
	274.38		0.0366032
	284.58		0.0550776
	223.89		0.0569011
	199.92		0.0473069
	255.51		0.0481963
	219.81		0.0484972
	203.49		0.0530412
	219.81		0.116146
	216.24		0.0358998
	200.94		0.0349093
	83.64		0.04719
	287.64		0.0664122
	333.54		0.0250726
	213.18		0.083329
	37.23		0.143075
	252.96		0.0870348
	128.01		0.18696
	235.62		0.0750646
	214.2		0.0444124
	311.1		0.0451193
	283.05		0.0840335
	192.78		0.0687268
	145.86		0.0613402
	198.39		0.0404181
	36.72		0.0761761
	184.11		0.0461146
	218.28		0.0506717
	185.64		0.0555741
	367.71		0.112997
	272.34		0.0375757
	64.77		0.0865558
	163.71		0.0829454
	325.89		0.0844674
	29.07		0.109568
	224.4		0.0620899
	231.54		0.0414522
	492.15		0.0687649
	191.25		0.0418993
	163.71		0.0573867
	247.35		0.0340909
	227.97		0.0299981
	554.37		0.063781
	353.94		0.106727
	246.33		0.0322645
	250.92		0.138723
	196.35		0.0420994
	80.58		0.0842701
	225.42		0.0330289
	146.37		0.0718149
	111.18		0.0623129
	302.43		0.0260041
	307.53		0.0305658
	249.39		0.0439297
	209.61		0.0850214
	186.15		0.0678219
	288.66		0.0413385
	243.27		0.0505892
	275.4		0.103794
	221.85		0.0958798
	240.21		0.0313097
	197.88		0.0647222
	172.38		0.0450802
	328.44		0.0532733
	311.1		0.0261759
	388.62		0.0299409
	496.74		0.0840897
	208.08		0.0515929
	234.6		0.0413042
	171.87		0.0313777
	282.03		0.0768021
	111.18		0.115752
	284.58		0.0597847
	157.08		0.0819313
	255.51		0.0763148
	165.75		0.0760691
	87.21		0.0469427
	232.56		0.0482593
	31.62		0.12609
	88.74		0.0688929
	286.11		0.0508753
	180.54		0.0732446
	217.77		0.0350394
	206.04		0.0559004
	312.12		0.143254
	130.05		0.0873628
	308.55		0.0591315
	248.37		0.0583813
	102		0.147357
	200.94		0.0297019
	222.87		0.0311526
	111.69		0.0716996
	166.26		0.0518016
	196.86		0.0487551
	215.22		0.0360373
	41.82		0.088332
	254.49		0.0530481
	219.81		0.110032
	330.99		0.0572516
	242.25		0.0304548
	54.06		0.0377982
	239.7		0.0582881
	275.4		0.043892
	140.76		0.0677183
	121.38		0.0560482
	88.74		0.0868363
	517.14		0.17264
	111.69		0.0619507
	220.83		0.0685754
	204.51		0.0624956
	95.37		0.0824131
	247.35		0.0566683
	387.6		0.0527859
	209.61		0.0961898
	271.83		0.119234
	241.74		0.0256922
	101.49		0.0676582
	293.25		0.122595
	241.23		0.0663505
	279.48		0.116608
	218.28		0.0324539
	199.92		0.0450561
	288.15		0.0754603
	41.31		0.0670105
	320.28		0.0705809
	311.1		0.0577114
	228.48		0.0449934
	164.22		0.10403
	64.26		0.168762
	204.51		0.0537307
	207.06		0.04958
	264.18		0.108562
	68.34		0.0608475
	137.19		0.0445706
	206.04		0.0468075
	238.17		0.0515693
	173.91		0.0559774
	172.89		0.196744
	204.51		0.0518445
	259.08		0.0805422
	173.91		0.0512627
	205.53		0.0730679
	59.16		0.0594391
	355.98		0.0623126
	209.1		0.0506533
	252.96		0.0406394
	202.98		0.0238886
	217.26		0.0513916
	222.36		0.0260795
	215.22		0.0416985
	240.72		0.0553772
	53.55		0.105774
	180.03		0.0414993
	266.22		0.0812062
	170.85		0.0445741
	170.34		0.0608178
	11.73		0.124565
	278.97		0.0299727
	326.4		0.0689392
	196.86		0.0615713
	89.25		0.0590483
	297.33		0.0445595
	125.46		0.187921
	175.44		0.0602251
	154.02		0.0537842
	187.68		0.0794278
	154.02		0.11519
	212.67		0.18846
	185.13		0.0411684
	118.32		0.0282149
	212.67		0.0610683
	228.48		0.123607
	265.71		0.0629904
	159.12		0.0528358
	217.77		0.0223563
	257.55		0.0418526
	440.64		0.101816
	220.83		0.0815054
	238.68		0.0357769
	181.05		0.0279989
	148.41		0.0852149
	246.33		0.0380741
	246.84		0.0507113
	236.13		0.0333834
	187.17		0.031757
	245.31		0.0795234
	215.22		0.0320083
	282.03		0.140822
	259.59		0.0520707
	291.72		0.0799447
	155.55		0.0564491
	360.06		0.0878339
	259.08		0.036211
	209.61		0.0298093
	266.22		0.0426725
	304.47		0.0697917
	303.96		0.130112
	187.68		0.0759133
	354.45		0.0562801
	236.64		0.0760368
	493.17		0.0502892
	207.06		0.036776
	269.28		0.100969
	161.16		0.0392398
	314.16		0.0703538
	216.75		0.0880478
	105.57		0.0532258
	32.64		0.0906868
	211.14		0.0469052
	265.71		0.0420818
	528.36		0.0636233
	334.05		0.0266181
	123.93		0.0546048
	185.13		0.0493223
	246.84		0.114776
	210.63		0.161691
	340.17		0.0574522
	258.06		0.0501705
	241.23		0.0822755
	288.15		0.0217802
	205.02		0.0688867
	201.45		0.0888489
	89.76		0.102088
	193.8		0.0286345
	246.33		0.105921
	338.64		0.0772834
	118.83		0.100365
	86.19		0.0396125
	210.63		0.0309462
	164.73		0.166457
	123.42		0.131062
	32.64		0.159801
	248.37		0.066447
	228.48		0.0343365
	275.4		0.085315
	317.73		0.0330804
	162.69		0.0248719
	192.27		0.0391654
	201.45		0.0410681
	241.74		0.0543957
	94.35		0.0884363
	193.29		0.0361272
	188.7		0.027634
	233.07		0.0422696
	234.09		0.127067
	288.66		0.0974597
	211.14		0.0795665
	185.13		0.0249373
	315.69		0.0337336
	359.55		0.0318057
	207.57		0.0416491
	377.4		0.0651654
	143.82		0.0796339
	215.22		0.0905099
	256.53		0.0863075
	314.16		0.0600032
	208.59		0.04685
	246.84		0.0469782
	215.22		0.0777198
	237.66		0.127143
	398.31		0.0692583
	324.87		0.0298242
	312.63		0.0368895
	12.24		0.197528
	297.33		0.0855574
	229.5		0.077073
	342.72		0.0456245
	196.35		0.0607403
	171.36		0.0395259
	219.81		0.0484972
	228.99		0.0333558
	174.93		0.0500099
	173.91		0.0459131
	330.99		0.0445605
	135.15		0.100683
	176.97		0.0750982
	279.99		0.0479168
	500.82		0.0581665
	128.52		0.107102
	249.9		0.0733143
	205.53		0.134736
	190.23		0.0456966
	212.67		0.0740071
	143.31		0.0566443
	177.99		0.0397885
	135.66		0.180218
	233.58		0.0280542
	488.58		0.168122
	359.04		0.048094
	204.51		0.0958858
	232.56		0.0636758
	233.58		0.0659008
	244.8		0.0583708
	21.42		0.153548
	220.32		0.0928167
	35.19		0.118024
	256.53		0.0523239
	193.8		0.0928854
	233.07		0.192664
	537.03		0.127215
	241.74		0.0324266
	204		0.0644309
	261.63		0.0785416
	177.99		0.0704482
	57.63		0.185396
	136.17		0.0852702
	242.76		0.104842
	198.9		0.0447072
	189.72		0.0956075
	206.04		0.0393748
	456.45		0.0869063
	39.27		0.181153
	168.81		0.0263445
	183.09		0.0440644
	170.34		0.0316614
	215.73		0.0595616
	176.97		0.0583248
	176.46		0.0799479
	268.26		0.0506336
	225.93		0.0671599
	32.13		0.0605899
	328.44		0.0706949
	205.53		0.0446274
	186.15		0.0358856
	221.85		0.0749283
	278.46		0.0291313
	191.76		0.0580636
	202.47		0.0306989
	336.09		0.0845641
	295.29		0.137162
	239.7		0.0344701
	12.75		0.0806143
	369.24		0.03423
	144.33		0.0808242
	257.04		0.0354695
	237.66		0.0959571
	193.29		0.0644618
	192.78		0.109802
	174.93		0.0642308
	189.21		0.10599
	165.24		0.0658158
	178.5		0.0449525
	124.95		0.173946
	259.08		0.0445946
	260.1		0.0334898
	162.69		0.0918611
	232.56		0.0945493
	259.59		0.0419701
	245.31		0.0337031
	22.95		0.11621
	324.87		0.0621844
	65.79		0.0753864
	222.87		0.0292769
	192.78		0.0218158
	294.78		0.0712472
	260.61		0.046637
	225.93		0.151029
	193.8		0.0824731
	223.89		0.0487681
	193.29		0.0434664
	244.29		0.0271985
	395.25		0.0450854
	137.7		0.166677
	231.54		0.0552049
	162.18		0.0954878
	285.6		0.105868
	328.44		0.092214
	276.42		0.0383918
	69.87		0.0668226
	197.37		0.045026
	207.06		0.023801
	346.29		0.118016
	290.19		0.0902789
	292.23		0.0922758
	202.98		0.0566591
	133.11		0.0702011
	236.64		0.0483103
	188.7		0.0391364
	259.08		0.0382393
	350.88		0.100316
	183.09		0.0569008
	182.58		0.0652356
	197.88		0.0280414
	242.25		0.0492803
	202.47		0.0363142
	28.56		0.0617247
	189.72		0.0388981
	161.67		0.0671984
	126.99		0.0295905
	199.41		0.0587244
	263.16		0.0381072
	167.28		0.045631
	266.73		0.0557991
	183.6		0.0400802
	233.07		0.0273155
	88.23		0.0297742
	398.31		0.0287937
	227.46		0.0859954
	121.89		0.109647
	99.45		0.0759124
	66.3		0.0447749
	223.38		0.0867956
	426.36		0.0505306
	338.64		0.0551262
	146.88		0.192995
	118.32		0.0479341
	191.76		0.0449317
	142.29		0.190524
	220.32		0.0342401
	262.65		0.030677
	126.99		0.15104
	215.73		0.0470324
	43.35		0.073978
	228.48		0.0266259
	113.22		0.150767
	172.38		0.0450802
	206.04		0.0477797
	209.1		0.0365966
	204.51		0.0387089
	190.23		0.0498446
	135.66		0.0848715
	65.79		0.162197
	240.72		0.0352164
	229.5		0.0658145
	234.09		0.11527
	402.39		0.112859
	232.56		0.0280429
	164.22		0.143144
	183.6		0.0575369
	239.7		0.094227
	193.8		0.0664281
	239.7		0.0671987
	390.66		0.069132
	55.08		0.0530923
	285.6		0.0750239
	273.36		0.0560356
	237.15		0.0773538
	193.8		0.0457985
	406.98		0.0305321
	18.36		0.183184
	279.48		0.0335971
	121.38		0.103185
	94.86		0.0744351
	185.64		0.115184
	336.6		0.079519
	194.31		0.085671
	241.74		0.0763572
	281.52		0.0398871
	288.66		0.0904276
	262.65		0.0665249
	214.2		0.157729
	208.08		0.0411582
	252.45		0.0828358
	247.86		0.0911195
	219.3		0.0291925
	283.56		0.0466988
	367.71		0.0602392
	182.07		0.0531452
	214.71		0.047129
	34.68		0.0639897
	233.07		0.093681
	59.67		0.0722027
	216.24		0.0262471
	211.14		0.0467024
	186.66		0.0726011
	139.23		0.0297022
	49.47		0.0866765
	392.7		0.0674787
	268.77		0.0264105
	176.97		0.120385
	107.1		0.073478
	120.87		0.062485
	183.09		0.113177
	231.54		0.0494289
	89.76		0.0729771
	312.12		0.0210356
	226.95		0.0851743
	284.58		0.0440485
	170.85		0.0415348
	307.53		0.0550551
	291.72		0.0596863
	288.15		0.0450189
	223.89		0.116184
	228.48		0.0597093
	310.59		0.098268
	227.97		0.033665
	34.68		0.0639897
	58.65		0.0519805
	252.96		0.0711257
	113.73		0.100523
	236.64		0.0467961
	195.33		0.0260673
	208.59		0.036242
	197.88		0.0785257
	179.01		0.0426663
	115.26		0.10854
	29.58		0.0630107
	203.49		0.0522202
	186.15		0.0338523
	296.31		0.0830929
	19.89		0.0785132
	235.11		0.188149
	112.2		0.0757913
	198.39		0.0428659
	49.98		0.080536
	263.67		0.0629391
	19.89		0.0785132
	204.51		0.108784
	156.57		0.0351365
	358.53		0.0296552
	190.74		0.077865
	212.16		0.0323879
	293.76		0.051663
	33.15		0.0801434
	280.5		0.0997515
	210.63		0.0659901
	293.25		0.0647046
	151.47		0.0455377
	380.46		0.171771
	34.17		0.092944
	236.13		0.055431
	82.62		0.172142
	132.09		0.0490312
	176.97		0.0389313
	302.43		0.0514885
	178.5		0.043727
	284.07		0.0416064
	274.89		0.0402207
	207.57		0.0569092
	65.79		0.0974178
	200.94		0.0633774
	123.42		0.0606443
	260.61		0.197047
	206.55		0.057354
	116.79		0.106077
	511.02		0.177593
	49.98		0.042749
	177.48		0.0479726
	56.1		0.130489
	226.44		0.0622438
	125.46		0.0699826
	214.2		0.0772728
	224.4		0.0309976
	221.85		0.103038
	192.27		0.0582839
	214.71		0.0392496
	137.7		0.0347501
	260.1		0.0295679
	202.47		0.0647198
	311.1		0.134208
	234.09		0.125541
	193.8		0.0816876
	173.4		0.0497269
	223.38		0.0352014
	256.53		0.0382555
	198.39		0.0676369
	25.5		0.140023
	227.46		0.0792758
	114.75		0.0336613
	125.46		0.0930276
	185.13		0.0491188
	240.21		0.0589777
	176.97		0.0207053
	185.64		0.0715204
	145.86		0.032903
	271.83		0.0246288
	18.87		0.118813
	62.22		0.0391367
	252.45		0.0577647
	233.58		0.0562885
	253.47		0.0577826
	43.35		0.12565
	399.84		0.0740955
	321.3		0.116795
	229.5		0.0633269
	289.68		0.0323464
	264.18		0.0623686
	218.28		0.0683944
	312.12		0.0778605
	91.8		0.0522237
	347.82		0.0474992
	251.94		0.0874265
	161.67		0.0394336
	290.19		0.0733505
	35.7		0.0678103
	225.93		0.0393787
	209.1		0.0869
	212.16		0.0287809
	216.24		0.094387
	252.96		0.0386416
	115.26		0.0841264
	265.2		0.0594076
	230.01		0.0683837
	232.56		0.0517771
	22.95		0.0745058
	80.58		0.0757783
	175.95		0.0326262
	243.78		0.0452754
	231.03		0.071872
	167.79		0.0891295
	80.07		0.0845122
	245.82		0.166607
	11.22		0.160046
	57.12		0.0885125
	265.71		0.0550528
	165.75		0.0671504
	265.71		0.0434811
	222.36		0.0396068
	231.03		0.0426068
	219.81		0.0405935
	177.99		0.0608651
	314.16		0.0800147
	282.03		0.0623442
	188.19		0.0434738
	199.41		0.0898001
	73.95		0.0947167
	174.93		0.057136
	256.02		0.048797
	288.15		0.0691799
	139.23		0.0695457
	165.24		0.0694314
	334.05		0.0372524
	361.08		0.0626137
	221.85		0.0358985
	252.45		0.0726808
	199.41		0.0760599
	273.36		0.0650665
	202.98		0.0491106
	216.75		0.0646173
	232.56		0.0669431
	161.67		0.0803399
	168.81		0.0680715
	190.74		0.034141
	131.58		0.038223
	63.24		0.0934858
	296.82		0.0768703
	195.33		0.061598
	111.18		0.0698218
	283.05		0.0825263
	150.45		0.0774442
	110.16		0.142809
	191.25		0.0606926
	184.62		0.0347473
	238.68		0.0346677
	119.34		0.0681943
	99.45		0.0455091
	195.84		0.0646751
	200.43		0.0268434
	262.65		0.0402787
	141.27		0.0234692
	122.4		0.0412379
	217.26		0.0657501
	273.36		0.0369858
	251.43		0.0472517
	215.73		0.046413
	254.49		0.0497934
	287.13		0.050835
	84.66		0.19259
	192.78		0.0527663
	146.37		0.13935
	207.57		0.052561
	241.74		0.029
	236.64		0.0769346
	198.39		0.0367483
	65.28		0.0779638
	88.23		0.18064
	230.52		0.0363716
	303.96		0.0874287
	182.07		0.0351748
	108.63		0.101395
	313.65		0.0768689
	111.18		0.0784313
	184.62		0.0461435
	243.78		0.032489
	139.23		0.161858
	223.89		0.0616726
	48.96		0.0701493
	214.71		0.0541675
	277.44		0.0417683
	197.37		0.0230581
	383.52		0.175518
	206.55		0.0348904
	198.39		0.0892276
	162.18		0.0649609
	323.85		0.0278149
	247.35		0.118051
	526.83		0.132444
	215.73		0.0812613
	507.96		0.0525484
	312.12		0.0303784
	136.17		0.129802
	225.42		0.054151
	375.36		0.147395
	227.46		0.0544309
	227.46		0.0472547
	37.23		0.0668952
	245.31		0.0442148
	197.37		0.031396
	17.34		0.167184
	254.49		0.073373
	39.78		0.0742627
	58.14		0.110027
	291.72		0.0377179
	124.44		0.0476273
	302.94		0.0703131
	116.28		0.0324227
	460.02		0.0670448
	354.45		0.089438
	207.06		0.0638539
	298.86		0.0540444
	212.67		0.0614766
	143.82		0.057104
	175.95		0.046175
	18.36		0.0907772
	219.3		0.0517369
	161.16		0.0478742
	139.23		0.0551495
	236.64		0.03136
	211.14		0.0817245
	197.37		0.0254413
	197.37		0.037977
	159.63		0.038793
	283.05		0.0445998
	188.7		0.0664906
	38.76		0.0939599
	221.85		0.0340362
	222.87		0.089625
	80.07		0.11169
	394.74		0.115555
	233.07		0.0251652
	224.91		0.0641647
	275.4		0.0719232
	179.52		0.0998767
	209.61		0.0405924
	264.18		0.0286789
	150.96		0.100246
	21.42		0.0752601
	435.54		0.194447
	200.43		0.0691401
	78.54		0.0466532
	218.79		0.0536383
	251.43		0.0524182
	244.29		0.0680904
	227.46		0.0481157
	210.63		0.0649593
	218.28		0.0446195
	174.93		0.0308923
	394.74		0.0504213
	213.18		0.135078
	263.16		0.0488752
	208.08		0.0302052
	140.76		0.1758
	261.12		0.0380732
	37.23		0.0782458
	471.24		0.0533961
	214.71		0.039144
	235.11		0.136602
	223.38		0.058057
	221.34		0.0459876
	235.11		0.106642
	203.49		0.0713192
	205.02		0.0345167
	308.04		0.133237
	55.08		0.0410332
	41.82		0.0876714
	223.89		0.0476804
	257.55		0.0653108
	202.98		0.0914687
	88.23		0.0680725
	154.53		0.0625164
	188.19		0.044602
	160.65		0.0541839
	302.43		0.0342845
	207.57		0.0518528
	62.73		0.0967844
	183.6		0.0240823
	171.36		0.0362228
	367.71		0.0684029
	216.24		0.0411856
	474.3		0.138706
	114.75		0.153715
	253.47		0.0533182
	192.27		0.0567486
	239.7		0.0508382
	244.8		0.0498965
	234.6		0.110146
	126.99		0.0949041
	201.96		0.0260008
	238.68		0.0839848
	205.02		0.0463117
	290.7		0.0687209
	157.59		0.0812445
	287.13		0.163609
	211.65		0.0535759
	239.19		0.0341426
	199.41		0.055837
	190.74		0.108017
	351.9		0.0443791
	209.61		0.0600925
	386.58		0.124771
	51.51		0.0361263
	275.4		0.0489497
	194.31		0.0284166
	214.71		0.0411877
	147.9		0.130539
	201.45		0.0467076
	252.45		0.0437861
	29.58		0.100577
	199.41		0.0379449
	211.65		0.0301689
	266.22		0.0638887
	243.27		0.0489214
	191.76		0.0465897
	282.54		0.0397592
	241.74		0.0311569
	235.11		0.0428094
	31.62		0.0719626
	26.01		0.0952036
	204		0.0711612
	140.25		0.0980578
	243.27		0.0463856
	242.25		0.0285026
	221.85		0.0377185
	187.17		0.099455
	189.21		0.107502
	191.25		0.050292
	210.12		0.0411932
	245.31		0.0532936
	240.21		0.0494546
	304.98		0.0443225
	222.36		0.0694099
	117.81		0.0972586
	274.89		0.113556
	253.98		0.0343231
	215.22		0.030288
	259.08		0.0582
	437.07		0.0831296
	201.45		0.105916
	333.54		0.148661
	191.25		0.0449387
	281.52		0.0459978
	151.98		0.0468788
	29.07		0.095579
	257.04		0.0666652
	254.49		0.143413
	492.66		0.10925
	241.23		0.15486
	257.04		0.104856
	408.51		0.0827546
	274.89		0.0523127
	199.41		0.0750176
	270.3		0.035402
	278.97		0.142656
	237.15		0.0609657
	60.69		0.0709477
	297.84		0.0528433
	413.1		0.0379191
	215.22		0.0640814
	307.53		0.030935
	205.53		0.0447267
	257.55		0.051496
	220.83		0.0384774
	176.46		0.0894331
	82.11		0.0574598
	274.38		0.0305223
	293.76		0.0357326
	235.11		0.0608961
	189.21		0.0382894
	207.06		0.0297208
	455.94		0.0363145
	125.46		0.034123
	162.69		0.0886592
	553.86		0.0669509
	12.24		0.191482
	211.14		0.0528531
	268.26		0.141511
	264.18		0.0708069
	61.71		0.111471
	183.09		0.109982
	153		0.115776
	314.67		0.063271
	17.34		0.128535
	299.37		0.0368326
	216.75		0.0569676
	194.82		0.0214961
	78.03		0.159981
	367.2		0.0566476
	235.11		0.059203
	248.37		0.0518849
	48.45		0.0742851
	176.46		0.0518185
	277.95		0.0702736
	246.33		0.0952644
	165.24		0.0788449
	341.7		0.0422382
	155.55		0.103546
	210.63		0.0312685
	254.49		0.0564126
	241.23		0.0415796
	287.13		0.0777456
	195.84		0.0853481
	542.13		0.14286
	14.79		0.151043
	301.92		0.14143
	186.66		0.136726
	295.8		0.0483796
	247.35		0.0379644
	240.72		0.0563422
	99.96		0.0961326
	165.75		0.0876951
	248.37		0.060837
	112.71		0.119632
	257.55		0.0522266
	341.19		0.0709903
	285.09		0.0809853
	163.71		0.0466977
	202.47		0.0322715
	55.59		0.0697186
	208.08		0.026583
	230.52		0.072082
	250.92		0.0848743
	196.86		0.0819699
	206.04		0.0477797
	135.15		0.10503
	248.88		0.103052
	213.69		0.102299
	180.54		0.0277439
	321.81		0.100208
	181.56		0.0644718
	224.4		0.0478017
	390.15		0.0838241
	286.62		0.0434198
	217.77		0.0711146
	210.63		0.0420015
	213.18		0.052334
	167.79		0.0551346
	296.82		0.0268851
	236.64		0.0421803
	195.84		0.0266221
	200.94		0.0794158
	211.65		0.0797296
	253.47		0.164603
	248.37		0.0348895
	124.44		0.072925
	265.71		0.0243744
	199.41		0.0945996
	250.92		0.0405636
	139.23		0.0965605
	162.69		0.0346058
	202.47		0.0387528
	127.5		0.0579673
	276.93		0.0741696
	229.5		0.0599807
	401.37		0.0793126
	245.82		0.10463
	191.25		0.0497887
	296.31		0.0477685
	110.16		0.099481
	315.18		0.123796
	20.91		0.156772
	19.89		0.122912
	187.17		0.0668047
	252.96		0.0551284
	184.62		0.0394411
	240.21		0.0840023
	223.89		0.0454425
	241.23		0.0293803
	304.47		0.0251057
	212.16		0.0558029
	212.67		0.0573476
	282.54		0.0327761
	136.17		0.058723
	62.22		0.062927
	206.55		0.0546959
	13.26		0.143741
	239.7		0.11566
	37.74		0.112825
	288.15		0.0655608
	358.53		0.0635397
	233.58		0.0387376
	273.36		0.0467881
	200.43		0.0209116
	302.43		0.0648488
	240.72		0.0854543
	45.39		0.0585426
	324.87		0.0893712
	97.92		0.0473336
	236.13		0.034725
	304.98		0.0690474
	186.66		0.0430774
	199.41		0.113346
	185.64		0.0566886
	212.16		0.120358
	81.6		0.0509803
	146.88		0.134312
	187.17		0.0427245
	179.52		0.0651893
	264.69		0.035154
	359.04		0.0519501
	236.64		0.0732704
	432.48		0.179179
	290.7		0.072845
	219.3		0.0680912
	173.91		0.0601483
	167.79		0.0713259
	257.04		0.06628
	275.91		0.0614589
	37.74		0.0845522
	248.88		0.039291
	247.86		0.033448
	235.62		0.0361402
	215.73		0.0494075
	264.69		0.0490277
	137.19		0.13715
	482.97		0.0651916
	198.39		0.0448082
	206.55		0.0788549
	190.74		0.0595636
	146.88		0.118617
	436.05		0.0975882
	282.54		0.067087
	182.07		0.0351748
	225.93		0.0415449
	71.91		0.14401
	167.79		0.0478146
	284.07		0.0539665
	234.09		0.0248368
	258.57		0.1098
	215.22		0.0365204
	236.64		0.0315621
	202.47		0.115098
	291.72		0.134156
	222.87		0.0640122
	265.71		0.042348
	135.15		0.137302
	61.2		0.147973
	341.7		0.021583
	188.19		0.0433698
	234.09		0.113834
	90.27		0.0281414
	191.25		0.0490494
	274.89		0.0456009
	177.99		0.0847514
	98.43		0.0490173
	310.59		0.0798028
	209.1		0.10655
	394.23		0.157635
	249.9		0.0366223
	281.01		0.0465769
	244.29		0.147301
	242.25		0.0736652
	209.1		0.0349324
	358.53		0.0602396
	61.71		0.0846157
	191.25		0.0324791
	263.67		0.0753906
	200.94		0.03092
	203.49		0.0871122
	126.48		0.0440575
	137.7		0.143263
	242.76		0.0452478
	264.69		0.0288055
	185.64		0.186035
	261.12		0.125719
	193.29		0.0412808
	230.01		0.0683139
	223.38		0.0786923
	62.22		0.0574588
	107.61		0.0294732
	205.53		0.0465304
	256.53		0.0553502
	271.83		0.111408
	505.41		0.153817
	238.68		0.0304796
	223.38		0.0573008
	48.96		0.0860215
	309.06		0.0440208
	200.43		0.0293306
	278.97		0.0720325
	187.68		0.0907134
	85.68		0.0927739
	213.18		0.0406445
	192.78		0.0390298
	142.8		0.110744
	178.5		0.0296108
	197.88		0.134457
	229.5		0.0436594
	280.5		0.0631965
	125.97		0.106103
	208.08		0.0386544
	202.98		0.0449561
	193.29		0.0479557
	275.91		0.0508454
	117.81		0.0804049
	228.48		0.0569279
	248.37		0.056247
	23.46		0.168236
	272.85		0.0806299
	234.6		0.0590161
	214.2		0.0450762
	83.13		0.0966456
[truncated: 13,432 more rows]

## Sheet: 1000nM
Area（μm2）	218.28	Deformation	0.0414937
	265.2		0.0477474
	216.75		0.0595722
	239.19		0.0289777
	241.23		0.0541892
	166.26		0.0207575
	178.5		0.0688326
	94.35		0.0533067
	29.07		0.0672098
	155.55		0.0395157
	117.3		0.0417631
	128.01		0.0807619
	29.58		0.0630107
	71.4		0.0424637
	239.19		0.0274521
	320.79		0.0345295
	223.89		0.0358656
	25.5		0.156646
	161.16		0.0269014
	289.68		0.0834971
	258.06		0.0637145
	133.62		0.108038
	132.09		0.117633
	85.17		0.111979
	317.22		0.0293074
	285.6		0.0374185
	240.72		0.0860359
	62.22		0.073894
	186.66		0.0459463
	178.5		0.0485505
	93.33		0.0713146
	148.92		0.125917
	211.14		0.0202535
	197.88		0.0515304
	210.12		0.0842644
	171.87		0.0903235
	40.29		0.116208
	199.41		0.054459
	187.17		0.0388465
	54.57		0.176259
	352.92		0.0437964
	143.31		0.0989187
	197.88		0.0530406
	336.09		0.0334119
	499.29		0.161387
	73.95		0.109843
	189.21		0.040556
	264.69		0.0228572
	256.53		0.140845
	391.17		0.0421037
	370.77		0.094898
	216.24		0.0694965
	242.25		0.081905
	211.14		0.0598361
	74.97		0.179372
	286.62		0.0432296
	230.52		0.0453472
	185.13		0.0365973
	51		0.182381
	221.85		0.0457168
	148.92		0.0873952
	188.19		0.0434738
	343.74		0.0350795
	237.66		0.0616236
	179.52		0.0265602
	104.55		0.0715001
	236.64		0.0592733
	277.44		0.0600024
	122.91		0.0947777
	188.19		0.0685972
	182.07		0.0630725
	261.12		0.0288851
	162.69		0.0725327
	199.92		0.0221007
	246.84		0.056844
	77.52		0.100177
	323.34		0.0649103
	241.23		0.0432458
	375.36		0.0970677
	171.36		0.0375285
	535.5		0.159669
	388.62		0.0975973
	55.08		0.0706668
	201.96		0.04313
	103.53		0.0704032
	191.25		0.0417355
	159.12		0.037824
	140.76		0.0356651
	149.43		0.107924
	116.28		0.0382226
	21.93		0.0728992
	158.61		0.0484339
	68.85		0.0843386
	215.22		0.0906694
	64.26		0.178834
	92.82		0.0527462
	88.23		0.0678604
	397.8		0.12971
	209.1		0.0517487
	107.1		0.0762506
	24.48		0.168823
	318.75		0.0689631
	53.04		0.0779689
	161.16		0.0502497
	225.93		0.0291107
	61.71		0.0555116
	171.36		0.0612475
	254.49		0.0329923
	246.84		0.0477299
	272.85		0.0226302
	140.76		0.0274229
	195.33		0.0510839
	310.59		0.0707884
	270.81		0.101845
	182.07		0.0791851
	263.16		0.0310952
	218.79		0.039718
	239.19		0.0515259
	180.54		0.0436514
	132.6		0.0658553
	250.41		0.0314295
	195.84		0.0375172
	295.8		0.0546066
	201.45		0.0372235
	50.49		0.11605
	232.05		0.0413039
	94.35		0.0453981
	237.66		0.0394288
	218.28		0.0425606
	249.9		0.0598806
	153		0.0995887
	125.97		0.0508437
	462.06		0.154894
	164.22		0.0788693
	247.86		0.0295679
	175.44		0.121376
	25.5		0.13419
	210.12		0.0570345
	124.95		0.109444
	281.52		0.0344697
	266.22		0.188193
	184.62		0.0302391
	463.08		0.121584
	74.97		0.0623131
	89.25		0.178799
	200.43		0.0446936
	237.66		0.0359576
	298.35		0.0298262
	138.21		0.0366709
	212.67		0.100623
	175.95		0.0607342
	275.4		0.0572185
	175.44		0.028129
	209.1		0.0214831
	116.79		0.0828167
	148.41		0.167483
	165.24		0.0408682
	265.71		0.0689205
	144.84		0.107458
	165.75		0.045195
	225.93		0.143197
	253.98		0.156596
	197.88		0.0329788
	114.24		0.06682
	156.06		0.0447559
	212.16		0.0658368
	71.91		0.161518
	82.62		0.0460776
	14.28		0.131592
	164.73		0.0490019
	222.87		0.0390145
	44.37		0.0850977
	207.06		0.0628552
	252.45		0.0354761
	127.5		0.115092
	21.93		0.0728992
	205.53		0.029625
	234.09		0.112601
	380.46		0.0339399
	308.55		0.0510872
	207.57		0.0434449
	225.42		0.189009
	291.21		0.0580777
	27.54		0.162606
	202.98		0.0406171
	301.41		0.0428216
	154.02		0.0372427
	222.87		0.0551822
	65.79		0.107235
	282.03		0.0312751
	213.18		0.0539731
	225.42		0.0445044
	151.47		0.119939
	219.3		0.0279171
	226.95		0.021422
	292.74		0.0283105
	163.71		0.0504382
	202.98		0.0488396
	348.33		0.043927
	200.94		0.0870566
	224.4		0.0437966
	177.99		0.0542672
	335.58		0.0401253
	330.99		0.0523578
	327.42		0.0538181
	117.81		0.0680092
	165.75		0.0304241
	220.83		0.0658074
	43.86		0.171211
	240.72		0.100589
	119.85		0.0726361
	261.63		0.0698677
	245.31		0.0316279
	180.03		0.0783633
	220.32		0.0954961
	167.79		0.128211
	547.74		0.124865
	186.66		0.0325341
	217.77		0.0314517
	54.06		0.0587918
	218.79		0.0436974
	51.51		0.079644
	175.44		0.116535
	241.74		0.0427602
	233.07		0.19448
	268.77		0.0988327
	259.59		0.0441668
	64.26		0.0365533
	233.07		0.0232583
	277.44		0.0707803
	61.71		0.0631775
	267.75		0.0457077
	140.76		0.0975909
	147.9		0.0307401
	224.4		0.0309976
	155.55		0.0940125
	38.76		0.0651686
	211.14		0.0242099
	294.27		0.122554
	121.38		0.0416705
	177.48		0.040399
	107.1		0.0889064
	146.37		0.0737248
	201.45		0.0256173
	232.05		0.0284712
	219.81		0.0391523
	402.9		0.11064
	268.77		0.0626816
	179.52		0.0278507
	160.14		0.0388605
	244.8		0.0313821
	210.63		0.0452191
	265.71		0.0413953
	277.95		0.0494336
	420.75		0.152884
	244.8		0.0277489
	254.49		0.0427381
	221.85		0.0809391
	315.18		0.0384685
	288.66		0.0718306
	226.44		0.048888
	85.17		0.0656503
	210.12		0.0692147
	243.27		0.030519
	271.32		0.0609693
	119.85		0.0900331
	220.32		0.0740737
	184.11		0.0406542
	224.4		0.0318497
	94.86		0.0628673
	246.33		0.0913115
	164.22		0.0850825
	131.58		0.119324
	200.94		0.03092
	93.33		0.106606
	57.63		0.0719234
	211.14		0.0202535
	233.07		0.0705998
	301.92		0.0985639
	59.16		0.0565112
	178.5		0.0297083
	253.47		0.0365769
	213.69		0.0739469
	266.73		0.0543585
	209.61		0.0242348
	116.28		0.0445452
	244.29		0.0693621
	376.38		0.0595236
	200.94		0.139153
	168.3		0.0698225
	146.37		0.0545213
	55.08		0.0662146
	201.45		0.0349455
	294.27		0.0426529
	188.19		0.0434738
	231.03		0.0820275
	165.24		0.0245053
	214.71		0.0311349
	452.37		0.0943616
	242.25		0.0592297
	213.69		0.0393737
	221.85		0.0660386
	219.3		0.0306756
	174.42		0.037175
	245.31		0.0319262
	211.65		0.0538862
	232.05		0.0562048
	181.56		0.0265035
	207.57		0.0691575
	235.11		0.0386101
	181.56		0.0244144
	241.74		0.0680795
	217.77		0.0914467
	217.26		0.0381182
	431.97		0.058582
	205.53		0.0867623
	112.71		0.0469153
	175.44		0.0812872
	221.85		0.0396665
	58.65		0.0861887
	334.56		0.114132
	212.67		0.0381855
	198.9		0.113739
	156.06		0.0710505
	54.57		0.0742225
	39.78		0.0849057
	71.4		0.0490235
	286.11		0.0291878
	140.76		0.0667893
	264.18		0.132843
	114.24		0.0315459
	124.95		0.11742
	176.46		0.0464607
	200.43		0.0684307
	212.16		0.0333168
	262.14		0.0850486
	216.24		0.0280912
	117.81		0.177049
	94.86		0.165813
	429.42		0.0694163
	175.44		0.0531769
	275.91		0.0413422
	287.13		0.0276507
	218.28		0.0259096
	235.11		0.0680177
	57.63		0.159806
	190.23		0.0703305
	99.45		0.0586528
	313.65		0.0791586
	28.05		0.101146
	212.16		0.0264761
	311.61		0.101774
	270.81		0.0439619
	158.61		0.10985
	344.25		0.0503799
	211.14		0.0519813
	523.77		0.117249
	81.6		0.0775946
	56.1		0.0534569
	239.7		0.0554598
	355.98		0.0469944
	190.74		0.0221937
	199.92		0.0871465
	153		0.028081
	166.26		0.0649066
	172.89		0.0306765
	268.77		0.0324925
	176.97		0.121079
	273.87		0.0368408
	210.12		0.0629584
	12.75		0.185401
	208.59		0.1257
	59.16		0.0559594
	207.57		0.11036
	288.66		0.0251192
	156.06		0.109605
	120.87		0.0778156
	163.2		0.075445
	262.65		0.0286226
	163.71		0.043569
	209.1		0.0753653
	246.33		0.0219049
	226.44		0.0277006
	277.95		0.0293497
	307.02		0.0401822
	266.22		0.0262022
	186.66		0.0402681
	242.25		0.0560692
	308.04		0.0427916
	268.77		0.0373129
	193.8		0.0629644
	297.84		0.0879614
	436.05		0.0468096
	320.79		0.0313825
	271.83		0.042716
	172.38		0.043205
	150.45		0.0578202
	89.25		0.10356
	139.23		0.0507383
	457.47		0.0599467
	208.59		0.0384243
	313.65		0.0209955
	243.78		0.0496218
	194.31		0.180715
	195.84		0.0279101
	221.85		0.022865
	477.36		0.0654832
	472.77		0.181207
	202.47		0.0438063
	180.54		0.0361737
	197.37		0.0357488
	102.51		0.0513887
	238.17		0.0543964
	172.89		0.0540855
	262.14		0.0406069
	26.52		0.0846547
	321.3		0.0492273
	251.43		0.0372852
	141.78		0.031961
	65.79		0.0361945
	212.16		0.0387023
	117.81		0.053933
	562.02		0.0933639
	169.32		0.044852
	231.03		0.0858626
	286.11		0.0687048
	350.37		0.10146
	233.07		0.0760087
	492.15		0.154441
	380.46		0.0567357
	184.11		0.0731853
	219.81		0.0413612
	451.35		0.0910703
	205.53		0.0412331
	186.66		0.0303122
	188.19		0.0556519
	167.79		0.0651657
	142.29		0.0448688
	225.93		0.0267675
	80.58		0.0581952
	74.46		0.0562719
	46.41		0.0915093
	232.05		0.101042
	210.12		0.056742
	212.67		0.0485235
	259.08		0.171268
	207.06		0.057705
	16.83		0.182662
	74.46		0.0646293
	191.25		0.0479381
	229.5		0.0321151
	33.15		0.114728
	243.78		0.160603
	263.16		0.0361945
	210.63		0.0625875
	237.66		0.0585353
	202.98		0.0553593
	143.82		0.0840478
	259.08		0.0799241
	249.9		0.0874043
	202.47		0.0248323
	247.86		0.0584448
	163.71		0.0617617
	106.08		0.16598
	246.33		0.0480884
	15.3		0.194832
	78.03		0.122833
	156.57		0.112354
	202.98		0.0366831
	255		0.0405978
	255		0.0282441
	180.54		0.121222
	72.42		0.0771673
	235.62		0.032058
	125.46		0.0942286
	221.34		0.0416992
	141.78		0.0366999
	303.96		0.0305704
	296.82		0.0451871
	341.7		0.0531826
	17.85		0.135668
	212.16		0.0381458
	289.17		0.102609
	237.66		0.0501503
	189.72		0.126326
	202.47		0.0358866
	217.26		0.0513916
	208.59		0.0297413
	184.62		0.0204203
	260.61		0.0663079
	128.01		0.0949647
	23.46		0.114301
	311.1		0.0418912
	237.66		0.025002
	178.5		0.0264223
	170.34		0.0906675
	276.93		0.0286524
	79.05		0.0498431
	29.07		0.148117
	300.9		0.0286151
	16.83		0.0871367
	315.69		0.0556989
	409.53		0.183951
	151.98		0.0580878
	195.84		0.0636922
	271.83		0.0518267
	196.35		0.0362988
	246.33		0.0310669
	287.13		0.0497577
	207.06		0.0523366
	172.89		0.0349779
	216.24		0.0280912
	251.43		0.0310708
	109.65		0.0507221
	102.51		0.182094
	201.96		0.0610856
	212.16		0.0347972
	180.03		0.0524871
	172.38		0.097773
	45.9		0.0968053
	212.16		0.0461155
	197.88		0.0635284
	219.3		0.0447881
	160.65		0.0264322
	72.42		0.186293
	54.06		0.0835069
	60.69		0.054404
	250.92		0.0800783
	232.05		0.0206696
	17.34		0.178809
	213.69		0.0266936
	273.87		0.0654696
	166.77		0.0349689
	300.39		0.0551597
	88.74		0.0789965
	312.12		0.0691136
	126.99		0.1008
	286.62		0.105972
	325.89		0.0343682
	41.82		0.0843807
	124.95		0.0787065
	249.9		0.0292007
	246.33		0.0833195
	262.14		0.102202
	137.7		0.0716277
	34.68		0.0696153
	178.5		0.0627191
	185.13		0.0265923
	256.02		0.133596
	62.73		0.0736363
	36.72		0.153172
	105.57		0.0472796
	186.66		0.111172
	107.1		0.0691603
	173.4		0.0308707
	47.94		0.0517815
	172.89		0.0467467
	249.39		0.0748771
	201.96		0.0859376
	185.13		0.055969
	246.33		0.0227453
	303.45		0.024392
	186.66		0.0432546
	143.82		0.135459
	97.41		0.056909
	227.97		0.0565103
	45.9		0.121988
	194.82		0.0779057
	253.98		0.0524798
	245.82		0.0483811
	318.24		0.0717565
	278.46		0.039897
	258.57		0.060585
	189.72		0.0503005
	273.36		0.0311355
	259.59		0.0661914
	149.94		0.0856295
	25.5		0.0806143
	366.18		0.0709879
	219.81		0.0314293
	159.12		0.0860712
	409.53		0.0980881
	202.47		0.0424399
	136.68		0.0419001
	251.43		0.0372852
	54.57		0.0444267
	223.38		0.0336378
	228.48		0.043286
	221.85		0.0251199
	211.65		0.029865
	37.23		0.0877454
	352.92		0.136649
	114.24		0.142704
	311.1		0.0614704
	311.61		0.0385637
	253.47		0.0269175
	204		0.0866139
	237.66		0.0281415
	53.55		0.0944018
	54.57		0.0625111
	195.33		0.0262727
	167.79		0.0400301
	190.23		0.0679375
	289.17		0.0450395
	86.7		0.0932833
	183.6		0.0754433
	32.64		0.197015
	20.4		0.119295
	57.12		0.110253
	192.27		0.0769942
	35.19		0.0909078
	264.18		0.0296534
	89.25		0.180672
	198.9		0.02709
	34.17		0.169033
	132.6		0.0883159
	81.09		0.172356
	116.28		0.0679772
	66.81		0.0642998
	69.36		0.0626705
	378.42		0.147509
	79.05		0.10567
	67.83		0.151452
	42.84		0.0910834
	247.35		0.0429899
	406.98		0.068638
	199.92		0.119039
	97.92		0.0666715
	28.56		0.0896414
	227.46		0.0283314
	185.13		0.0376413
	86.19		0.0535156
	92.82		0.0527462
	67.83		0.144211
	291.21		0.123841
	353.43		0.136031
	32.13		0.112776
	184.11		0.0537386
	30.09		0.101052
	268.77		0.0925455
	170.85		0.119439
	219.81		0.0575705
	192.27		0.0788405
	44.88		0.112306
	218.79		0.0712862
	106.59		0.190445
	211.65		0.17066
	22.44		0.0831885
	194.82		0.0386293
	35.19		0.070305
	25.5		0.0959091
	181.05		0.0316486
	22.44		0.124763
	235.62		0.097015
	121.89		0.0839137
	162.69		0.0629306
	215.73		0.0345794
	311.1		0.0821953
	230.01		0.0341508
	141.27		0.0592637
	202.47		0.0650315
	58.14		0.0606746
	10.71		0.175485
	188.19		0.041116
	167.79		0.0503694
	213.69		0.0229286
	65.79		0.109592
	179.01		0.0427157
	154.02		0.0894371
	253.98		0.056601
	171.36		0.0654342
	218.28		0.0619742
	216.24		0.0353116
	267.24		0.0696354
	170.85		0.0612973
	18.36		0.123507
	212.67		0.0348962
	80.07		0.141739
	235.62		0.0283584
	212.67		0.0573476
	105.57		0.100464
	226.44		0.0583473
	30.09		0.063845
	18.87		0.125769
	149.94		0.198745
	425.34		0.153549
	12.24		0.191482
	182.58		0.0412955
	202.98		0.129519
	37.23		0.124103
	233.07		0.0533358
	161.16		0.038989
	41.82		0.111491
	83.64		0.0810081
	248.37		0.030405
	178.5		0.0627191
	83.13		0.098707
	189.21		0.0500295
	419.22		0.0788565
	66.3		0.0635569
	179.52		0.0614117
	162.18		0.0288194
	171.36		0.164498
	346.8		0.0921657
	109.14		0.112596
	100.98		0.179235
	337.62		0.0583601
	282.54		0.0416539
	219.81		0.0481901
	184.11		0.079099
	26.01		0.085085
	57.63		0.102081
	82.11		0.0622225
	189.72		0.0344988
	86.7		0.056667
	135.15		0.107042
	144.84		0.101471
	159.63		0.038793
	196.86		0.0545051
	180.03		0.0253973
	162.69		0.0421735
	215.22		0.050248
	224.91		0.0391999
	95.37		0.0514156
	45.9		0.0735207
	114.75		0.0904427
	207.57		0.0633537
	281.01		0.0508115
	240.21		0.0439928
	167.79		0.0356979
	39.78		0.0742627
	80.58		0.0924242
	184.62		0.0312792
	41.31		0.132696
	67.32		0.0873112
	22.44		0.178895
	379.95		0.0725837
	116.79		0.104298
	46.92		0.119689
	125.46		0.0730398
	102		0.104863
	186.66		0.0605519
	230.52		0.0421294
	276.42		0.147823
	80.58		0.0641253
	251.43		0.0887039
	364.14		0.0460163
	28.56		0.131592
	110.16		0.0447079
	199.41		0.0314834
	196.86		0.0421729
	245.31		0.0368123
	194.82		0.0429904
	226.95		0.0456472
	208.59		0.0300792
	185.64		0.0294144
	19.89		0.129641
	19.38		0.156905
	182.58		0.0879917
	119.85		0.0870278
	109.14		0.0504514
	195.84		0.034197
	181.56		0.0408155
	247.86		0.0495528
	212.67		0.0835573
	304.47		0.135723
	170.34		0.0577649
	219.81		0.0643045
	273.36		0.028829
	105.06		0.0634165
	96.9		0.0939088
	179.01		0.0908204
	74.97		0.0845321
	284.58		0.0413036
	265.2		0.0636879
	81.09		0.0504474
	289.68		0.0687707
	184.11		0.0344806
	266.22		0.0690067
	236.13		0.033293
	189.21		0.0396404
	188.19		0.0261369
	167.28		0.0519945
	211.65		0.100275
	185.13		0.0349977
	73.44		0.129794
	176.97		0.039367
	272.34		0.0230084
	190.74		0.0460127
	239.19		0.0387916
	211.14		0.0255171
	278.46		0.0173875
	148.41		0.0463886
	251.43		0.0966931
	151.47		0.0267479
	144.84		0.119556
	61.2		0.146306
	460.02		0.0431985
	184.62		0.0532534
	28.56		0.0864269
	288.66		0.0701132
	171.36		0.0192123
	136.68		0.084492
	224.4		0.063044
	129.54		0.0309744
	181.56		0.0386657
	367.2		0.129775
	302.43		0.0893893
	183.6		0.043726
	137.19		0.1078
	267.75		0.071201
	203.49		0.114485
	227.46		0.0502738
	195.84		0.0804566
	233.58		0.0352456
	387.6		0.0481777
	168.3		0.0317859
	181.05		0.0275324
	343.23		0.0912468
	320.28		0.0321698
	228.99		0.0400518
	189.21		0.0440292
	221.85		0.0193609
	183.09		0.0497341
	275.91		0.0787546
	377.4		0.0463389
	245.82		0.0269309
	228.48		0.043286
	189.21		0.089263
	197.88		0.0397704
	199.41		0.0405638
	78.03		0.0421616
	203.49		0.0530412
	166.26		0.0292208
	125.46		0.0649302
	15.81		0.100432
	350.88		0.0821285
	34.17		0.0713509
	233.07		0.0425576
	52.02		0.0704829
	217.26		0.0279777
	221.85		0.0365345
	166.77		0.0720824
	222.87		0.0331836
	179.01		0.0294778
	224.4		0.0374671
	483.99		0.161497
	44.88		0.0815983
	167.28		0.0480472
	356.49		0.062719
	72.93		0.0555454
	398.31		0.170516
	221.34		0.089975
	171.87		0.0823832
	180.54		0.0293624
	70.38		0.0709419
	210.63		0.0401083
	192.27		0.0629222
	223.89		0.140732
	197.88		0.0636266
	276.42		0.0431401
	74.46		0.0922078
	203.49		0.0530412
	206.04		0.0355939
	18.36		0.0772727
	201.45		0.0486234
	310.59		0.0607459
	341.19		0.0842992
	196.35		0.0301688
	210.12		0.0310227
	234.6		0.0344383
	219.81		0.0382304
	203.49		0.0485684
	229.5		0.0745842
	258.57		0.0398616
	287.64		0.0626687
	148.41		0.0371598
	34.68		0.123665
	118.83		0.198007
	279.48		0.0360036
	275.4		0.0649475
	49.98		0.0947399
	32.64		0.127592
	157.59		0.0829959
	205.02		0.0413405
	151.98		0.103443
	82.62		0.121921
	494.19		0.193196
	34.68		0.0968469
	88.23		0.127114
	14.28		0.0567288
	18.36		0.0772727
	355.98		0.10603
	110.67		0.0418916
	245.82		0.0592246
	48.96		0.0624825
	309.57		0.018812
	180.54		0.0361737
	218.28		0.0760025
	139.23		0.0617736
	18.36		0.130503
	109.65		0.0628509
	241.74		0.0311569
	210.63		0.0293434
	227.97		0.0877897
	109.65		0.0325334
	144.33		0.0251127
	172.89		0.0363985
	43.35		0.068984
	249.9		0.0418043
	390.15		0.0312207
	357.51		0.0326254
	334.05		0.0632013
	179.01		0.0263133
	187.68		0.106632
	387.6		0.110457
	246.33		0.0403555
	183.6		0.115568
	214.71		0.03051
	256.53		0.0459167
	460.02		0.164368
	241.23		0.0515155
	45.39		0.113314
	28.56		0.0953207
	189.72		0.0405807
	218.79		0.0209931
	175.95		0.0394906
	168.81		0.108517
	256.53		0.0252408
	227.97		0.0418702
	201.96		0.0383902
	223.38		0.054651
	269.28		0.063227
	230.01		0.0370167
	39.78		0.0701168
	177.99		0.112195
	18.87		0.165399
	270.81		0.0264761
	95.88		0.0818353
	146.37		0.116119
	180.54		0.0601242
	399.33		0.0750765
	195.33		0.0259544
	227.46		0.032114
	259.59		0.194636
	175.95		0.0330956
	151.47		0.0535787
	177.99		0.0339472
	125.97		0.0744309
	201.45		0.0337054
	237.66		0.0416806
	281.52		0.0576998
	276.42		0.0349235
	436.05		0.199839
	367.71		0.0693539
	158.61		0.0417473
	212.67		0.0323076
	132.09		0.0549968
	193.8		0.0298768
	297.84		0.0470199
	295.29		0.0754605
	270.81		0.0581433
	231.03		0.0648476
	250.41		0.0328386
	174.93		0.0360767
	206.04		0.0365711
	194.31		0.0264032
	161.16		0.0393528
	215.22		0.0737859
	164.73		0.0792411
	261.12		0.034558
	251.43		0.0574208
	197.37		0.0492873
	133.11		0.0920028
	216.75		0.0823298
	122.91		0.108774
	213.69		0.056565
	263.16		0.0445134
	225.93		0.0705359
	144.84		0.0765131
	126.99		0.0504848
	229.5		0.0370316
	235.11		0.128675
	26.52		0.0846547
	153		0.095988
	254.49		0.0270779
	167.28		0.0465238
	104.55		0.0882002
	191.76		0.0368653
	83.13		0.0708415
	206.55		0.0416239
	266.22		0.0440849
	46.92		0.153903
	221.34		0.0506874
	310.08		0.0405105
	229.5		0.0646599
	217.26		0.0510841
	186.66		0.0358231
	207.06		0.0370231
	287.64		0.0364412
	193.29		0.111813
	330.99		0.0932526
	224.91		0.0300105
	159.63		0.0400269
	194.31		0.0310408
	271.83		0.0465409
	222.36		0.0601021
	234.09		0.0279344
	153.51		0.0321076
	171.87		0.120282
	39.78		0.0826032
	192.78		0.0251062
	238.17		0.0232048
	262.65		0.0673477
	235.62		0.0573056
	347.82		0.163842
	239.19		0.0274521
	266.22		0.0582658
	365.16		0.0844696
	291.21		0.0718136
	263.16		0.0418395
	37.23		0.0782458
	122.91		0.054763
	195.33		0.0332594
	166.26		0.0806687
	37.23		0.0668952
	42.84		0.0934728
	189.72		0.0593389
	221.85		0.0209648
	38.76		0.0863162
	204		0.0842708
	223.89		0.0235675
	171.36		0.0297779
	48.45		0.059078
	236.13		0.0441187
	272.85		0.0604149
	94.35		0.0601722
	44.88		0.089163
	444.21		0.0545449
	67.32		0.0612877
	219.3		0.0333368
	201.45		0.0383246
	36.72		0.149609
	211.14		0.0486712
	32.64		0.0525028
	166.77		0.0394304
	224.91		0.122745
	111.69		0.0760824
	213.18		0.0578331
	207.57		0.0354611
	210.12		0.0712785
	193.8		0.103899
	70.89		0.0667807
	267.24		0.0417612
	33.66		0.0915194
	166.77		0.0253611
	174.93		0.0399882
	235.11		0.0381495
	215.22		0.0284879
	178.5		0.0766644
	228.48		0.0263142
	246.84		0.0970286
	205.53		0.0407425
	30.09		0.0686577
	211.65		0.0340788
	257.55		0.0837219
	249.39		0.0569371
	217.77		0.0597588
	162.69		0.0975898
	307.53		0.0492928
	42.33		0.184701
	181.05		0.0579409
	338.13		0.0792889
	57.12		0.127582
	13.26		0.0908723
	205.02		0.059716
	90.78		0.09232
	234.6		0.0568569
	312.12		0.0395273
	184.62		0.117646
	210.63		0.0362436
	233.58		0.050583
	190.74		0.0374909
	205.53		0.0218605
	266.73		0.13434
	244.8		0.061007
	211.65		0.0325771
	120.87		0.0940825
	285.6		0.0339037
	227.46		0.0285325
	196.86		0.0248584
	47.94		0.105063
	177.99		0.0338302
	175.44		0.0544143
	248.88		0.0222225
	93.84		0.079408
	205.02		0.022356
	183.09		0.0297696
	150.45		0.125476
	287.13		0.0675921
	192.78		0.0594962
	193.29		0.0484454
	203.49		0.0302499
	231.54		0.132957
	289.68		0.109837
	224.4		0.0778468
	205.02		0.0270015
	213.18		0.115066
	150.45		0.0643205
	179.52		0.0428841
	203.49		0.0452326
	284.58		0.142835
	249.9		0.0305902
	166.77		0.109091
	43.35		0.104632
	90.78		0.141675
	84.15		0.0389236
	177.99		0.0810904
	233.58		0.044085
	403.92		0.142497
	266.73		0.0667765
	32.13		0.17848
	174.93		0.0488497
	106.59		0.175552
	176.97		0.0520022
	209.1		0.0424889
	293.25		0.0298149
	194.82		0.0313757
	183.09		0.0826214
	47.43		0.0846663
	197.37		0.0329619
	268.77		0.0414784
	69.87		0.134855
	242.25		0.0416577
	261.12		0.149471
	230.52		0.0523845
	253.98		0.0337025
	205.53		0.0313666
	247.35		0.0598386
	232.05		0.0613276
	221.34		0.0434766
	137.7		0.0438458
	242.76		0.125287
	58.14		0.105505
	350.37		0.100215
	177.99		0.0465382
	227.46		0.0463401
	235.62		0.0346854
	353.43		0.0269837
	303.96		0.0194119
	251.94		0.0388049
	51.51		0.115081
	195.33		0.0645812
	192.27		0.0371749
	327.42		0.0796627
	24.48		0.155066
	348.33		0.0218303
	25.5		0.192251
	99.96		0.118421
	221.34		0.154162
	100.98		0.0671107
	260.1		0.149518
	86.7		0.066535
	193.8		0.0611624
	104.04		0.136799
	164.22		0.0565938
	295.29		0.0820432
	122.91		0.0839047
	69.87		0.0802083
	204.51		0.0628267
	188.7		0.0497612
	44.37		0.0748087
	17.34		0.128535
	189.21		0.0817698
	339.15		0.0787698
	155.55		0.0575443
	199.92		0.057463
	261.12		0.0542797
	214.71		0.0259605
	217.26		0.0369598
	180.03		0.0372114
	273.36		0.0419001
	230.01		0.0600098
	166.77		0.0402446
	234.09		0.0535506
	133.11		0.0391798
	176.97		0.0452912
	191.25		0.1136
	179.01		0.0684453
	161.16		0.0808874
	153		0.0493409
	133.62		0.104937
	258.06		0.0509983
	329.46		0.0545106
	206.04		0.0507388
	260.61		0.0367702
	278.46		0.0509118
	353.94		0.0469369
	88.23		0.0759781
	70.38		0.12296
	173.4		0.0308707
	222.36		0.0633865
	225.42		0.026593
	261.12		0.154441
	214.2		0.0609259
	63.24		0.124339
	244.29		0.0562594
	262.14		0.0259999
	261.12		0.0377868
	144.84		0.0721128
	182.07		0.0261931
	179.52		0.0416191
	129.03		0.0550374
	165.24		0.0258593
	68.34		0.0626678
	205.53		0.0664692
	109.65		0.0858544
	189.21		0.058591
	334.05		0.04142
	68.34		0.0828058
	213.69		0.0380076
	265.71		0.0476786
	278.46		0.108141
	160.14		0.110346
	49.98		0.113991
	259.08		0.12746
	324.87		0.0330243
	186.15		0.0626129
	122.91		0.0503813
	233.58		0.0527691
	380.97		0.0624302
	271.83		0.0805973
	200.43		0.0265294
	351.9		0.0635172
	202.98		0.0675541
	111.69		0.144615
	63.75		0.0627637
	185.13		0.0627613
	211.65		0.0677812
	36.72		0.171336
	227.97		0.165081
	164.22		0.0481092
	58.65		0.0519804
	218.28		0.0805557
	172.89		0.0440362
	186.66		0.0405866
	123.93		0.0978258
	93.84		0.102538
	194.82		0.0473556
	22.95		0.132663
	217.77		0.0565004
	286.11		0.0848719
	188.19		0.0232643
	257.55		0.106331
	172.89		0.045137
	220.83		0.0516856
	201.96		0.0987388
	179.52		0.0501995
	40.8		0.0752014
	215.22		0.074005
	258.57		0.0484731
	206.04		0.0757499
	301.41		0.0470417
	180.54		0.0733537
	54.57		0.115604
	247.35		0.0768347
	120.36		0.0632262
	307.02		0.103113
	89.76		0.0970583
	271.32		0.134076
	146.37		0.0595174
	136.17		0.0393014
	257.55		0.0332076
	118.83		0.0584005
	197.37		0.128428
	203.49		0.0357277
	186.15		0.0538427
	248.88		0.0433961
	181.56		0.0265035
	156.06		0.103026
	309.57		0.149761
	242.76		0.0268452
	294.78		0.153148
	246.33		0.0296853
	215.73		0.041343
	389.64		0.0263903
	204.51		0.0277155
	188.19		0.0306306
	310.08		0.0939807
	223.89		0.125926
	265.71		0.12357
	198.9		0.0291419
	234.09		0.0329779
	217.26		0.0782826
	320.28		0.0629442
	202.47		0.0646154
	261.63		0.0829317
	242.76		0.028088
	222.36		0.106932
	222.36		0.0823444
	249.39		0.0764613
	218.28		0.0278108
	137.19		0.0483795
	79.56		0.138173
	195.84		0.0383736
	180.54		0.105243
	215.73		0.10057
	221.34		0.051716
	317.22		0.0746435
	220.83		0.0533339
	218.79		0.0620504
	274.89		0.0479504
	248.88		0.0618165
	159.12		0.0364696
	179.01		0.0447115
	184.62		0.0204204
	304.47		0.0486008
	178.5		0.0306836
	298.86		0.0253275
	61.2		0.15382
	190.23		0.052906
	265.2		0.0562066
	367.71		0.0571397
	215.73		0.0209093
	504.39		0.142037
	223.38		0.0360439
	268.77		0.0381143
	106.08		0.142588
	271.32		0.105921
	221.34		0.0672866
	259.59		0.0734125
	219.3		0.0600929
	362.61		0.0896292
	248.88		0.0241713
	211.14		0.0368579
	184.11		0.0537386
	122.91		0.0950116
	280.5		0.0696096
	314.67		0.0441887
	223.38		0.0352014
	216.24		0.0358698
	386.58		0.0523961
	169.83		0.090251
	246.33		0.114572
	341.7		0.058328
	243.78		0.0486385
	331.5		0.0559442
	267.24		0.0597706
	329.46		0.0354537
	264.69		0.0316119
	214.2		0.0963137
	190.23		0.040832
	68.34		0.137655
	218.79		0.0378538
	211.14		0.0418141
	290.19		0.122034
	312.12		0.0782359
	201.45		0.0256174
	186.66		0.0257979
	321.81		0.0463637
	121.89		0.0943249
	79.56		0.112993
	253.47		0.123865
	176.46		0.102528
	33.66		0.0558342
	18.87		0.0862777
	93.33		0.0332634
	235.62		0.0273504
	185.13		0.0411684
	287.13		0.094747
	26.52		0.175463
	28.56		0.109439
	51.51		0.0623468
	49.98		0.0612634
	183.6		0.0359397
	45.9		0.0804978
	128.52		0.0760988
	43.35		0.100855
	226.95		0.0432228
	121.89		0.0265066
	217.77		0.0605071
	120.87		0.0706273
	142.8		0.0249967
	207.57		0.100439
	119.85		0.0715126
	273.36		0.0431008
	211.14		0.0294418
	47.43		0.13232
	115.77		0.0572324
	179.52		0.0819901
	259.08		0.0354982
	227.46		0.0538194
	306		0.088424
	147.9		0.181875
	69.87		0.107192
	202.47		0.111347
	391.68		0.159696
	154.02		0.119165
	154.53		0.125252
	103.02		0.0767015
	144.84		0.0391538
	168.3		0.0373869
	285.09		0.04402
	195.84		0.0323672
	281.01		0.0333076
	194.31		0.0294659
	204		0.087523
	275.4		0.049668
	307.02		0.0511245
	187.17		0.0388465
	179.01		0.0554832
	231.03		0.0257121
	264.69		0.0602383
	127.5		0.186753
	217.77		0.039898
	373.32		0.0843266
	225.93		0.0311773
	105.57		0.0729719
	202.98		0.0323973
	153		0.0976781
	193.8		0.0379883
	202.47		0.035988
	223.89		0.0383747
	236.13		0.0554567
	184.11		0.0461146
	236.13		0.0854569
	242.76		0.0905927
	131.07		0.122827
	239.19		0.0284781
	123.42		0.117194
	20.4		0.119295
	117.81		0.112684
	238.17		0.0900351
	161.16		0.112614
	140.25		0.131976
	205.02		0.0369053
	242.25		0.0257751
	217.77		0.0303874
	194.82		0.0697323
	176.46		0.0462579
	181.05		0.0689272
	334.56		0.155492
	257.55		0.0359433
	241.74		0.121147
	259.08		0.0444185
	207.06		0.0304944
	16.83		0.134585
	333.03		0.0742903
	161.16		0.0556625
	230.52		0.0322458
	66.3		0.114889
	246.33		0.113058
	107.61		0.155201
	241.23		0.057893
	258.06		0.0554807
	319.26		0.0617754
	51.51		0.122126
	274.89		0.0580048
	24.48		0.0928306
	443.19		0.137174
	39.78		0.10228
	43.86		0.0718888
	480.42		0.193103
	357.51		0.168038
	212.67		0.040368
	12.75		0.0806143
	102		0.15428
	138.72		0.105841
	171.87		0.0516657
	307.53		0.183837
	38.25		0.0866774
	186.66		0.0356036
	98.43		0.0887145
	193.8		0.0480818
	181.56		0.0307284
	42.84		0.119471
	262.65		0.0571039
	28.05		0.0952032
	187.68		0.112573
	20.4		0.170348
	59.67		0.0702964
	202.98		0.0449561
	211.14		0.0628283
	173.91		0.0797382
	55.59		0.044988
	281.01		0.0723146
	86.7		0.0803633
	121.89		0.0458749
	205.02		0.0227202
	275.91		0.0996479
	188.19		0.0591191
	280.5		0.043272
	244.29		0.0814258
	191.25		0.0337223
	18.36		0.123507
	231.54		0.0433868
	221.85		0.0190411
	170.85		0.0208416
	195.33		0.0688395
	106.08		0.0644467
	87.72		0.0426493
	76.5		0.0673368
	126.99		0.0416545
	187.68		0.028406
	42.33		0.0908903
	180.03		0.0686927
	141.27		0.0456621
	197.88		0.0843298
	97.92		0.0507775
	194.82		0.0426325
	96.9		0.134029
	183.6		0.157428
	51.51		0.0439188
	153		0.0471883
	222.87		0.0311526
	30.6		0.0695626
	106.08		0.0971842
	149.94		0.0401733
	210.12		0.0558617
	147.9		0.0546004
	64.26		0.150999
	156.57		0.0435423
	226.95		0.0287365
	243.27		0.0658684
	233.58		0.0574707
	230.01		0.0392979
	99.96		0.137463
	71.4		0.070919
	121.38		0.144949
	221.85		0.0375043
	289.17		0.0835954
	277.95		0.0202086
	252.45		0.0286258
	145.35		0.0547321
	152.49		0.0201941
	168.3		0.0616098
	236.13		0.0220726
	188.19		0.0402372
	174.42		0.029489
	74.46		0.135807
	88.23		0.083363
	292.23		0.018313
	233.07		0.0652734
	297.33		0.0537469
	253.98		0.0287716
	239.7		0.0242951
	217.26		0.0331359
	193.8		0.0421165
	107.1		0.10342
	301.92		0.0297184
	18.36		0.084828
	226.44		0.0401809
	133.11		0.0556616
	379.95		0.0404533
	164.22		0.122517
	302.43		0.0583423
	190.23		0.0720789
	267.24		0.0247643
	164.22		0.0374987
	240.21		0.0414923
	193.8		0.0653543
	275.91		0.0376013
	271.83		0.0311661
	307.53		0.0264395
	192.27		0.0449873
	220.83		0.0489403
	211.65		0.0364545
	82.11		0.104856
	302.94		0.0771014
	227.97		0.0366254
	52.53		0.0823463
	181.05		0.0275324
	204.51		0.0609076
	192.27		0.0438669
	293.76		0.0511761
	217.26		0.0925127
	188.19		0.0868997
	203.49		0.0322686
	360.06		0.0336829
	201.45		0.0257287
	214.2		0.0565474
	182.58		0.0515076
	241.74		0.0485294
	237.15		0.0278906
	131.58		0.160446
	188.7		0.0425181
	234.6		0.0409269
	78.03		0.0966009
	162.69		0.0785487
	236.64		0.0301513
	275.91		0.0597409
	252.45		0.0372182
	159.63		0.0292502
	50.49		0.191645
	277.95		0.0328837
	366.18		0.0576869
	244.29		0.0832585
	241.23		0.0554591
	57.12		0.0611677
	166.26		0.14879
	133.11		0.106981
	381.99		0.034038
	188.7		0.0425181
	52.02		0.196208
	200.94		0.11357
	39.78		0.0983214
	196.86		0.0390994
	283.56		0.0688745
	142.29		0.032215
	43.86		0.0987026
	369.75		0.0409377
	227.46		0.0333702
	20.91		0.195952
	118.32		0.155137
	158.61		0.0584944
	253.47		0.0229285
	216.24		0.0225887
	227.97		0.0272778
	182.07		0.0365588
	337.62		0.0535871
	244.8		0.0306432
	119.85		0.111841
	147.39		0.0350815
	214.2		0.050231
	166.26		0.0471756
	12.24		0.147585
	26.52		0.0846547
	144.84		0.0406957
	339.15		0.0936171
	73.44		0.104481
	121.38		0.116999
	193.29		0.0611878
	71.4		0.0950553
	185.64		0.0435068
	190.23		0.0521666
	32.64		0.106751
	197.88		0.0422903
	339.15		0.0649634
	47.43		0.199998
	226.44		0.0380125
	223.89		0.0447818
	201.96		0.113501
	164.73		0.0412372
	222.87		0.0659048
	170.34		0.0638866
	264.69		0.0498802
	56.61		0.0835936
	51.51		0.117709
	228.48		0.0870385
	38.76		0.0939599
	27.03		0.0844001
	17.34		0.0874767
	334.05		0.10216
	179.01		0.0260858
	58.65		0.0922391
	60.69		0.0812351
	153		0.0622717
	191.25		0.0743395
	184.11		0.0501842
	297.84		0.0426332
	161.16		0.0371088
	205.02		0.0555358
	132.6		0.088799
	226.95		0.0384536
	21.42		0.153548
	392.7		0.142032
	221.85		0.0433168
	23.46		0.0849793
	288.15		0.0517023
	220.83		0.0199992
	169.83		0.0388237
	315.69		0.0318163
	201.96		0.0187361
	192.27		0.0792353
	83.13		0.0823594
	207.57		0.0331549
	43.86		0.103432
	282.03		0.0489579
	67.83		0.0769058
	252.45		0.0550066
	209.1		0.0368099
	240.72		0.0532364
	26.52		0.105624
	80.07		0.114922
	260.1		0.039656
	177.99		0.0415039
	244.8		0.037956
	218.28		0.0324085
	149.94		0.126965
	185.13		0.027826
	307.53		0.0405717
	185.13		0.037081
	267.75		0.0539592
	369.75		0.103651
	203.49		0.047047
	161.16		0.105494
	321.81		0.114516
	200.43		0.0687694
	134.64		0.114429
	61.2		0.0687027
	83.64		0.118673
	190.74		0.0333075
	228.99		0.0667816
	233.07		0.043885
	38.25		0.149822
	210.63		0.0452191
	104.04		0.16111
	216.24		0.0294703
	222.36		0.192854
	130.05		0.0559808
	140.76		0.0925078
	176.97		0.047729
	161.16		0.0602982
	203.49		0.108037
	154.02		0.0488696
	156.06		0.0492593
	156.06		0.0998462
	169.83		0.0266873
	135.66		0.0641962
	272.85		0.0634821
	183.6		0.0198377
	228.99		0.0345585
	215.73		0.0513104
	15.3		0.150152
	199.92		0.0526883
	82.11		0.0703229
	248.37		0.18191
	243.78		0.0407507
	239.19		0.0341426
	189.72		0.0300501
	79.56		0.0872492
	57.63		0.0371624
	284.07		0.10612
	179.52		0.0440402
	108.12		0.166169
	220.83		0.0680218
	140.76		0.067478
	169.83		0.02487
	107.1		0.138216
	183.6		0.0371907
	249.9		0.0453389
	194.82		0.0490569
	51.51		0.0875118
	45.39		0.0968861
	211.65		0.0343808
	196.86		0.0390361
	202.47		0.0248323
	259.08		0.0728268
	201.96		0.0819229
	199.41		0.051962
	137.19		0.0342917
	221.34		0.141924
	241.23		0.0317325
	150.96		0.0532756
	263.16		0.0441466
	249.39		0.0241838
	150.45		0.0401403
	47.43		0.0705687
	228.99		0.112663
	266.73		0.0374319
	192.78		0.0304282
	174.93		0.0644859
	151.98		0.0623606
	78.54		0.0895934
	294.78		0.0357717
	114.75		0.0770987
	149.94		0.0296384
	375.36		0.0587162
	185.13		0.0247436
	287.64		0.0568029
	99.45		0.0525782
	138.21		0.0345766
	290.19		0.0551027
	245.82		0.0507029
	364.14		0.0505208
	25.5		0.186941
	371.79		0.0476592
	199.41		0.0288948
	192.27		0.0447227
	51		0.079689
	228.99		0.0319277
	242.76		0.0309929
	225.93		0.0439298
	59.67		0.0753908
	451.35		0.0575853
	215.73		0.0265322
	283.56		0.0519268
	182.07		0.0309849
	211.65		0.0490591
	115.77		0.0893683
	379.95		0.0396473
	219.81		0.0657279
	19.89		0.140367
	39.27		0.163997
	414.12		0.117593
	31.11		0.106799
	317.73		0.0616462
	57.12		0.121197
	146.37		0.133759
	58.65		0.0519804
	237.66		0.0866303
	54.06		0.0551475
	189.72		0.0892109
	43.35		0.130007
	156.06		0.0260105
	230.52		0.0636256
	155.55		0.0376541
	377.91		0.0468783
	196.35		0.0249664
	253.98		0.0298568
	233.07		0.0814522
	595.68		0.14898
	264.69		0.037933
	205.02		0.0501221
	13.26		0.0908723
	236.64		0.0812252
	582.93		0.0587023
	386.58		0.066859
	88.23		0.125272
	119.85		0.066634
	109.65		0.0432508
	230.01		0.0451616
	171.36		0.029778
	195.33		0.0332594
	192.78		0.0258081
	183.6		0.027972
	236.13		0.104011
	295.8		0.0456423
	181.56		0.0244144
	234.09		0.0367704
	274.89		0.032669
	255		0.119591
	81.09		0.0986695
	282.03		0.090343
	233.07		0.0362736
	190.74		0.040749
	13.26		0.181665
	189.21		0.0434805
	445.23		0.104827
	208.08		0.0288979
	187.17		0.0976609
	248.88		0.0529176
	40.29		0.104479
	363.63		0.043479
	177.48		0.0259457
	205.02		0.0776963
	75.48		0.0908976
	255.51		0.0240642
	226.95		0.0361786
	87.72		0.112699
	217.26		0.0289708
	312.63		0.0253587
	222.36		0.0611132
	324.87		0.0286903
	37.74		0.0856192
	220.83		0.0413778
	87.72		0.0812978
	195.33		0.0332594
	462.06		0.0334949
	225.42		0.0306972
	264.18		0.0570481
	176.46		0.0224785
	304.47		0.0605027
	441.15		0.131782
	95.88		0.0986739
	177.48		0.0893175
	169.83		0.062195
	363.12		0.174265
	188.19		0.0646887
	137.19		0.0876662
	190.74		0.0998754
	340.17		0.0319778
	201.96		0.0551345
	198.39		0.038418
	168.81		0.0433355
	220.83		0.0539652
	101.49		0.182392
	271.32		0.0280609
	221.85		0.0440345
	199.41		0.0489599
	220.83		0.0344739
	207.06		0.0269665
	218.28		0.0797916
	300.39		0.0611728
	326.91		0.0250861
	274.89		0.107505
	198.9		0.0384154
	99.96		0.197914
	164.22		0.0384339
	344.76		0.0505071
	252.45		0.0331902
	200.94		0.042923
	200.43		0.0330239
	160.14		0.0866341
	97.41		0.0583852
	212.67		0.113753
	178.5		0.0805698
	259.59		0.0757954
	143.31		0.159647
	207.06		0.0536
	173.91		0.0614611
	327.93		0.039522
	235.11		0.0358599
	242.76		0.0252317
	189.21		0.055126
	469.2		0.0620862
	240.72		0.0609096
	179.01		0.0526379
	192.27		0.0431915
	243.78		0.0705541
	200.94		0.0211863
	288.15		0.0438378
	364.65		0.0447709
	264.18		0.145132
	90.78		0.172229
	156.57		0.110195
	79.56		0.164621
	255		0.035574
	95.37		0.11183
	270.81		0.0261168
	507.96		0.139115
	139.23		0.0390161
	188.19		0.0294776
	223.89		0.031643
	182.58		0.0572304
	265.2		0.0453661
	251.94		0.0628327
	203.49		0.02507
	78.03		0.0991113
	202.47		0.0363142
	156.57		0.11425
	271.83		0.0409683
	187.68		0.0350236
	179.52		0.0298362
	172.89		0.0528932
	315.18		0.0268213
	196.86		0.0305167
	385.05		0.0257751
	267.75		0.0782041
	117.81		0.0796624
	260.1		0.0422067
	149.94		0.048323
	79.05		0.169722
	80.58		0.11439
	199.92		0.0478648
	182.58		0.0448557
	242.25		0.078355
	266.22		0.102716
	176.46		0.0512977
	233.58		0.05638
	206.55		0.037684
	247.86		0.0415405
	238.68		0.0297591
	227.97		0.0349892
	165.24		0.0408682
	179.52		0.0754558
	209.61		0.0422192
	186.66		0.0299694
	109.14		0.131817
	219.81		0.0334736
	135.66		0.0408473
	115.77		0.0954771
	56.61		0.101838
	23.97		0.078286
	238.17		0.108723
	149.43		0.0950581
	233.58		0.0232704
	250.41		0.0411908
	187.68		0.0432001
	190.23		0.045365
	195.84		0.0702545
	216.24		0.0376751
	210.12		0.0252939
	285.6		0.0423574
	248.88		0.0217277
	340.17		0.054275
	308.04		0.129663
	273.87		0.0762475
	165.24		0.0365083
	73.44		0.0996868
	246.84		0.0315237
	410.04		0.138338
	216.24		0.0912624
	242.25		0.036803
	75.99		0.047793
	430.95		0.149727
	169.32		0.0489865
	125.97		0.0745612
	214.71		0.0356098
	252.45		0.0347788
	217.26		0.0331059
	203.49		0.0603216
	269.28		0.0861455
	218.28		0.0613991
	582.42		0.155962
	199.92		0.0627643
	110.67		0.188001
	60.18		0.0842243
	370.26		0.0339027
	254.49		0.0846275
[truncated: 6,583 more rows]
